# Supplementary material for: Chlorido­tetra­kis­(imidazole)­copper(II) chloride. Corrigendum
Source: Acta Crystallogr E Crystallogr Commun. 2021 Mar 31;77(Pt 4):450–1. doi: 10.1107/S2056989021002267 (PMC8025866; doi:10.1107/S2056989021002267)
Supplement: Supplementary file 1 [file e-77-00450-sup1.cif]

##############################################################################
#                                                                            #
# This CIF contains the data in a paper accepted for publication in          #
# Acta Crystallographica Section E. It conforms to the requirements of       #
# Notes for Authors for Acta Crystallographica Section E, and has been       #
# peer reviewed under the auspices of the IUCr Commission on Journals.       #
#                                                                            #
# Full details of the Crystallographic Information File format               #
# are given in the paper "The Crystallographic Information File (CIF):       #
# a New Standard Archive File for Crystallography" by S. R. Hall, F. H.      #
# Allen and I. D. Brown [Acta Cryst. (1991), A47, 655-685].                  #
#                                                                            #
# The current version of the core CIF dictionary is obtainable from          #
# ftp://ftp.iucr.org/pub/cif_core.dic.                                       #
#                                                                            #
# Software is freely available for graphical display of the structure(s)     #
# in this CIF. For information consult the CIF software page                 #
# http://www.iucr.org/resources/cif/software.                                #
#                                                                            #
# This file may be used for bona fide research purposes within the           #
# scientific community so long as proper attribution is given to the journal # 
# article from which it was obtained.                                        #
#                                                                            #
##############################################################################
data_I
_audit_creation_method     'SHELXL-2018/3'
_chemical_name_systematic
;
Chloridotetrakis(imidazole)copper(II) chloride
;
_chemical_name_common     ?
_chemical_formula_moiety     'C12 H16 Cl Cu N8 +, Cl -'
_chemical_formula_sum     'C12 H16 Cl2 Cu N8'
_chemical_formula_iupac     '[Cu Cl (C3 H4 N2)4] Cl'
_chemical_formula_weight     406.77
_chemical_melting_point     ?
_space_group_crystal_system     monoclinic
_space_group_name_H-M_alt     'P 21/n'
_space_group_name_Hall     '-P 2yn'
loop_
    _space_group_symop_operation_xyz
    'x, y, z'
    '-x+1/2, y+1/2, -z+1/2'
    '-x, -y, -z'
    'x-1/2, -y-1/2, z-1/2'
_cell_length_a     8.8662(3)
_cell_length_b     13.3199(4)
_cell_length_c     13.9190(4)
_cell_angle_alpha     90
_cell_angle_beta     90.0420(10)
_cell_angle_gamma     90
_cell_volume     1643.79(9)
_cell_formula_units_Z     4
_cell_measurement_reflns_used     8636
_cell_measurement_theta_min     2.7
_cell_measurement_theta_max     27.4
_cell_measurement_temperature     293(2)
_exptl_crystal_description     block
_exptl_crystal_colour     blue
_exptl_crystal_size_max     0.150
_exptl_crystal_size_mid     0.120
_exptl_crystal_size_min     0.100
_exptl_crystal_density_diffrn     1.644
_exptl_crystal_density_meas     ?
_exptl_crystal_density_method     ?
_exptl_crystal_F_000     828
_exptl_absorpt_coefficient_mu     1.665
_exptl_absorpt_correction_type     multi-scan
_exptl_absorpt_process_details
;
(<i>SADABS</i>; Krause <i>et al.</i>,  2015)
;
_exptl_absorpt_correction_T_min     0.788
_exptl_absorpt_correction_T_max     0.851
_exptl_special_details
;
;
_diffrn_ambient_temperature     293(2)
_diffrn_source     'fine-focus sealed-tube'
_diffrn_radiation_type     MoK\a
_diffrn_radiation_wavelength     0.71073
_diffrn_measurement_device_type     'Bruker CCD'
_diffrn_measurement_method     '\f and \w scans at fixed \c = 55\%'
_diffrn_detector_area_resol_mean     9.1
_diffrn_reflns_number     18819
_diffrn_reflns_av_R_equivalents     0.0391
_diffrn_reflns_av_unetI/netI     0.0447
_diffrn_reflns_theta_min     1.463
_diffrn_reflns_theta_max     27.500
_diffrn_reflns_theta_full     25.242
_diffrn_measured_fraction_theta_max     0.879
_diffrn_measured_fraction_theta_full     0.865
_diffrn_reflns_limit_h_min     -11
_diffrn_reflns_limit_h_max     11
_diffrn_reflns_limit_k_min     -17
_diffrn_reflns_limit_k_max     17
_diffrn_reflns_limit_l_min     -17
_diffrn_reflns_limit_l_max     17
_refine_special_details
;
Refined as a two-component twin.
;
_reflns_number_total     3317
_reflns_number_gt     2798
_reflns_threshold_expression     'I > 2\s(I)'
_refine_ls_structure_factor_coef     Fsqd
_refine_ls_matrix_type     full
_refine_ls_R_factor_all     0.0339
_refine_ls_R_factor_gt     0.0259
_refine_ls_wR_factor_gt     0.0547
_refine_ls_wR_factor_ref     0.0567
_refine_ls_goodness_of_fit_ref     0.942
_refine_ls_restrained_S_all     0.942
_refine_ls_number_reflns     3317
_refine_ls_number_parameters     209
_refine_ls_number_restraints     0
_refine_ls_hydrogen_treatment     constr
_refine_ls_weighting_scheme     calc
_refine_ls_weighting_details
                      'w=1/[\s^2^(Fo^2^)+(0.0220P)^2^] where P=(Fo^2^+2Fc^2^)/3'
_atom_sites_solution_hydrogens     difmap
_atom_sites_solution_primary     direct
_atom_sites_solution_secondary     difmap
_refine_ls_shift/su_max     0.001
_refine_ls_shift/su_mean     0.000
_refine_diff_density_max     0.246
_refine_diff_density_min     -0.371
_refine_ls_extinction_method     none
_refine_ls_extinction_coef     .
loop_
    _atom_type_symbol
    _atom_type_description
    _atom_type_scat_dispersion_real
    _atom_type_scat_dispersion_imag
    _atom_type_scat_source
    'C' 'C' 0.0033 0.0016
                         'International Tables Vol C Tables 4.2.6.8 and 6.1.1.4'
    'H' 'H' 0.0000 0.0000
                         'International Tables Vol C Tables 4.2.6.8 and 6.1.1.4'
    'N' 'N' 0.0061 0.0033
                         'International Tables Vol C Tables 4.2.6.8 and 6.1.1.4'
    'Cl' 'Cl' 0.1484 0.1585
                         'International Tables Vol C Tables 4.2.6.8 and 6.1.1.4'
    'Cu' 'Cu' 0.3201 1.2651
                         'International Tables Vol C Tables 4.2.6.8 and 6.1.1.4'
_computing_data_collection
;
SMART (Siemens, 1996)
;
_computing_cell_refinement
;
SAINT (Siemens, 1996)
;
_computing_data_reduction
;
SAINT (Siemens, 1996)
;
_computing_structure_solution
;
SHELXT (Sheldrick, 2015a)
;
_computing_structure_refinement
;
SHELXL2018 (Sheldrick, 2015b)
;
_computing_molecular_graphics     ?
_computing_publication_material
;
SHELXL2018 (Sheldrick, 2015b)
;
loop_
    _atom_site_type_symbol
    _atom_site_label
    _atom_site_fract_x
    _atom_site_fract_y
    _atom_site_fract_z
    _atom_site_U_iso_or_equiv
    _atom_site_adp_type
    _atom_site_calc_flag
    _atom_site_occupancy
    _atom_site_disorder_assembly
    _atom_site_disorder_group
    Cu Cu1 0.68666(3) 0.28667(2) 0.37745(2) 0.02393(7) Uani d 1 . .
    N N1 0.6959(2) 0.28765(13) 0.23419(13) 0.0259(4) Uani d 1 . .
    N N2 0.6679(2) 0.32558(15) 0.08280(14) 0.0348(5) Uani d 1 . .
    H H2N 0.636864 0.355523 0.031725 0.042 Uiso calc 1 . .
    N N3 0.58536(18) 0.15168(11) 0.37424(14) 0.0261(4) Uani d 1 . .
    N N4 0.4040(2) 0.04018(13) 0.37092(16) 0.0356(4) Uani d 1 . .
    H H4N 0.314625 0.015090 0.369077 0.043 Uiso calc 1 . .
    N N5 0.6952(2) 0.27930(12) 0.52089(13) 0.0279(4) Uani d 1 . .
    N N6 0.6741(3) 0.31834(16) 0.67249(14) 0.0378(5) Uani d 1 . .
    H H6N 0.649042 0.350481 0.723635 0.045 Uiso calc 1 . .
    N N7 0.85774(18) 0.38627(12) 0.37990(14) 0.0272(4) Uani d 1 . .
    N N8 1.0848(2) 0.44900(14) 0.37450(16) 0.0391(5) Uani d 1 . .
    H H8N 1.181520 0.452439 0.371463 0.047 Uiso calc 1 . .
    C C1 0.6293(3) 0.34862(18) 0.17279(17) 0.0307(5) Uani d 1 . .
    H H1 0.564507 0.400524 0.189836 0.037 Uiso calc 1 . .
    C C2 0.7649(3) 0.24628(19) 0.08597(19) 0.0388(6) Uani d 1 . .
    H H2 0.810447 0.214439 0.034083 0.047 Uiso calc 1 . .
    C C3 0.7813(3) 0.22351(17) 0.17973(17) 0.0332(6) Uani d 1 . .
    H H3 0.841423 0.172116 0.203825 0.040 Uiso calc 1 . .
    C C4 0.4387(2) 0.13815(16) 0.37156(17) 0.0306(5) Uani d 1 . .
    H H4 0.368157 0.189789 0.370286 0.037 Uiso calc 1 . .
    C C5 0.5354(2) -0.01236(16) 0.3737(2) 0.0391(5) Uani d 1 . .
    H H5 0.546237 -0.081805 0.374264 0.047 Uiso calc 1 . .
    C C6 0.6467(2) 0.05655(15) 0.3755(2) 0.0359(5) Uani d 1 . .
    H H6 0.749319 0.042122 0.377214 0.043 Uiso calc 1 . .
    C C7 0.6409(3) 0.34477(18) 0.58258(18) 0.0334(6) Uani d 1 . .
    H H7 0.586607 0.401851 0.565718 0.040 Uiso calc 1 . .
    C C8 0.7550(3) 0.2312(2) 0.6690(2) 0.0421(7) Uani d 1 . .
    H H8 0.793436 0.195461 0.720941 0.050 Uiso calc 1 . .
    C C9 0.7680(3) 0.20719(18) 0.57536(18) 0.0354(6) Uani d 1 . .
    H H9 0.817889 0.151193 0.551229 0.042 Uiso calc 1 . .
    C C10 1.0020(2) 0.36497(17) 0.3752(2) 0.0347(5) Uani d 1 . .
    H H10 1.041431 0.300308 0.372764 0.042 Uiso calc 1 . .
    C C11 0.9878(3) 0.52801(17) 0.3794(2) 0.0415(6) Uani d 1 . .
    H H11 1.012833 0.595805 0.380273 0.050 Uiso calc 1 . .
    C C12 0.8483(2) 0.48821(16) 0.3828(2) 0.0367(5) Uani d 1 . .
    H H12 0.759181 0.524784 0.386633 0.044 Uiso calc 1 . .
    Cl Cl1 0.44359(6) 0.39845(4) 0.37917(5) 0.03331(12) Uani d 1 . .
    Cl Cl2 1.05460(6) 0.09206(4) 0.37508(5) 0.03696(13) Uani d 1 . .
loop_
    _atom_site_aniso_label
    _atom_site_aniso_U_11
    _atom_site_aniso_U_22
    _atom_site_aniso_U_33
    _atom_site_aniso_U_12
    _atom_site_aniso_U_13
    _atom_site_aniso_U_23
    Cu1 0.02695(13) 0.02467(12) 0.02018(13) -0.00402(10) -0.00038(13)
                                                                    -0.00037(12)
    N1 0.0273(10) 0.0266(9) 0.0237(10) -0.0037(8) -0.0006(8) 0.0001(7)
    N2 0.0360(11) 0.0460(12) 0.0225(10) -0.0039(10) -0.0034(9) 0.0096(9)
    N3 0.0288(9) 0.0259(8) 0.0236(9) -0.0016(7) 0.0004(9) -0.0013(9)
    N4 0.0293(9) 0.0336(10) 0.0440(12) -0.0093(8) -0.0001(10) -0.0009(10)
    N5 0.0310(10)
                0.0302(9) 0.0225(10) -0.0027(8) 0.0000(9) -0.0005(8)
    N6 0.0375(12) 0.0557(13) 0.0202(10) -0.0025(11) 0.0028(10) -0.0095(9)
    N7 0.0291(9) 0.0289(9) 0.0236(9) -0.0028(7) -0.0004(9) 0.0008(8)
    N8 0.0235(9) 0.0516(11) 0.0421(11) -0.0108(8) 0.0014(11) -0.0032(12)
    C1 0.0297(13) 0.0338(13) 0.0286(13) -0.0002(10) -0.0006(10) 0.0024(10)
    C2 0.0491(17) 0.0373(13) 0.0301(14) -0.0023(11) 0.0079(12) -0.0052(11)
    C3 0.0391(15) 0.0295(12) 0.0310(14) 0.0038(10) 0.0036(11) 0.0003(10)
    C4 0.0313(11) 0.0302(11) 0.0303(12) 0.0012(9) -0.0010(12) 0.0011(10)
    C5 0.0376(12) 0.0234(10) 0.0563(15) -0.0005(9) -0.0038(14) 0.0010(13)
    C6 0.0296(11) 0.0304(10) 0.0477(14) 0.0029(8) 0.0006(13) -0.0008(13)
    C7 0.0325(14) 0.0356(13) 0.0321(13) -0.0019(10) -0.0009(10) -0.0044(10)
    C8 0.0417(15) 0.0546(17) 0.0299(15) 0.0018(13) -0.0061(12) 0.0089(12)
    C9 0.0389(14) 0.0367(13) 0.0306(14) 0.0048(11) -0.0027(11) 0.0012(10)
    C10 0.0337(12) 0.0314(11) 0.0390(13) -0.0017(9) -0.0002(12) -0.0019(12)
    C11 0.0449(14) 0.0307(12) 0.0489(15) -0.0092(10) 0.0008(14) 0.0005(13)
    C12 0.0337(12) 0.0289(11) 0.0476(14) 0.0013(9) 0.0003(13) 0.0008(12)
    Cl1 0.0305(3) 0.0333(3) 0.0362(3) 0.0070(2) -0.0006(3) -0.0032(3)
    Cl2 0.0329(3) 0.0478(3) 0.0302(3) -0.0087(2) 0.0001(3) -0.0025(3)
_geom_special_details
;
 All esds (except the esd in the dihedral angle between two l.s. planes)
 are estimated using the full covariance matrix.  The cell esds are taken
 into account individually in the estimation of esds in distances, angles
 and torsion angles; correlations between esds in cell parameters are only
 used when they are defined by crystal symmetry.  An approximate (isotropic)
 treatment of cell esds is used for estimating esds involving l.s. planes.
;
loop_
    _geom_bond_atom_site_label_1
    _geom_bond_atom_site_label_2
    _geom_bond_site_symmetry_2
    _geom_bond_distance
    _geom_bond_publ_flag
    Cu1 N1 . 1.9959(18) ?
    Cu1 N5 . 2.0002(18) ?
    Cu1 N3 . 2.0104(16) ?
    Cu1 N7 . 2.0154(16) ?
    Cu1 Cl1 . 2.6195(5) ?
    N1 C1 . 1.318(3) ?
    N1 C3 . 1.371(3) ?
    N2 C1 . 1.334(3) ?
    N2 C2 . 1.363(3) ?
    N2 H2N . 0.8600 ?
    N3 C4 . 1.313(3) ?
    N3 C6 . 1.379(2) ?
    N4 C4 . 1.341(3) ?
    N4 C5 . 1.360(3) ?
    N4 H4N . 0.8600 ?
    N5 C7 . 1.315(3) ?
    N5 C9 . 1.383(3) ?
    N6 C7 . 1.333(3) ?
    N6 C8 . 1.366(3) ?
    N6 H6N . 0.8600 ?
    N7 C10 . 1.312(3) ?
    N7 C12 . 1.361(3) ?
    N8 C10 . 1.338(3) ?
    N8 C11 . 1.361(3) ?
    N8 H8N . 0.8600 ?
    C1 H1 . 0.9300 ?
    C2 C3 . 1.348(3) ?
    C2 H2 . 0.9300 ?
    C3 H3 . 0.9300 ?
    C4 H4 . 0.9300 ?
    C5 C6 . 1.348(3) ?
    C5 H5 . 0.9300 ?
    C6 H6 . 0.9300 ?
    C7 H7 . 0.9300 ?
    C8 C9 . 1.347(4) ?
    C8 H8 . 0.9300 ?
    C9 H9 . 0.9300 ?
    C10 H10 . 0.9300 ?
    C11 C12 . 1.346(3) ?
    C11 H11 . 0.9300 ?
    C12 H12 . 0.9300 ?
loop_
    _geom_angle_atom_site_label_1
    _geom_angle_atom_site_label_2
    _geom_angle_atom_site_label_3
    _geom_angle_site_symmetry_1
    _geom_angle_site_symmetry_3
    _geom_angle
    _geom_angle_publ_flag
    N1 Cu1 N5 . . 174.86(7) ?
    N1 Cu1 N3 . . 90.12(7) ?
    N5 Cu1 N3 . . 89.71(7) ?
    N1 Cu1 N7 . . 88.92(8) ?
    N5 Cu1 N7 . . 89.28(8) ?
    N3 Cu1 N7 . . 157.71(7) ?
    N1 Cu1 Cl1 . . 92.27(6) ?
    N5 Cu1 Cl1 . . 92.84(6) ?
    N3 Cu1 Cl1 . . 98.11(5) ?
    N7 Cu1 Cl1 . . 104.18(5) ?
    C1 N1 C3 . . 105.83(19) ?
    C1 N1 Cu1 . . 129.29(16) ?
    C3 N1 Cu1 . . 124.85(15) ?
    C1 N2 C2 . . 108.0(2) ?
    C1 N2 H2N . . 126.0 ?
    C2 N2 H2N . . 126.0 ?
    C4 N3 C6 . . 105.36(17) ?
    C4 N3 Cu1 . . 124.45(14) ?
    C6 N3 Cu1 . . 130.19(14) ?
    C4 N4 C5 . . 107.68(18) ?
    C4 N4 H4N . . 126.2 ?
    C5 N4 H4N . . 126.2 ?
    C7 N5 C9 . . 105.9(2) ?
    C7 N5 Cu1 . . 127.25(17) ?
    C9 N5 Cu1 . . 126.77(15) ?
    C7 N6 C8 . . 107.9(2) ?
    C7 N6 H6N . . 126.1 ?
    C8 N6 H6N . . 126.1 ?
    C10 N7 C12 . . 106.09(18) ?
    C10 N7 Cu1 . . 126.20(14) ?
    C12 N7 Cu1 . . 127.67(14) ?
    C10 N8 C11 . . 107.46(18) ?
    C10 N8 H8N . . 126.3 ?
    C11 N8 H8N . . 126.3 ?
    N1 C1 N2 . . 110.6(2) ?
    N1 C1 H1 . . 124.7 ?
    N2 C1 H1 . . 124.7 ?
    C3 C2 N2 . . 105.9(2) ?
    C3 C2 H2 . . 127.1 ?
    N2 C2 H2 . . 127.1 ?
    C2 C3 N1 . . 109.6(2) ?
    C2 C3 H3 . . 125.2 ?
    N1 C3 H3 . . 125.2 ?
    N3 C4 N4 . . 111.18(19) ?
    N3 C4 H4 . . 124.4 ?
    N4 C4 H4 . . 124.4 ?
    C6 C5 N4 . . 106.12(18) ?
    C6 C5 H5 . . 126.9 ?
    N4 C5 H5 . . 126.9 ?
    C5 C6 N3 . . 109.66(19) ?
    C5 C6 H6 . . 125.2 ?
    N3 C6 H6 . . 125.2 ?
    N5 C7 N6 . . 110.9(2) ?
    N5 C7 H7 . . 124.5 ?
    N6 C7 H7 . . 124.5 ?
    C9 C8 N6 . . 106.4(2) ?
    C9 C8 H8 . . 126.8 ?
    N6 C8 H8 . . 126.8 ?
    C8 C9 N5 . . 109.0(2) ?
    C8 C9 H9 . . 125.5 ?
    N5 C9 H9 . . 125.5 ?
    N7 C10 N8 . . 110.73(19) ?
    N7 C10 H10 . . 124.6 ?
    N8 C10 H10 . . 124.6 ?
    C12 C11 N8 . . 106.1(2) ?
    C12 C11 H11 . . 126.9 ?
    N8 C11 H11 . . 126.9 ?
    C11 C12 N7 . . 109.6(2) ?
    C11 C12 H12 . . 125.2 ?
    N7 C12 H12 . . 125.2 ?
loop_
    _geom_torsion_atom_site_label_1
    _geom_torsion_atom_site_label_2
    _geom_torsion_atom_site_label_3
    _geom_torsion_atom_site_label_4
    _geom_torsion_site_symmetry_1
    _geom_torsion_site_symmetry_2
    _geom_torsion_site_symmetry_3
    _geom_torsion_site_symmetry_4
    _geom_torsion
    _geom_torsion_publ_flag
    C3 N1 C1 N2 . . . . 0.4(3) ?
    Cu1 N1 C1 N2 . . . . 178.33(16) ?
    C2 N2 C1 N1 . . . . -0.4(3) ?
    C1 N2 C2 C3 . . . . 0.3(3) ?
    N2 C2 C3 N1 . . . . 0.0(3) ?
    C1 N1 C3 C2 . . . . -0.2(3) ?
    Cu1 N1 C3 C2 . . . . -178.27(18) ?
    C6 N3 C4 N4 . . . . -0.1(3) ?
    Cu1 N3 C4 N4 . . . . -179.35(16) ?
    C5 N4 C4 N3 . . . . 0.2(3) ?
    C4 N4 C5 C6 . . . . -0.3(3) ?
    N4 C5 C6 N3 . . . . 0.3(3) ?
    C4 N3 C6 C5 . . . . -0.1(3) ?
    Cu1 N3 C6 C5 . . . . 179.09(19) ?
    C9 N5 C7 N6 . . . . -0.3(3) ?
    Cu1 N5 C7 N6 . . . . -176.65(17) ?
    C8 N6 C7 N5 . . . . 0.3(3) ?
    C7 N6 C8 C9 . . . . -0.1(3) ?
    N6 C8 C9 N5 . . . . -0.1(3) ?
    C7 N5 C9 C8 . . . . 0.2(3) ?
    Cu1 N5 C9 C8 . . . . 176.59(19) ?
    C12 N7 C10 N8 . . . . -0.4(3) ?
    Cu1 N7 C10 N8 . . . . 177.33(16) ?
    C11 N8 C10 N7 . . . . 0.3(3) ?
    C10 N8 C11 C12 . . . . -0.1(3) ?
    N8 C11 C12 N7 . . . . -0.1(3) ?
    C10 N7 C12 C11 . . . . 0.3(3) ?
    Cu1 N7 C12 C11 . . . . -177.3(2) ?
loop_
    _geom_hbond_atom_site_label_D
    _geom_hbond_atom_site_label_H
    _geom_hbond_atom_site_label_A
    _geom_hbond_site_symmetry_A
    _geom_hbond_distance_DH
    _geom_hbond_distance_HA
    _geom_hbond_distance_DA
    _geom_hbond_angle_DHA
    _geom_hbond_publ_flag
    N2 H2N Cl2 4_565 0.86 2.40 3.251(2) 169.0 yes
    N4 H4N Cl2 1_455 0.86 2.52 3.1742(19) 133.0 yes
    N6 H6N Cl2 4_566 0.86 2.39 3.241(2) 168.1 yes
    N8 H8N Cl1 1_655 0.86 2.43 3.2523(19) 159.1 yes
_shelx_space_group_comment
;
The symmetry employed for this shelxl refinement is uniquely defined
by the following loop, which should always be used as a source of
symmetry information in preference to the above space-group names.
They are only intended as comments.
;
_shelx_estimated_absorpt_T_min     0.788
_shelx_estimated_absorpt_T_max     0.851
_shelx_hkl_file
;
  -1   0   0   -0.12    0.17
  -1   0   0   -0.16    0.17
  -1   0   0    0.14    0.20
  -2   0   0  161.44    9.98
  -2   0   0  160.02    9.63
  -2   0   0  159.45    9.94
  -3   0   0   -0.22    0.45
  -3   0   0    0.04    0.45
  -3   0   0   -0.25    0.43
  -4   0   0    3.55    1.03
  -4   0   0    2.48    1.02
  -4   0   0    2.99    0.98
  -5   0   0   -0.09    0.92
  -5   0   0   -0.05    0.76
  -5   0   0    0.24    0.71
  -5   0   0   -0.04    0.74
  -5   0   0   -0.32    0.71
  -6   0   0   47.58    4.30
  -6   0   0   47.88    4.29
  -6   0   0   47.35    4.16
  -6   0   0   49.70    4.21
  -6   0   0   46.12    4.40
  -7   0   0   -0.10    0.95
  -7   0   0   -0.54    0.96
  -7   0   0    0.13    1.21
  -7   0   0    0.06    1.08
  -7   0   0    0.04    0.99
  -8   0   0  331.92   20.81
  -8   0   0  340.19   21.54
  -8   0   0  321.00   21.70
  -8   0   0  322.41   20.95
  -8   0   0  339.86   21.67
  -9   0   0    1.17    1.58
  -9   0   0    0.08    1.41
  -9   0   0   -0.21    1.33
 -10   0   0    4.75    2.24
 -10   0   0    3.51    2.19
 -10   0   0    4.66    2.21
 -11   0   0   -0.98    1.94
   0  -1   0   -0.19    0.22
   0   1   0   -0.21    0.24
  -1  -1   0   27.82    2.18
   1  -1   0   25.84    2.09
  -1   1   0   26.86    2.27
  -1  -1   0   27.47    2.20
  -1  -1   0   27.01    2.15
  -1   1   0   28.50    2.30
  -2   1   0 1366.09   80.64
  -2  -1   0 1409.47   83.78
  -2   1   0 1372.20   82.81
  -2  -1   0 1459.94   80.78
  -2  -1   0 1382.22   82.70
  -2   1   0 1476.27   83.93
  -3   1   0   19.59    1.81
  -3  -1   0   21.78    2.00
  -3  -1   0   19.27    1.87
  -3   1   0   19.81    2.08
  -3   1   0   21.48    2.06
  -3  -1   0   19.80    1.94
  -4  -1   0  812.46   47.96
  -4  -1   0  807.55   46.39
  -4   1   0  821.32   48.61
  -4  -1   0  817.23   46.80
  -4   1   0  796.30   46.64
  -4  -1   0  781.81   48.34
  -4   1   0  792.39   48.09
  -5   1   0   46.10    3.80
  -5  -1   0   42.46    3.81
  -5  -1   0   45.31    3.86
  -5   1   0   46.70    4.07
  -5   1   0   46.03    3.79
  -5  -1   0   46.31    3.93
  -5   1   0   45.44    4.05
  -5  -1   0   49.11    4.09
  -5  -1   0   50.82    4.00
  -5   1   0   43.53    4.09
  -6   1   0   68.63    5.72
  -6  -1   0   61.13    5.24
  -6   1   0   68.80    5.23
  -6  -1   0   68.14    5.60
  -6   1   0   69.02    5.61
  -6  -1   0   65.54    5.33
  -6   1   0   64.13    5.18
  -6   1   0   70.75    5.62
  -6  -1   0   69.02    5.39
  -6  -1   0   68.38    5.38
  -7   1   0   74.82    6.67
  -7  -1   0   85.44    6.49
  -7   1   0   79.60    6.24
  -7   1   0   85.95    6.77
  -7  -1   0   83.05    6.72
  -7   1   0   83.00    6.70
  -7  -1   0   83.65    6.48
  -7  -1   0   77.94    6.40
  -7   1   0   74.78    6.19
  -7  -1   0   84.79    6.52
  -8   1   0    9.19    2.38
  -8   1   0    9.20    2.39
  -8   1   0    9.61    2.21
  -8  -1   0   10.26    2.40
  -8   1   0   10.75    2.36
  -8  -1   0    8.85    2.13
  -8   1   0   10.38    2.38
  -8  -1   0    9.99    2.42
  -8  -1   0   11.68    2.45
  -8  -1   0    9.27    2.21
  -9   1   0   56.31    5.86
  -9   1   0   57.51    5.45
  -9   1   0   58.58    5.73
  -9  -1   0   59.10    5.82
  -9  -1   0   53.51    5.44
  -9  -1   0   57.10    5.58
  -9   1   0   54.23    5.39
  -9   1   0   58.53    5.73
 -10  -1   0   50.06    5.45
 -10  -1   0   49.57    5.38
 -10   1   0   49.14    5.38
 -10   1   0   46.59    5.58
 -10  -1   0   52.30    5.75
 -11   1   0   11.04    3.24
 -11  -1   0   12.74    3.14
   0   2   0  935.47   55.08
   0  -2   0  916.23   54.48
   0  -2   0  926.49   53.03
  -1  -2   0  776.10   44.05
  -1  -2   0  752.11   43.01
   1   2   0  764.27   44.63
  -1   2   0  740.28   44.68
  -1   2   0  734.13   44.07
   1  -2   0  708.96   42.97
   2  -2   0 3283.59  198.95
  -2  -2   0 3488.12  206.67
  -2  -2   0 3340.80  203.68
  -2  -2   0 3646.34  198.60
  -2   2   0 3383.85  203.09
  -2   2   0 3667.64  205.85
   3  -2   0    7.57    1.07
  -3  -2   0    8.31    1.19
  -3   2   0    8.11    1.35
  -3   2   0    7.93    1.31
  -3  -2   0    9.95    1.34
  -3  -2   0    8.58    1.15
  -4   2   0   72.75    5.08
  -4  -2   0   72.20    5.22
  -4  -2   0   67.23    5.16
  -4  -2   0   76.17    5.31
  -4   2   0   71.75    5.44
  -4   2   0   73.33    5.49
  -4  -2   0   68.92    5.08
  -4   2   0   70.79    5.45
  -5   2   0  209.17   13.52
  -5   2   0  230.24   14.45
  -5   2   0  218.06   14.43
  -5  -2   0  215.55   14.05
  -5   2   0  217.70   13.69
  -5  -2   0  223.30   14.01
  -5  -2   0  220.52   13.84
  -5  -2   0  216.52   14.11
  -5  -2   0  227.42   13.96
  -5   2   0  210.10   14.35
  -6  -2   0  138.20    9.40
  -6  -2   0  134.63    9.51
  -6   2   0  131.69    9.67
  -6  -2   0  135.33    9.38
  -6   2   0  132.26    9.75
  -6   2   0  137.83    9.73
  -6  -2   0  132.17    9.34
  -6  -2   0  131.93    9.29
  -6   2   0  141.07    9.18
  -6   2   0  136.68    9.21
  -7  -2   0   94.89    7.50
  -7   2   0   95.83    7.16
  -7  -2   0   96.11    7.24
  -7   2   0  101.25    7.28
  -7  -2   0   96.18    7.37
  -7   2   0   94.53    7.56
  -7  -2   0   92.27    7.18
  -7   2   0   90.14    7.62
  -7   2   0   98.14    7.63
  -7  -2   0   92.79    7.30
  -8  -2   0   57.72    5.45
  -8   2   0   54.92    5.18
  -8   2   0   57.21    5.21
  -8  -2   0   57.01    5.36
  -8   2   0   54.21    5.57
  -8  -2   0   57.33    5.54
  -8   2   0   56.81    5.58
  -8   2   0   58.60    5.65
  -9   2   0    1.27    1.71
  -9  -2   0    2.81    1.86
  -9  -2   0    2.15    1.76
  -9   2   0    1.20    1.82
  -9   2   0    2.17    1.89
  -9   2   0    2.56    1.81
  -9  -2   0    0.52    1.57
 -10   2   0   44.72    5.55
 -10  -2   0   49.34    5.39
 -10  -2   0   48.39    5.43
 -11  -2   0    1.06    2.10
 -11   2   0    1.50    2.05
   0  -3   0   -0.16    0.32
   0  -3   0   -0.18    0.33
   0   3   0    0.72    0.51
  -1   3   0 1179.43   67.86
  -1  -3   0 1116.04   66.76
  -1  -3   0 1120.30   65.28
   1  -3   0 1096.19   65.28
   1   3   0 1163.23   67.74
  -1   3   0 1155.17   66.89
  -2  -3   0  241.95   14.60
  -2   3   0  236.74   14.93
   2  -3   0  231.72   14.41
  -2  -3   0  247.55   14.58
   2   3   0  238.13   14.84
  -2   3   0  254.13   15.19
  -3  -3   0 1213.00   69.69
  -3  -3   0 1194.43   71.09
  -3  -3   0 1237.51   72.07
  -3   3   0 1261.39   72.47
  -3   3   0 1196.45   71.48
   3  -3   0 1149.20   69.37
  -4  -3   0  345.85   20.74
  -4  -3   0  348.92   21.11
  -4   3   0  351.18   21.59
  -4   3   0  338.66   21.35
  -4  -3   0  336.08   20.91
  -4   3   0  345.32   21.48
  -4  -3   0  342.10   20.57
   4  -3   0  326.18   20.32
  -5  -3   0  288.67   17.43
  -5  -3   0  279.73   17.47
   5  -3   0  264.84   16.97
  -5   3   0  277.61   18.05
  -5   3   0  280.48   17.03
  -5   3   0  283.65   18.10
  -5  -3   0  285.07   17.64
  -5  -3   0  283.88   17.63
  -5   3   0  276.25   18.12
  -6   3   0   71.41    5.94
  -6   3   0   70.61    5.41
  -6  -3   0   67.67    5.63
  -6  -3   0   71.34    5.76
  -6  -3   0   69.12    5.37
  -6  -3   0   67.74    5.36
  -6   3   0   71.34    5.91
   6  -3   0   70.35    5.30
  -6  -3   0   65.34    5.53
  -6   3   0   66.58    5.90
  -7   3   0    5.99    1.99
  -7  -3   0    5.47    1.84
  -7  -3   0    4.96    1.52
  -7   3   0    6.00    1.78
  -7   3   0    5.44    1.95
  -7  -3   0    4.98    1.69
  -7  -3   0    4.28    1.68
  -7   3   0    4.93    1.84
   7  -3   0    4.58    1.59
  -8   3   0    3.71    1.71
  -8  -3   0    4.24    1.94
   8  -3   0    3.72    1.60
  -8  -3   0    5.05    1.91
  -8   3   0    2.54    1.80
  -8   3   0    4.24    1.94
  -8  -3   0    4.57    1.88
  -8   3   0    5.36    2.08
  -9   3   0   25.06    3.95
  -9   3   0   19.90    3.25
  -9  -3   0   19.06    3.50
  -9  -3   0   24.30    3.75
  -9  -3   0   23.88    3.67
  -9   3   0   20.50    3.69
  -9   3   0   25.54    3.91
 -10  -3   0   26.12    4.13
 -10   3   0   30.74    4.52
 -10  -3   0   32.55    4.39
 -10   3   0   28.71    4.53
 -11  -3   0    1.32    2.05
 -11  -3   0    3.59    2.42
   0  -4   0   22.60    1.95
   0  -4   0   20.86    1.82
   0   4   0   22.08    2.00
  -1   4   0  792.85   48.11
  -1  -4   0  813.03   46.34
  -1   4   0  798.53   47.39
   1  -4   0  797.92   46.33
   1   4   0  802.93   47.96
  -1  -4   0  804.98   47.23
  -2   4   0 1637.22   95.96
  -2  -4   0 1623.07   92.35
  -2   4   0 1596.70   94.62
  -2  -4   0 1655.07   94.30
   2   4   0 1631.19   95.67
   2  -4   0 1510.33   92.21
  -3  -4   0   29.57    2.80
  -3   4   0   30.08    2.99
  -3  -4   0   31.43    2.87
  -3  -4   0   31.38    2.57
  -3   4   0   34.22    3.08
   3   4   0   28.85    2.67
   3  -4   0   30.19    2.68
  -3   4   0   32.67    3.01
  -4  -4   0  117.87    8.28
  -4  -4   0  128.25    8.22
   4   4   0  119.30    8.11
   4  -4   0  122.20    8.01
  -4   4   0  122.46    8.74
  -4  -4   0  126.45    8.41
   4  -4   0  121.04    8.07
  -4   4   0  125.15    8.71
  -4   4   0  126.38    8.75
  -5   4   0  277.22   17.92
  -5  -4   0  275.68   17.24
  -5  -4   0  273.55   17.34
  -5  -4   0  276.12   17.42
  -5   4   0  275.46   16.87
  -5   4   0  285.04   18.03
  -5   4   0  282.45   18.10
  -5  -4   0  277.76   17.35
   5  -4   0  260.21   16.84
  -6  -4   0   64.25    5.45
  -6  -4   0   61.11    5.11
  -6   4   0   60.99    5.57
  -6  -4   0   62.62    5.34
  -6   4   0   61.98    5.66
   6  -4   0   59.33    4.92
  -6   4   0   61.34    5.57
  -6  -4   0   66.19    5.06
  -6  -4   0   58.49    4.90
  -6   4   0   62.21    5.02
  -7   4   0  206.12   14.15
  -7   4   0  213.81   14.21
  -7   4   0  197.76   14.01
  -7  -4   0  202.03   13.50
   7  -4   0  191.10   12.95
  -7  -4   0  204.05   13.53
  -7   4   0  190.56   12.95
  -7  -4   0  187.42   13.42
  -8   4   0    0.65    1.69
  -8   4   0    0.30    1.35
  -8  -4   0   -0.09    1.46
  -8   4   0    0.04    1.41
  -8  -4   0    0.66    1.41
   8  -4   0   -0.17    1.18
  -8  -4   0    0.69    1.41
  -8   4   0    0.77    1.31
  -9   4   0   37.97    4.90
  -9  -4   0   37.52    4.60
  -9   4   0   35.70    4.68
  -9  -4   0   36.65    4.62
  -9   4   0   32.88    4.53
 -10   4   0   59.06    6.86
 -10  -4   0   61.82    6.57
 -10   4   0   67.73    7.00
 -10  -4   0   69.39    6.74
 -10   4   0   69.33    7.03
 -11  -4   0    3.07    2.41
 -11  -4   0    2.99    2.16
   0  -5   0    0.37    0.57
   0   5   0    0.53    0.65
   0  -5   0   -0.46    0.46
   1   5   0   85.52    5.84
  -1  -5   0   85.16    5.75
   1  -5   0   83.38    5.73
  -1  -5   0   83.07    5.57
  -1   5   0   84.70    5.96
   2   5   0    0.61    0.84
  -2   5   0    0.80    0.87
  -2  -5   0    1.28    0.78
  -2  -5   0    0.40    0.64
  -2   5   0    1.11    0.77
  -2  -5   0    0.56    0.57
   2  -5   0    1.36    0.79
  -2   5   0    1.17    0.82
  -3   5   0 1782.10  104.26
  -3  -5   0 1704.93  100.29
   3   5   0 1746.35  103.76
  -3  -5   0 1756.65   99.44
  -3   5   0 1786.59  102.87
  -3  -5   0 1735.64  102.23
   3  -5   0 1650.76  100.08
  -3   5   0 1781.53  103.71
   4  -5   0    6.31    1.50
   4  -5   0    8.45    1.56
  -4  -5   0    6.30    1.53
  -4   5   0    7.06    1.69
  -4  -5   0    6.85    1.26
  -4  -5   0    6.78    1.62
  -4   5   0    7.83    1.71
   4   5   0    7.00    1.40
  -4   5   0    8.09    1.76
  -5   5   0  493.83   30.79
  -5  -5   0  479.60   29.69
  -5  -5   0  490.39   29.50
  -5   5   0  490.16   30.91
   5   5   0  471.65   30.05
  -5  -5   0  505.14   29.88
   5  -5   0  477.03   28.99
   5  -5   0  484.47   29.29
  -5  -5   0  506.36   30.10
  -5   5   0  511.27   30.67
   6  -5   0   52.53    4.61
  -6  -5   0   55.10    5.05
  -6  -5   0   58.31    4.77
  -6   5   0   56.28    5.34
   6  -5   0   55.94    4.69
  -6  -5   0   53.96    5.03
  -6   5   0   58.47    5.37
   6   5   0   51.68    4.47
  -6   5   0   59.52    5.43
  -7   5   0    6.35    2.27
   7  -5   0    4.93    1.72
  -7   5   0    5.98    2.14
  -7  -5   0    5.21    1.97
  -7   5   0    5.62    2.13
  -7  -5   0    4.88    1.89
  -8  -5   0   -0.95    1.27
  -8   5   0    0.06    1.44
   8  -5   0   -0.55    1.29
  -8   5   0    0.08    1.58
  -8  -5   0    0.14    1.39
  -8   5   0    0.99    1.60
  -9   5   0   19.00    3.59
  -9   5   0   14.28    3.46
  -9  -5   0   17.52    3.32
  -9   5   0   15.33    3.42
  -9  -5   0   19.43    3.44
 -10  -5   0   12.53    3.16
 -10   5   0   15.54    3.75
 -10  -5   0   12.45    3.22
 -10   5   0   18.15    3.85
 -10   5   0   15.59    3.72
 -11   5   0   66.73    7.46
 -11  -5   0   70.80    7.33
   0  -6   0   85.80    5.69
   0  -6   0   78.20    5.66
   0   6   0   77.48    5.76
   0  -6   0   82.61    5.54
   1   6   0  237.09   14.68
  -1   6   0  226.19   14.70
  -1  -6   0  230.92   14.28
  -1  -6   0  234.69   14.18
   1  -6   0  230.93   14.26
  -1  -6   0  219.75   14.24
  -1   6   0  237.18   14.85
   1  -6   0  244.78   14.22
   1  -6   0  221.48   14.29
   2  -6   0    2.81    1.08
  -2   6   0    1.12    1.01
  -2   6   0    1.54    0.85
  -2  -6   0    0.45    0.72
   2   6   0    1.28    0.93
   2  -6   0    1.14    0.84
  -2  -6   0    0.43    0.71
  -2   6   0    0.88    0.85
  -2  -6   0    1.29    0.84
  -3  -6   0   15.82    2.18
  -3   6   0   19.07    2.45
  -3   6   0   17.74    2.44
   3   6   0   16.02    2.23
   3  -6   0   15.83    2.15
   3  -6   0   18.10    2.24
  -3   6   0   18.78    2.34
  -3  -6   0   20.06    2.37
  -3  -6   0   17.25    1.85
   4  -6   0   85.07    6.49
   4   6   0   88.04    6.53
  -4  -6   0   91.26    6.24
  -4  -6   0   91.03    6.77
  -4  -6   0   86.78    6.70
  -4   6   0   88.66    6.93
  -4   6   0   91.03    7.05
   4  -6   0   88.07    6.47
  -4   6   0   96.75    7.13
   5  -6   0   38.47    3.93
  -5  -6   0   43.06    4.18
  -5   6   0   44.05    4.46
   5  -6   0   40.72    3.93
  -5   6   0   43.11    4.45
   5   6   0   44.35    3.89
  -5  -6   0   48.40    3.87
  -5  -6   0   42.53    4.16
  -5   6   0   42.97    4.41
   6  -6   0   72.38    5.77
   6  -6   0   66.87    5.65
  -6   6   0   71.62    6.38
  -6   6   0   72.06    6.40
  -6  -6   0   70.79    6.10
  -6  -6   0   69.66    6.02
  -6   6   0   68.06    6.29
  -7  -6   0  167.85   12.13
   7  -6   0  160.48   11.51
  -7  -6   0  176.17   12.28
  -7   6   0  170.24   12.66
  -7   6   0  172.49   12.72
  -7   6   0  180.74   12.79
   7  -6   0  171.09   11.71
  -8   6   0   55.94    5.97
  -8   6   0   52.75    5.96
  -8  -6   0   63.12    5.96
  -8   6   0   52.97    6.01
  -8  -6   0   57.15    5.92
  -9   6   0  126.12   10.94
  -9   6   0  126.32   10.74
  -9   6   0  130.77   10.82
  -9  -6   0  130.73   10.40
  -9  -6   0  139.56   10.65
 -10   6   0   10.22    3.20
 -10  -6   0    6.42    2.73
 -10   6   0   10.39    3.23
 -10   6   0    9.73    3.22
 -10  -6   0    7.10    2.80
 -11   6   0    1.47    2.73
 -11  -6   0    3.73    2.54
   0  -7   0   -0.34    0.62
   0   7   0   -0.61    0.68
   0  -7   0   -0.30    0.64
   0   7   0   -0.42    0.78
   0  -7   0   -0.26    0.63
   1   7   0  495.43   30.12
  -1  -7   0  490.70   29.12
  -1   7   0  506.33   30.34
   1  -7   0  505.08   29.13
  -1  -7   0  490.02   29.67
  -1  -7   0  486.66   29.38
   1   7   0  502.14   30.30
   1  -7   0  483.39   29.31
   1  -7   0  490.66   29.77
  -1   7   0  485.33   30.45
   2   7   0  146.40    9.73
   2  -7   0  133.80    9.47
  -2   7   0  141.83   10.01
   2  -7   0  142.11    9.48
  -2  -7   0  147.39    9.38
  -2  -7   0  150.00    9.68
   2   7   0  147.04    9.70
  -2  -7   0  147.70    9.71
  -2   7   0  145.82   10.00
  -3  -7   0  128.09    8.88
   3   7   0  130.31    8.85
  -3  -7   0  129.55    8.98
  -3   7   0  125.94    9.06
  -3   7   0  129.01    9.23
  -3   7   0  134.65    9.36
   3   7   0  127.33    8.81
  -3  -7   0  130.78    8.43
   3  -7   0  121.69    8.72
   3  -7   0  128.26    8.72
   4  -7   0   11.35    2.01
  -4  -7   0    8.77    1.97
  -4  -7   0   12.10    1.71
  -4   7   0   10.85    2.17
   4   7   0   12.03    2.11
   4   7   0   10.75    1.94
   4  -7   0   11.95    2.04
  -4   7   0    9.28    2.11
  -4   7   0    9.04    2.02
  -4  -7   0   11.10    2.13
  -5  -7   0  388.78   24.15
  -5   7   0  390.04   24.97
  -5   7   0  403.88   24.91
  -5  -7   0  383.47   23.95
   5   7   0  393.24   24.28
   5  -7   0  388.06   23.79
  -5   7   0  392.17   25.11
   5  -7   0  356.41   23.41
  -6  -7   0    0.04    1.05
  -6   7   0   -0.22    1.18
   6  -7   0   -1.12    1.24
  -6   7   0   -0.50    1.40
   6  -7   0   -0.53    1.19
  -6   7   0    0.24    1.32
  -6  -7   0    0.17    1.21
  -7   7   0  124.86    9.90
  -7  -7   0  119.08    9.36
   7  -7   0  113.29    8.90
  -7  -7   0  119.11    9.37
  -7   7   0  130.08    9.97
   7  -7   0  119.19    8.92
  -7   7   0  116.03    9.72
  -8  -7   0    5.57    2.49
  -8   7   0    5.48    2.48
  -8   7   0    4.45    2.52
  -8   7   0    6.08    2.52
  -8  -7   0    5.44    2.27
  -9   7   0   21.69    4.12
  -9   7   0   23.43    4.24
  -9  -7   0   26.81    4.21
  -9  -7   0   21.07    3.86
  -9   7   0   21.67    4.11
 -10  -7   0    2.83    2.39
 -10   7   0    4.47    2.74
 -10  -7   0    3.17    2.26
 -10   7   0    2.28    2.37
   0  -8   0    0.75    0.92
   0   8   0    0.96    1.04
   0  -8   0   -0.03    0.77
   0   8   0    0.53    1.06
   0  -8   0    1.26    0.93
  -1  -8   0  123.26    8.44
   1  -8   0  124.08    8.51
   1   8   0  126.19    8.67
  -1   8   0  126.30    8.76
  -1   8   0  121.56    8.77
   1   8   0  125.25    8.61
   1  -8   0  122.25    8.45
  -1  -8   0  123.79    8.53
   1  -8   0  122.84    8.40
  -1  -8   0  120.38    8.28
  -2  -8   0   67.82    4.99
  -2   8   0   66.62    5.54
   2   8   0   68.05    5.35
   2  -8   0   62.55    5.18
  -2  -8   0   72.48    5.50
  -2   8   0   69.62    5.60
   2  -8   0   59.42    5.02
   2   8   0   70.19    5.35
  -2  -8   0   67.11    5.38
   2  -8   0   66.81    5.25
   3  -8   0   26.50    2.94
   3   8   0   22.04    2.84
  -3  -8   0   24.13    2.94
  -3  -8   0   25.67    2.98
  -3   8   0   24.41    2.89
   3   8   0   22.92    3.05
  -3   8   0   23.10    3.05
   3  -8   0   25.76    2.90
  -3   8   0   26.31    3.19
  -3  -8   0   23.61    2.42
  -4  -8   0   31.78    3.68
  -4   8   0   30.96    3.79
  -4  -8   0   33.20    3.64
   4   8   0   33.48    3.52
   4  -8   0   31.81    3.54
   4  -8   0   30.08    3.45
  -4   8   0   29.93    3.58
  -4   8   0   31.66    3.78
   5  -8   0   22.74    3.07
  -5   8   0   18.09    3.10
  -5  -8   0   22.50    3.08
  -5   8   0   19.65    3.18
  -5   8   0   20.44    3.16
   5  -8   0   21.55    3.05
  -5  -8   0   22.31    3.14
  -6  -8   0   10.99    2.53
  -6  -8   0   12.56    2.66
   6  -8   0   12.86    2.53
   6  -8   0    9.87    2.31
  -6   8   0   12.87    2.90
  -6   8   0   17.02    3.14
  -6   8   0   11.89    2.73
  -7  -8   0   98.84    8.45
  -7   8   0  105.21    8.91
  -7   8   0  103.16    8.83
  -7  -8   0   98.71    8.39
  -7   8   0   99.69    8.73
  -8  -8   0    9.81    2.83
  -8   8   0   10.66    3.05
  -8   8   0    8.24    2.96
  -8   8   0   10.86    3.09
  -8  -8   0   12.37    3.03
  -9   8   0   74.04    7.70
  -9   8   0   74.82    7.73
  -9  -8   0   78.34    7.62
  -9   8   0   69.15    7.61
  -9  -8   0   75.24    7.53
 -10  -8   0    5.32    2.81
 -10   8   0    6.90    3.21
   0  -9   0    0.36    0.99
   0  -9   0    0.14    0.95
   0   9   0   -0.44    0.96
   0   9   0    0.89    1.17
   0  -9   0    0.25    0.95
   1   9   0  166.42   11.49
  -1  -9   0  167.52   11.27
  -1  -9   0  172.20   11.17
   1  -9   0  175.05   11.28
  -1   9   0  166.08   11.69
  -1   9   0  167.34   11.61
   1  -9   0  179.63   11.40
   1   9   0  166.59   11.42
   1  -9   0  170.57   11.28
  -1  -9   0  165.65   11.35
   2  -9   0   86.11    6.51
  -2  -9   0   90.92    6.77
  -2   9   0   79.97    6.78
  -2  -9   0   87.71    6.20
   2   9   0   87.67    6.62
  -2   9   0   79.47    6.74
   2   9   0   90.44    6.64
   2  -9   0   78.45    6.32
   2  -9   0   88.87    6.59
  -2  -9   0   87.47    6.67
  -3   9   0   51.34    5.17
   3  -9   0   56.78    4.99
  -3  -9   0   60.28    5.24
  -3  -9   0   52.60    5.03
  -3   9   0   60.26    5.42
   3  -9   0   56.56    4.97
   3   9   0   60.92    5.04
   3   9   0   59.19    4.99
   4   9   0   42.09    4.13
  -4   9   0   42.43    4.59
  -4  -9   0   43.45    4.43
  -4   9   0   39.63    4.32
   4  -9   0   41.95    4.25
  -4  -9   0   45.20    4.47
   4  -9   0   44.01    4.28
  -4   9   0   37.12    4.43
  -5  -9   0   74.24    6.41
  -5   9   0   67.95    6.47
   5  -9   0   64.57    5.87
   5  -9   0   70.60    6.03
  -5  -9   0   66.57    6.20
  -5   9   0   68.90    6.50
  -5   9   0   74.93    6.47
  -6   9   0   37.14    4.56
  -6  -9   0   34.41    4.23
  -6   9   0   38.59    4.87
   6  -9   0   29.49    3.94
  -6  -9   0   35.36    4.36
  -6   9   0   35.35    4.41
   6  -9   0   31.30    3.97
  -7   9   0  178.41   13.58
  -7   9   0  178.63   13.68
  -7  -9   0  177.51   13.10
  -7  -9   0  171.35   12.98
  -7   9   0  183.65   13.65
  -8   9   0    2.00    2.17
  -8   9   0    0.97    2.16
  -8  -9   0    0.93    1.74
  -8   9   0    1.90    2.03
  -8  -9   0    2.05    1.96
  -9   9   0    8.50    3.17
  -9   9   0   10.37    3.34
  -9  -9   0   10.04    3.17
  -9   9   0    9.92    3.58
  -9  -9   0    3.99    2.56
 -10   9   0   15.50    4.30
 -10  -9   0   16.53    4.01
   0 -10   0  213.94   13.61
   0 -10   0  211.03   13.70
   0  10   0  194.94   13.93
   0 -10   0  205.60   13.55
   0  10   0  209.73   13.94
   1 -10   0   64.00    5.54
  -1  10   0   63.13    5.73
  -1  10   0   63.85    5.74
  -1 -10   0   70.88    5.71
   1 -10   0   68.18    5.61
  -1 -10   0   67.27    5.65
   1 -10   0   66.09    5.41
   1  10   0   68.34    5.64
   1  10   0   68.15    5.61
  -2  10   0    3.11    1.64
  -2  10   0    2.49    1.57
   2  10   0    2.28    1.42
   2  10   0    3.05    1.58
   2 -10   0    1.33    1.15
   2 -10   0    1.82    1.30
  -2 -10   0    1.29    1.30
   2 -10   0    3.06    1.50
  -2 -10   0    2.24    1.37
   3 -10   0    4.16    1.65
   3 -10   0    4.61    1.68
  -3 -10   0    3.90    1.80
  -3  10   0    5.10    1.99
   3  10   0    3.26    1.70
   3  10   0    3.87    1.70
  -3 -10   0    4.59    1.79
   3 -10   0    4.86    1.62
  -3  10   0    4.21    1.94
  -4  10   0   14.91    3.00
  -4 -10   0   17.08    3.00
   4 -10   0   19.11    2.93
  -4 -10   0   24.70    3.44
   4 -10   0   23.43    3.21
  -4  10   0   21.13    3.39
   5 -10   0   34.58    4.07
  -5  10   0   34.67    4.26
  -5 -10   0   35.21    4.33
  -5  10   0   32.88    4.54
   5 -10   0   34.54    4.08
  -5 -10   0   31.34    4.14
  -5  10   0   36.92    4.48
  -6  10   0   20.17    3.52
  -6  10   0   28.68    4.25
  -6 -10   0   16.47    3.34
  -6 -10   0   18.86    3.45
  -6  10   0   22.75    3.86
  -7  10   0   30.92    4.60
  -7 -10   0   23.94    4.17
  -7 -10   0   31.68    4.46
  -7  10   0   38.29    4.82
  -7  10   0   31.92    4.69
  -8  10   0  114.28   10.06
  -8 -10   0  111.46    9.78
  -8 -10   0  105.74    9.57
  -8  10   0  120.00   10.42
  -8  10   0  111.06   10.15
  -9 -10   0    9.66    3.38
  -9  10   0   12.99    3.90
   0 -11   0    0.30    1.03
   0  11   0    0.90    1.31
   0 -11   0    0.57    1.24
   0  11   0    0.79    1.40
   1 -11   0   93.41    6.99
  -1 -11   0   90.28    7.26
   1  11   0   95.19    7.25
   1 -11   0   94.17    7.17
  -1  11   0   86.40    7.27
  -1 -11   0   87.35    7.14
  -1  11   0   84.53    7.22
   1  11   0   87.47    7.15
   1 -11   0   87.05    7.07
  -2  11   0    6.40    2.11
  -2  11   0    6.87    2.24
   2  11   0    6.12    1.90
   2 -11   0    5.42    1.91
   2  11   0    5.96    1.94
   2 -11   0    6.24    1.77
  -2 -11   0    7.42    2.15
  -2 -11   0    7.22    2.15
   2 -11   0    6.19    1.97
   3 -11   0  134.77    9.94
  -3  11   0  135.48   10.54
  -3  11   0  143.67   10.73
  -3 -11   0  138.58   10.33
   3 -11   0  138.25   10.00
   3 -11   0  138.61   10.09
  -3 -11   0  142.92   10.45
  -4  11   0  142.16   10.87
  -4 -11   0  139.14   10.58
   4 -11   0  138.08   10.10
  -4 -11   0  132.03   10.38
  -4  11   0  140.30   10.89
   4 -11   0  134.90   10.16
   4 -11   0  143.33   10.14
  -5 -11   0   76.40    7.21
   5 -11   0   86.58    7.02
   5 -11   0   82.27    6.91
  -5  11   0   80.41    7.55
  -5  11   0   80.06    7.54
  -5 -11   0   75.40    7.20
  -6 -11   0   43.72    5.15
  -6 -11   0   34.98    4.80
  -6  11   0   44.11    5.44
  -6  11   0   41.95    5.29
  -7 -11   0    3.13    2.21
  -7  11   0    2.71    2.39
  -7  11   0    2.14    2.12
  -7  11   0    3.24    2.51
  -7 -11   0    0.97    1.90
  -8  11   0    0.59    2.37
  -8  11   0    0.61    2.15
  -8  11   0    0.94    2.10
  -8 -11   0   -0.28    1.92
  -8 -11   0    0.14    1.82
  -9 -11   0   12.73    3.78
  -9  11   0   11.13    4.04
   0 -12   0   87.79    7.17
   0  12   0   87.61    7.31
   0 -12   0   87.87    7.15
   0  12   0   84.06    7.28
   1 -12   0   -0.69    1.18
   1  12   0    2.19    1.75
  -1 -12   0    0.63    1.33
  -1 -12   0    1.81    1.54
  -1  12   0    1.32    1.81
  -1  12   0    1.06    1.63
   1 -12   0    1.03    1.35
   1  12   0    0.25    1.46
  -2  12   0   89.23    7.74
   2 -12   0   90.67    7.30
   2 -12   0   88.05    7.24
   2 -12   0   92.35    7.39
  -2 -12   0   97.12    7.79
  -2 -12   0   83.90    7.45
  -2  12   0   87.81    7.75
   2  12   0   95.04    7.44
   2  12   0   87.27    7.30
  -3  12   0    0.72    1.73
   3 -12   0    0.48    1.38
  -3 -12   0    0.47    1.49
   3 -12   0   -0.03    1.25
   3 -12   0    0.71    1.47
  -3  12   0    0.58    1.79
  -3 -12   0   -0.21    1.23
   4 -12   0   -0.50    1.31
  -4  12   0   -1.48    1.49
  -4 -12   0   -0.13    1.40
   4 -12   0    1.17    1.69
   4 -12   0    1.12    1.51
  -4 -12   0   -1.13    1.23
  -4  12   0    1.53    2.07
  -5 -12   0    1.59    1.76
  -5  12   0    1.86    2.01
  -5  12   0    2.46    2.02
  -5 -12   0    2.05    1.93
   5 -12   0    1.78    1.69
   6 -12   0   26.11    3.86
  -6  12   0   20.57    4.12
  -6 -12   0   27.26    4.43
  -6  12   0   20.70    4.14
  -6 -12   0   25.25    4.24
  -7 -12   0    4.87    2.62
  -7 -12   0    4.49    2.59
  -7  12   0    7.98    3.16
  -7  12   0    7.77    3.01
  -8 -12   0   13.35    3.80
  -8  12   0    9.13    3.72
   0  13   0   -0.78    1.56
   0 -13   0    0.67    1.46
   0 -13   0    0.41    1.30
   0  13   0    1.30    1.81
   1 -13   0    2.76    1.87
  -1 -13   0    2.11    1.67
   1  13   0    3.52    1.95
  -1  13   0    3.36    2.08
   1  13   0    4.53    2.07
   1 -13   0    6.21    2.19
  -1  13   0    3.21    2.00
  -1 -13   0    1.48    1.71
  -2 -13   0   87.29    7.61
  -2 -13   0   85.14    7.54
   2 -13   0   86.75    7.33
   2 -13   0   85.80    7.24
  -2  13   0   84.13    7.63
  -2  13   0   84.83    7.65
  -3  13   0   19.11    3.54
  -3 -13   0   14.42    3.17
  -3  13   0   14.18    3.43
   3 -13   0   18.51    3.04
   3 -13   0   21.30    3.35
  -3 -13   0   16.19    3.30
   3 -13   0   17.51    3.22
   4 -13   0   63.76    6.04
  -4 -13   0   59.74    6.34
  -4  13   0   54.91    6.33
   4 -13   0   65.32    6.00
   4 -13   0   61.87    6.03
  -4 -13   0   59.99    6.36
  -4  13   0   63.91    6.61
  -5  13   0    2.28    2.36
   5 -13   0    2.71    1.95
  -5  13   0    2.63    2.31
  -5 -13   0    0.11    1.74
  -5 -13   0    4.49    2.36
   6 -13   0   15.78    3.29
  -6  13   0   18.08    4.09
  -6 -13   0   17.25    3.82
  -6  13   0   19.16    4.10
  -6 -13   0   17.45    3.91
   7 -13   0   -0.42    1.69
  -7 -13   0    1.59    2.16
  -7  13   0   -0.46    2.10
  -8  13   0    0.19    2.52
  -8 -13   0    0.34    2.15
   0  14   0   54.88    5.86
   0  14   0   51.46    5.67
   0 -14   0   55.07    5.64
   0 -14   0   53.37    5.66
   1 -14   0    0.63    1.61
  -1  14   0    0.56    1.94
   1  14   0    2.25    2.04
  -1  14   0    0.74    1.77
   1 -14   0    1.06    1.66
   1  14   0    2.47    2.17
  -1 -14   0    1.88    1.79
  -1 -14   0    1.61    1.78
   2 -14   0   82.25    7.11
  -2 -14   0   79.65    7.48
  -2  14   0   75.39    7.39
  -2  14   0   73.17    7.31
   2 -14   0   79.31    7.08
  -2 -14   0   79.79    7.39
  -3  14   0    3.62    2.38
  -3 -14   0    3.28    2.28
   3 -14   0    3.09    2.04
  -3  14   0    5.48    2.75
  -3 -14   0    2.69    2.00
   3 -14   0    1.13    1.74
   4 -14   0   -0.64    1.68
  -4 -14   0   -1.72    1.67
  -4  14   0    0.45    2.08
  -4 -14   0    0.38    1.70
  -4  14   0   -1.31    1.67
  -5 -14   0   -0.46    1.60
  -5 -14   0   -1.11    1.67
   5 -14   0    0.71    1.68
  -5  14   0    0.17    2.02
  -5  14   0    0.86    2.25
  -6  14   0   29.22    5.30
   6 -14   0   32.74    4.62
  -6 -14   0   24.51    4.74
  -7  14   0    0.76    2.56
  -7 -14   0    1.80    2.24
   0  15   0    0.17    1.82
   0 -15   0    0.49    1.85
   0  15   0    1.16    2.03
   0 -15   0    1.25    1.79
   1 -15   0   25.59    4.03
  -1  15   0   26.60    4.31
  -1  15   0   24.17    4.17
   1 -15   0   30.25    4.37
  -1 -15   0   27.01    4.27
  -1 -15   0   25.12    4.30
   2 -15   0   45.50    5.54
  -2  15   0   51.86    6.14
   2 -15   0   59.15    6.03
  -2 -15   0   56.79    6.29
  -2 -15   0   57.83    6.25
  -2  15   0   52.32    6.22
   3 -15   0    9.50    2.84
  -3  15   0   16.58    3.70
   3 -15   0   11.32    3.11
  -3  15   0   10.61    3.30
  -3 -15   0    7.73    3.02
  -3 -15   0   13.55    3.43
  -4 -15   0   21.52    4.27
  -4 -15   0   19.60    4.10
  -4  15   0   17.78    3.97
  -4  15   0   18.12    4.05
  -5  15   0    0.96    2.48
  -5 -15   0    0.71    2.28
  -6  15   0    5.88    3.43
  -6 -15   0    4.51    2.97
   0  16   0  122.91   10.52
   0 -16   0  126.99   10.52
   0 -16   0  129.59   10.56
   1 -16   0   18.80    3.86
  -1  16   0   23.20    4.30
  -1 -16   0   18.25    3.92
  -1 -16   0   21.50    4.03
  -1  16   0   24.95    4.36
   1 -16   0   16.30    3.57
  -2  16   0    0.70    2.43
   2 -16   0    3.22    2.44
  -2  16   0    2.05    2.28
  -2 -16   0    1.41    2.24
  -2 -16   0    1.29    2.04
   2 -16   0    1.58    2.07
  -3  16   0    2.31    2.42
  -3  16   0    1.97    2.53
  -3 -16   0    1.26    2.29
  -4 -16   0   -0.73    2.04
  -4  16   0    2.11    2.73
  -5  16   0    3.57    2.90
  -5 -16   0    1.73    2.58
   0 -17   0    2.03    2.48
  -1 -17   0    8.17    3.26
   1 -17   0   10.56    3.39
   1 -17   0    8.26    3.05
  -1  17   0   11.25    3.60
   2 -17   0   15.21    3.71
  -2  17   0   15.08    3.95
  -2 -17   0   13.86    3.95
  -3  17   0   27.77    5.09
  -3 -17   0   21.07    4.62
 -11   0   1   20.23    4.01
 -11   0   1   15.94    3.47
 -10   0   1    0.04    1.61
 -10   0   1   -0.31    1.65
 -10   0   1    0.35    1.64
  -8   0   1   -0.21    1.33
  -8   0   1    0.49    1.39
  -8   0   1    0.42    1.29
  -8   0   1   -0.35    1.19
  -6   0   1   -0.51    0.95
  -6   0   1    0.16    0.99
  -6   0   1   -0.59    0.81
  -6   0   1   -0.32    0.78
  -6   0   1   -0.20    0.88
  -4   0   1   -0.29    0.48
  -4   0   1   -0.30    0.62
  -4   0   1   -0.03    0.58
  -4   0   1   -0.24    0.58
  -2   0   1    0.24    0.42
  -2   0   1   -0.15    0.32
  -2   0   1   -0.16    0.32
   0   0  -1    0.31    0.15
   0   0   1    0.05    0.15
   0   0  -1   -0.03    0.06
  -1   0  -1  847.07   50.06
  -1   0  -1  891.67   48.46
  -1   0  -1  784.54   49.32
  -2   0  -1   -0.02    0.30
  -2   0  -1   -0.08    0.33
  -2   0  -1   -0.15    0.37
  -3   0  -1 1521.95   85.80
  -3   0  -1 1447.28   88.02
  -3   0  -1 1524.57   89.29
  -4   0  -1    0.49    0.61
  -4   0  -1   -0.30    0.60
  -4   0  -1   -0.14    0.52
  -5   0  -1  323.75   21.00
  -5   0  -1  336.85   20.84
  -5   0  -1  336.95   20.95
  -5   0  -1  335.99   20.15
  -5   0  -1  330.07   19.96
  -6   0  -1   -0.34    0.75
  -6   0  -1    0.38    0.95
  -6   0  -1   -0.01    0.93
  -6   0  -1   -0.09    0.82
  -6   0  -1    0.10    0.88
  -7   0  -1   46.13    4.61
  -7   0  -1   48.77    4.70
  -7   0  -1   54.34    4.57
  -7   0  -1   47.10    4.34
  -7   0  -1   49.44    4.69
  -8   0  -1    0.24    1.50
  -8   0  -1   -0.18    1.22
  -8   0  -1   -0.20    1.35
  -8   0  -1   -0.82    1.14
  -8   0  -1    1.08    1.44
  -9   0  -1   33.88    4.25
  -9   0  -1   32.93    4.01
  -9   0  -1   35.73    4.10
  -9   0  -1   33.85    4.48
  -9   0  -1   30.89    4.12
 -10   0  -1   -0.30    1.70
 -11   1   1   27.15    4.69
 -11  -1   1   32.62    4.67
 -11  -1   1   30.03    4.61
 -11  -1   1   28.59    4.68
 -10  -1   1    3.60    2.14
 -10  -1   1    2.83    2.06
 -10  -1   1    3.27    1.92
 -10   1   1    3.68    2.23
 -10   1   1    0.81    1.88
 -10   1   1    1.71    1.91
  -8   1   1   34.87    4.09
  -8  -1   1   34.35    4.36
  -8   1   1   32.96    3.98
  -8   1   1   34.39    4.14
  -8   1   1   33.35    4.26
  -8  -1   1   36.19    4.12
  -8  -1   1   36.73    4.13
  -8   1   1   37.37    4.15
  -6  -1   1   88.99    6.62
  -6  -1   1   86.43    6.81
  -6   1   1   89.05    6.69
  -6   1   1   91.22    7.02
  -6   1   1   83.36    6.42
  -6   1   1   81.87    6.36
  -6   1   1   88.58    6.71
  -6  -1   1   87.70    6.64
  -6  -1   1   87.03    6.43
  -6  -1   1   87.30    6.41
  -4  -1   1  111.46    7.40
  -4   1   1  115.95    7.35
  -4   1   1  117.01    7.59
  -4  -1   1  123.41    7.31
  -4  -1   1  117.06    7.14
  -4   1   1  115.06    7.08
  -4   1   1  113.63    7.14
  -4  -1   1  120.60    7.30
  -2  -1   1   79.48    5.08
  -2   1   1   77.13    5.00
  -2   1   1   74.31    5.21
  -2  -1   1   73.13    5.11
  -2  -1   1   78.22    4.92
  -2   1   1   78.39    5.15
   0   1   1   34.45    2.36
   0  -1   1   33.24    2.29
   0   1  -1   34.40    2.24
   0  -1  -1   34.42    2.27
   0  -1   1   35.97    2.15
   0   1   1   34.15    2.18
  -1  -1  -1  326.34   19.76
  -1  -1  -1  308.66   19.39
  -1   1  -1  312.63   19.76
  -1  -1  -1  325.75   18.94
  -1   1  -1  331.75   19.49
   1  -1   1  357.94   18.98
  -4   1  -1   97.95    7.34
  -4  -1  -1   90.74    6.92
  -4  -1  -1   95.86    7.19
  -4   1  -1   95.61    7.27
  -4  -1  -1   96.40    7.14
  -4   1  -1   93.07    7.31
  -4   1  -1   90.48    6.77
  -5  -1  -1  396.25   23.90
  -5   1  -1  393.94   23.75
  -5   1  -1  396.51   24.70
  -5  -1  -1  389.45   24.76
  -5  -1  -1  385.57   24.58
  -5   1  -1  411.16   25.04
  -5   1  -1  408.18   24.88
  -5  -1  -1  388.77   24.51
  -5  -1  -1  411.48   23.77
  -5   1  -1  397.56   23.55
  -7   1  -1   83.25    6.44
  -7  -1  -1   87.28    6.91
  -7   1  -1   85.19    7.02
  -7  -1  -1   92.06    6.79
  -7   1  -1   83.39    6.48
  -7  -1  -1   90.39    7.00
  -7  -1  -1   87.07    6.93
  -7   1  -1   78.71    6.94
  -7  -1  -1   88.60    6.73
  -7   1  -1   87.44    7.03
  -8  -1  -1   40.14    4.31
  -8  -1  -1   36.38    4.04
  -8  -1  -1   39.27    4.24
  -8   1  -1   36.44    4.28
  -8   1  -1   38.07    4.30
  -8   1  -1   41.20    4.46
  -8   1  -1   36.93    3.90
  -8   1  -1   36.70    3.91
  -8  -1  -1   38.06    4.15
  -8  -1  -1   38.63    4.20
  -9   1  -1   17.12    3.15
  -9   1  -1   19.25    3.06
  -9   1  -1   15.99    3.13
  -9  -1  -1   16.14    3.02
  -9  -1  -1   14.92    2.94
  -9   1  -1   15.29    3.14
  -9  -1  -1   18.32    3.10
 -10  -1  -1    0.76    1.78
 -10   1  -1    1.60    1.98
 -10  -1  -1    1.00    1.82
 -11  -2   1   11.12    3.10
 -11   2   1    7.18    2.86
 -11  -2   1   10.71    3.09
 -10  -2   1    2.06    2.14
 -10   2   1    0.42    1.78
  10  -2  -1    1.49    1.79
 -10   2   1    1.26    1.85
 -10  -2   1    0.71    1.81
 -10  -2   1    1.29    1.77
  -9  -2   1   57.26    5.83
  -9   2   1   57.08    6.17
  -9   2   1   62.51    6.05
  -9  -2   1   66.24    6.29
  -9   2   1   55.13    5.80
  -9   2   1   60.67    5.77
  -9  -2   1   59.24    5.84
  -8  -2   1   16.57    2.86
  -8   2   1   18.32    3.11
  -8   2   1   15.76    2.75
  -8   2   1   15.06    2.76
  -8  -2   1   14.85    2.75
  -8   2   1   15.28    2.63
  -8  -2   1   18.06    2.90
  -6  -2   1   25.95    3.24
  -6   2   1   26.19    3.03
  -6   2   1   24.40    3.10
  -6  -2   1   25.72    2.86
  -6   2   1   27.40    3.11
  -6  -2   1   25.08    3.11
  -6   2   1   26.73    3.37
  -6  -2   1   24.49    2.86
  -6   2   1   27.18    3.35
  -6  -2   1   23.92    3.15
  -5  -2   1  165.40   11.17
  -5   2   1  165.91   11.03
  -5   2   1  159.38   11.63
  -5  -2   1  158.46   11.38
  -5   2   1  169.99   11.52
  -5   2   1  158.12   11.47
  -5  -2   1  168.04   11.26
  -5   2   1  160.07   11.07
  -5  -2   1  158.54   11.09
  -4   2   1  232.93   16.35
  -4  -2   1  241.58   15.82
  -4  -2   1  236.81   15.99
  -4   2   1  235.50   16.39
  -4   2   1  240.57   16.32
  -4  -2   1  238.97   15.89
  -4   2   1  231.34   15.58
  -4  -2   1  225.92   16.12
  -3   2   1  372.02   20.85
  -3  -2   1  365.08   20.58
  -3  -2   1  353.17   20.43
  -3  -2   1  362.71   20.22
   3  -2  -1  330.39   19.87
  -3   2   1  369.01   20.90
  -2  -2   1  197.93   11.54
  -2   2   1  182.39   11.85
  -2  -2   1  202.11   11.56
  -2  -2   1  194.11   11.69
  -2   2   1  190.45   11.85
   2  -2  -1  168.13   11.31
   0   2   1  101.84    6.26
   0   2  -1  107.87    6.45
   0  -2  -1  101.99    6.35
   0  -2   1  104.90    6.20
   0   2   1  100.60    6.57
   0  -2   1  103.20    6.42
  -1  -2  -1  752.20   44.35
  -1   2  -1  838.05   46.20
   1   2   1  745.83   46.09
   1  -2   1  703.65   44.26
  -1  -2  -1  825.18   46.59
  -3  -2  -1  297.66   19.93
  -3   2  -1  320.98   20.88
  -3   2  -1  303.66   20.56
  -3  -2  -1  317.57   20.66
  -3  -2  -1  315.05   20.27
  -4  -2  -1  292.80   15.90
  -4   2  -1  288.38   16.75
  -4  -2  -1  273.98   16.13
  -4  -2  -1  276.35   16.37
  -4   2  -1  284.55   15.70
  -4  -2  -1  285.98   15.97
  -4   2  -1  290.33   16.69
  -4   2  -1  275.93   16.48
  -5  -2  -1  182.97   11.39
  -5   2  -1  189.98   11.87
  -5  -2  -1  182.99   11.26
  -5  -2  -1  190.82   11.27
  -5   2  -1  184.97   11.82
  -5   2  -1  184.41   10.99
  -5  -2  -1  170.46   11.38
  -5   2  -1  173.13   10.84
  -5  -2  -1  175.81   11.38
  -5   2  -1  175.06   11.64
  -6  -2  -1   36.61    3.36
  -6  -2  -1   38.60    3.43
  -6  -2  -1   37.29    3.50
  -6   2  -1   35.86    3.16
  -6   2  -1   38.18    3.67
  -6   2  -1   39.88    3.85
  -6   2  -1   37.87    3.24
  -6   2  -1   39.13    3.74
  -7  -2  -1   28.81    3.40
  -7   2  -1   31.32    3.78
  -7   2  -1   33.03    3.27
  -7   2  -1   27.73    3.59
  -7   2  -1   29.47    3.24
  -7  -2  -1   31.20    3.38
  -7  -2  -1   28.02    3.33
  -7  -2  -1   28.54    3.37
  -7  -2  -1   26.29    3.24
  -7   2  -1   33.81    3.76
  -8   2  -1    9.07    2.46
  -8   2  -1    9.32    2.51
  -8  -2  -1    8.26    2.19
  -8  -2  -1    6.88    2.05
  -8   2  -1    9.46    2.46
  -8   2  -1    8.43    2.15
  -8  -2  -1    8.10    2.18
  -8   2  -1    7.94    2.11
  -8  -2  -1    9.57    2.20
  -8  -2  -1    7.43    2.13
 -10   2  -1    3.61    2.30
 -10   2  -1    2.81    2.17
 -10   2  -1    1.30    2.09
 -10  -2  -1    2.06    1.99
 -10  -2  -1    2.72    1.99
 -11  -3   1    8.30    3.00
 -11  -3   1    7.33    2.81
 -10  -3   1    4.94    2.39
 -10   3   1    6.90    2.87
 -10   3   1    4.83    2.28
 -10  -3   1    8.06    2.77
  -9   3   1   58.15    5.84
  -9  -3   1   57.06    5.83
  -9   3   1   54.31    6.00
  -9  -3   1   64.97    6.14
  -9   3   1   52.16    5.77
  -9   3   1   54.48    5.51
  -9  -3   1   57.67    5.81
   9  -3  -1   58.74    5.54
  -8   3   1   45.15    4.82
  -8  -3   1   36.76    4.31
   8  -3  -1   36.15    4.06
  -8   3   1   42.11    4.60
  -8  -3   1   42.86    4.55
  -8  -3   1   37.32    4.34
  -8   3   1   38.17    4.28
  -8   3   1   44.93    4.85
  -7   3   1  107.08    9.59
  -7  -3   1  106.03    9.19
   7  -3  -1  109.05    8.88
  -7  -3   1  112.14    9.42
  -7  -3   1  102.43    9.15
  -7   3   1  106.83    9.45
  -7   3   1  107.30    9.46
  -5   3   1  383.86   24.04
  -5  -3   1  392.88   23.30
  -5  -3   1  398.33   23.65
  -5   3   1  376.17   22.78
  -5  -3   1  403.39   23.21
  -5   3   1  372.19   23.93
  -5  -3   1  375.02   23.37
  -5   3   1  392.22   23.96
   5  -3  -1  331.82   22.67
  -4  -3   1  191.48   12.50
  -4   3   1  191.54   12.83
  -4  -3   1  192.87   12.42
  -4  -3   1  200.27   12.29
  -4  -3   1  203.26   12.43
  -4   3   1  200.96   12.86
   4  -3  -1  186.71   12.10
  -4   3   1  193.40   12.14
  -4   3   1  201.07   12.80
  -2   3   1  110.84    7.45
   2   3  -1  109.41    7.05
  -2  -3   1  113.96    7.23
   2  -3  -1  102.04    7.10
  -2   3   1  114.68    7.43
  -2  -3   1  120.52    7.29
   0  -3   1  110.41    7.15
   0   3   1  116.34    7.40
   0  -3   1  111.98    6.93
   0   3  -1  113.40    7.20
   0   3   1  115.00    6.97
   0  -3  -1  116.34    7.13
   1   3   1  355.91   21.37
  -1  -3  -1  341.98   20.52
   1  -3   1  337.75   20.91
  -1   3  -1  357.90   21.36
  -1  -3  -1  354.91   20.78
   1  -3   1  349.89   20.38
  -3  -3  -1  390.56   23.05
  -3   3  -1  412.16   23.85
   3  -3   1  336.52   22.45
  -3  -3  -1  391.71   23.62
  -3   3  -1  405.77   23.95
  -3  -3  -1  386.13   22.90
  -3   3  -1  373.18   23.53
  -4   3  -1  198.36   12.82
  -4  -3  -1  194.74   12.29
  -4   3  -1  203.97   12.95
  -4  -3  -1  194.60   12.58
  -4   3  -1  198.66   12.96
  -4  -3  -1  191.30   12.23
  -4  -3  -1  197.13   12.35
   4  -3   1  180.36   11.87
  -6   3  -1  116.35    7.92
  -6  -3  -1  111.08    8.24
  -6  -3  -1  125.95    8.46
  -6   3  -1  119.00    8.86
   6  -3   1  103.73    7.73
  -6   3  -1  121.04    8.81
  -6  -3  -1  114.39    8.25
  -6   3  -1  118.35    8.79
  -6  -3  -1  114.40    8.28
  -6  -3  -1  120.29    8.41
  -7  -3  -1  148.49    9.59
  -7   3  -1  150.38   10.21
  -7  -3  -1  148.20    9.57
  -7   3  -1  143.18    9.14
  -7  -3  -1  153.76    9.74
   7  -3   1  141.81    9.05
  -7   3  -1  148.64   10.16
  -7  -3  -1  156.77    9.78
  -7   3  -1  148.49   10.18
  -7  -3  -1  150.03    9.65
 -10   3  -1    4.52    2.53
 -10   3  -1    4.66    2.57
 -10  -3  -1    5.21    2.39
 -10   3  -1    5.25    2.53
 -10  -3  -1    2.54    2.11
 -11  -4   1    7.37    2.93
 -11  -4   1    1.22    2.01
  -9   4   1    7.51    2.49
  -9   4   1   10.17    2.89
  -9   4   1    8.70    2.65
  -9  -4   1   11.32    2.86
  -9   4   1    9.58    2.58
  -9  -4   1    8.57    2.56
   9  -4  -1   11.79    2.70
   8  -4  -1   14.67    2.57
  -8   4   1   10.43    2.62
  -8   4   1   13.58    2.52
  -8   4   1   11.96    2.80
  -8  -4   1    8.20    2.37
  -8  -4   1    9.79    2.51
  -8   4   1   12.22    2.83
  -8  -4   1    9.58    2.40
  -7   4   1  132.44    9.74
  -7   4   1  140.48   10.48
   7  -4  -1  129.46    9.69
  -7  -4   1  141.80   10.26
  -7   4   1  135.44   10.58
  -7   4   1  147.71   10.59
  -7  -4   1  135.73   10.13
  -7  -4   1  144.05   10.22
  -6  -4   1  226.65   14.66
  -6   4   1  220.93   15.11
  -6  -4   1  229.16   14.63
  -6   4   1  217.39   14.15
  -6   4   1  226.27   15.08
  -6   4   1  218.77   14.97
   6  -4  -1  200.63   14.03
  -6  -4   1  237.20   14.74
  -4   4   1   77.98    6.04
   4  -4  -1   86.52    5.76
  -4  -4   1   79.94    5.73
   4   4  -1   82.92    5.43
  -4   4   1   75.84    6.02
  -4  -4   1   77.82    5.87
  -4   4   1   76.79    6.06
  -4  -4   1   72.00    5.76
   3   4  -1  173.43    9.67
  -3  -4   1  176.79    9.99
  -3   4   1  180.17   10.29
  -3  -4   1  176.54    9.89
   3  -4  -1  170.54    9.80
  -3   4   1  177.06   10.28
  -3   4   1  174.64   10.33
  -3  -4   1  173.21    9.90
  -1  -4   1  180.08   10.86
   1  -4  -1  177.71   11.00
  -1  -4   1  177.90   11.05
  -1   4   1  175.31   11.01
   1   4  -1  180.29   11.00
  -1   4   1  170.77   11.27
   0  -4   1  325.20   19.88
   0   4  -1  337.01   20.15
   0  -4   1  330.68   19.41
   0   4   1  328.00   20.29
   0  -4  -1  330.79   19.60
  -2   4  -1  498.01   31.65
  -2  -4  -1  539.07   30.96
  -2   4  -1  564.38   32.26
   2   4   1  525.83   32.01
   2  -4   1  475.70   30.65
  -2  -4  -1  561.37   31.16
  -3  -4  -1  132.94    9.57
  -3   4  -1  134.66   10.10
  -3  -4  -1  127.95    9.34
  -3   4  -1  128.77    9.91
   3  -4   1  132.95    9.39
  -3  -4  -1  129.13    9.61
   3   4   1  126.41    9.75
  -3   4  -1  126.75    9.99
  -5   4  -1  287.21   18.57
  -5   4  -1  289.00   18.64
  -5   4  -1  287.06   18.45
  -5  -4  -1  280.25   18.03
  -5  -4  -1  303.30   17.79
  -5  -4  -1  299.16   17.79
   5  -4   1  249.99   17.16
  -5  -4  -1  287.27   17.83
  -5  -4  -1  280.80   18.08
  -7  -4  -1  143.10   10.23
  -7   4  -1  139.64   10.59
  -7  -4  -1  139.84    9.99
   7  -4   1  140.24    9.60
  -7   4  -1  151.11   10.80
  -7   4  -1  141.12    9.62
  -7   4  -1  139.73   10.62
  -7  -4  -1  145.03    9.99
  -7  -4  -1  146.08   10.22
  -9  -4  -1    4.85    2.24
  -9   4  -1    7.23    2.65
  -9   4  -1    6.49    2.68
  -9   4  -1    5.91    2.61
  -9  -4  -1    5.95    2.37
 -10  -4  -1   23.54    4.03
 -10   4  -1   22.48    4.11
 -10  -4  -1   20.91    3.69
 -10   4  -1   19.65    3.95
 -10   4  -1   21.64    4.12
 -11   4  -1    2.78    2.48
 -11  -4  -1    1.06    2.20
 -11  -5   1    4.87    2.64
 -10  -5   1   49.94    5.74
 -10  -5   1   45.36    5.49
 -10   5   1   42.63    5.46
 -10   5   1   40.47    5.56
 -10   5   1   46.23    5.71
  -9   5   1    0.34    1.90
  -9  -5   1   -0.85    1.40
  -9   5   1    0.18    1.77
  -9  -5   1    0.17    1.57
  -9   5   1   -0.48    1.56
   8  -5  -1   55.46    5.08
  -8  -5   1   60.95    5.57
  -8   5   1   55.90    5.65
  -8   5   1   62.37    5.79
  -8  -5   1   59.17    5.49
  -8   5   1   58.53    5.78
  -7  -5   1   65.11    5.63
  -7  -5   1   70.06    5.97
   7  -5  -1   56.22    5.26
  -7   5   1   61.98    5.87
  -7  -5   1   64.04    5.84
  -7   5   1   60.74    5.97
  -7   5   1   61.74    5.93
  -4  -5   1   14.09    2.14
  -4   5   1   15.66    2.26
   4  -5  -1   15.05    2.16
  -4   5   1   13.90    2.23
  -4   5   1   14.54    2.27
   4   5  -1   14.99    1.93
   4  -5  -1   14.77    2.15
  -4  -5   1   15.62    2.01
  -4  -5   1   12.56    2.06
  -3  -5   1  182.84   11.43
   3   5  -1  183.71   11.36
  -3  -5   1  182.02   11.55
  -3   5   1  181.58   11.81
   3  -5  -1  169.82   11.31
  -3   5   1  181.70   11.96
   3  -5  -1  160.67   11.35
  -3   5   1  176.16   11.86
  -3  -5   1  193.36   11.56
   2   5  -1  801.76   48.90
   2  -5  -1  740.88   47.52
  -2   5   1  821.49   49.43
  -2   5   1  829.81   48.70
  -2   5   1  797.08   49.11
  -2  -5   1  852.26   47.20
  -2  -5   1  832.48   47.61
  -2  -5   1  865.16   48.56
  -1  -5   1    9.08    1.37
  -1  -5   1    6.70    1.21
   1   5  -1    7.45    1.18
   1  -5  -1    8.37    1.42
  -1   5   1    6.81    1.33
  -1   5   1    9.13    1.29
   0  -5   1  155.55    9.83
   0  -5   1  158.55    9.64
   0   5   1  160.00   10.16
   0  -5  -1  143.93    9.75
   0  -5  -1  156.03    9.57
   0   5  -1  156.24    9.96
   1   5   1   12.55    1.68
   1  -5   1   11.26    1.41
  -1  -5  -1   11.79    1.50
  -1  -5  -1   12.88    1.22
   1  -5   1   11.99    1.41
  -1   5  -1   11.67    1.51
   4  -5   1   15.09    2.06
  -4   5  -1   18.30    2.43
  -4  -5  -1   18.03    2.32
  -4   5  -1   18.91    2.49
   4  -5   1   17.59    2.11
   4   5   1   18.98    2.25
  -4  -5  -1   18.70    1.83
  -4  -5  -1   20.28    2.41
  -4   5  -1   17.28    2.52
  -4  -5  -1   18.24    2.28
  -5   5  -1  161.66   11.19
  -5  -5  -1  162.34   10.74
  -5  -5  -1  165.21   10.74
  -5  -5  -1  164.92   10.77
   5  -5   1  142.41   10.05
  -5  -5  -1  169.76   10.37
  -5   5  -1  162.21   11.29
   5  -5   1  139.81   10.12
   5   5   1  147.32   10.49
  -5   5  -1  164.95   11.29
  -6  -5  -1  351.57   20.50
  -6   5  -1  340.60   21.42
   6   5   1  298.38   20.51
  -6  -5  -1  340.93   20.55
  -6  -5  -1  331.66   20.61
   6  -5   1  299.03   19.89
  -6  -5  -1  334.20   20.77
   6  -5   1  287.42   19.65
  -6   5  -1  346.10   21.58
  -6   5  -1  338.46   21.58
  -8   5  -1   39.39    5.14
  -8   5  -1   41.81    5.31
  -8  -5  -1   39.76    4.84
  -8  -5  -1   41.46    5.02
  -8   5  -1   40.68    5.13
  -9  -5  -1    1.33    1.88
  -9   5  -1    2.98    2.21
  -9  -5  -1    3.45    2.09
  -9   5  -1    3.11    2.21
  -9   5  -1    2.89    2.16
 -11   5  -1    2.98    2.67
 -11  -5  -1    2.94    2.33
 -11  -5  -1    3.10    2.44
 -11  -6   1    3.28    2.57
 -11   6   1    3.22    2.91
  -9   6   1    5.20    2.50
  -9  -6   1    3.44    2.13
  -9   6   1    3.61    2.45
  -9  -6   1    3.20    2.01
  -9   6   1    4.12    2.34
  -8   6   1   69.85    6.53
  -8  -6   1   76.35    6.53
  -8  -6   1   68.47    6.35
   8  -6  -1   65.33    5.95
  -8   6   1   75.06    6.81
  -8   6   1   75.00    6.73
   8  -6  -1   71.92    6.03
  -7  -6   1    6.94    2.15
  -7   6   1    5.06    2.05
  -7   6   1    4.97    2.09
   7  -6  -1    3.51    1.73
  -7  -6   1    6.49    2.24
   7  -6  -1    5.16    1.93
  -7   6   1    6.24    2.18
  -5   6   1  194.14   12.74
  -5   6   1  179.40   12.51
  -5  -6   1  180.49   12.08
  -5  -6   1  183.89   12.18
   5  -6  -1  155.26   11.66
  -5   6   1  187.56   12.63
   5  -6  -1  161.79   11.66
  -5  -6   1  191.36   11.94
  -4  -6   1   20.25    2.65
   4   6  -1   20.61    2.32
   4  -6  -1   21.58    2.60
  -4   6   1   17.88    2.64
  -4   6   1   18.89    2.63
  -4   6   1   19.25    2.59
   4  -6  -1   22.84    2.65
  -4  -6   1   17.48    2.44
  -4  -6   1   19.64    2.27
  -2   6   1  300.04   18.84
  -2  -6   1  277.55   17.88
  -2  -6   1  265.32   18.15
   2  -6  -1  313.36   18.26
   2  -6  -1  320.34   18.13
  -2  -6   1  279.59   18.05
  -2   6   1  297.68   18.71
   2   6  -1  307.14   18.32
  -2   6   1  302.30   18.45
   1  -6  -1    0.84    0.81
  -1  -6   1    0.64    0.65
   1  -6  -1    1.09    0.88
  -1   6   1    0.79    0.86
  -1   6   1    0.95    0.68
   1   6  -1    0.97    0.75
  -1  -6   1    0.57    0.66
  -1  -6   1    0.86    0.80
  -1   6   1    0.87    0.91
   0  -6  -1  121.61    7.57
   0   6  -1  109.67    7.87
   0   6   1  121.08    8.10
   0   6   1  116.90    8.10
   0  -6  -1  120.23    7.92
   0  -6   1  117.41    7.68
   0  -6   1  118.87    7.83
   0  -6  -1  117.90    7.85
   1  -6   1    2.73    0.88
  -1  -6  -1    1.67    0.85
  -1  -6  -1    2.28    0.91
   1  -6   1    3.07    0.96
  -1   6  -1    2.92    1.05
  -1  -6  -1    2.62    0.76
   1   6   1    3.37    1.19
  -1   6  -1    2.61    0.95
   3  -6   1  297.12   18.91
   3   6   1  304.25   19.58
  -3  -6  -1  322.80   19.18
  -3  -6  -1  315.68   19.32
  -3   6  -1  321.53   20.01
  -3  -6  -1  328.28   18.87
   3   6   1  304.54   19.70
   3  -6   1  296.16   18.73
  -3   6  -1  330.19   20.15
  -3   6  -1  307.16   19.70
  -6  -6  -1   65.23    5.96
  -6   6  -1   67.82    6.38
   6   6   1   76.05    5.87
  -6  -6  -1   62.19    5.92
   6  -6   1   74.43    5.72
  -6   6  -1   68.53    6.40
  -6   6  -1   75.73    6.47
   6  -6   1   75.23    5.78
  -7  -6  -1    1.95    1.54
  -7   6  -1    2.41    1.89
  -7  -6  -1    2.84    1.74
  -7   6  -1    1.23    1.56
  -7   6  -1    2.22    2.07
  -8  -6  -1   54.90    5.92
  -8   6  -1   59.28    6.59
  -8   6  -1   53.27    6.24
  -8   6  -1   52.34    6.15
  -8  -6  -1   51.47    5.83
  -9  -6  -1    0.95    1.76
  -9   6  -1    1.17    2.01
  -9   6  -1    2.08    2.01
  -9  -6  -1    1.13    1.82
  -9   6  -1    3.08    2.35
 -10  -6  -1   26.39    4.45
 -10   6  -1   36.78    5.37
 -10   6  -1   32.36    5.13
 -10  -6  -1   27.65    4.54
 -10   6  -1   35.73    5.29
 -11  -6  -1    4.56    2.60
 -11   6  -1    7.58    3.26
 -10  -7   1   30.16    4.79
 -10   7   1   35.08    5.04
 -10   7   1   43.53    5.69
 -10  -7   1   28.91    4.75
  -9   7   1    6.82    2.79
  -9   7   1    3.45    2.56
  -9  -7   1    2.64    2.14
  -9   7   1    4.98    2.71
  -9  -7   1    6.94    2.66
  -8   7   1   60.43    6.32
  -8  -7   1   51.10    5.77
  -8  -7   1   60.02    6.03
   8  -7  -1   58.88    5.64
  -8   7   1   53.71    6.06
   8  -7  -1   57.71    5.67
  -8   7   1   57.06    6.16
  -7  -7   1   27.86    3.93
  -7   7   1   28.58    4.01
   7  -7  -1   20.22    3.36
  -7   7   1   26.66    3.87
  -7  -7   1   28.32    3.72
  -7   7   1   23.52    3.83
   7  -7  -1   25.39    3.58
   5  -7  -1   51.17    4.64
  -5  -7   1   58.03    4.37
  -5   7   1   56.60    5.05
  -5   7   1   57.38    5.12
  -5   7   1   54.67    4.99
  -5  -7   1   54.43    4.78
  -5  -7   1   52.51    4.78
   5  -7  -1   51.45    4.64
  -4   7   1  211.36   14.68
   4   7  -1  224.18   14.11
  -4  -7   1  218.28   14.06
  -4   7   1  208.07   14.86
  -4  -7   1  221.18   14.41
  -4  -7   1  211.27   14.26
   4  -7  -1  196.67   13.98
  -4   7   1  202.66   14.72
   4  -7  -1  207.77   14.19
  -3   7   1    8.15    1.68
   3   7  -1   10.56    1.66
   3  -7  -1   10.98    1.99
  -3  -7   1    7.36    1.64
  -3  -7   1    7.64    1.67
  -3   7   1    9.21    1.89
   3  -7  -1    9.16    1.89
  -3   7   1   10.87    2.00
  -3  -7   1    6.20    1.37
   0   7  -1  196.94   12.60
   0  -7  -1  198.54   12.42
   0  -7  -1  191.57   12.45
   0   7  -1  201.68   12.70
   0  -7   1  183.97   12.20
   0   7   1  193.37   12.82
   0  -7  -1  201.67   12.21
   0  -7   1  194.32   12.16
   0   7   1  192.84   12.73
   0  -7   1  194.81   12.47
  -1  -7  -1    5.02    1.32
   1  -7   1    5.45    1.30
  -1  -7  -1    5.62    1.36
   1   7   1    6.76    1.59
   1  -7   1    7.31    1.39
   1   7   1    6.92    1.63
   1  -7   1    6.66    1.32
  -1  -7  -1    5.78    1.11
  -1   7  -1    4.32    1.29
  -1   7  -1    3.88    1.23
  -2  -7  -1   78.00    5.97
   2   7   1   84.48    6.21
  -2  -7  -1   75.20    5.98
  -2   7  -1   80.40    6.21
   2   7   1   80.67    6.16
   2  -7   1   89.99    5.91
  -2  -7  -1   72.56    5.37
  -2   7  -1   75.82    6.18
   2  -7   1   88.03    5.99
   2  -7   1   87.70    5.88
  -4   7  -1  241.12   15.16
   4  -7   1  220.90   13.88
   4   7   1  228.18   14.47
  -4   7  -1  233.84   15.03
  -4  -7  -1  224.96   14.37
  -4   7  -1  227.13   14.80
   4  -7   1  224.84   14.04
  -4  -7  -1  238.09   14.57
   4   7   1  223.69   14.52
  -5   7  -1   47.74    4.79
  -5  -7  -1   43.75    4.51
   5   7   1   46.29    4.58
   5  -7   1   37.82    4.10
  -5   7  -1   34.56    4.49
  -5   7  -1   42.44    4.80
  -5  -7  -1   44.23    4.64
   5  -7   1   43.31    4.25
   5   7   1   42.80    4.43
  -6  -7  -1   56.90    5.38
   6  -7   1   54.14    4.90
  -6   7  -1   61.80    5.80
  -6   7  -1   62.71    5.78
  -6  -7  -1   52.39    5.20
  -6   7  -1   55.41    5.54
   6  -7   1   49.82    4.81
  -9   7  -1    1.64    2.14
  -9  -7  -1    2.00    2.01
  -9   7  -1    2.40    2.19
  -9  -7  -1    1.31    1.96
  -9   7  -1    2.25    2.21
 -10   8   1    6.45    3.29
  -9   8   1    3.59    2.39
  -9   8   1    1.69    2.29
  -9  -8   1    2.12    2.11
  -9   8   1    2.26    2.22
  -9  -8   1    1.41    2.01
  -8   8   1   59.24    6.32
  -8   8   1   52.17    6.16
  -8  -8   1   58.08    6.07
  -8  -8   1   63.64    6.35
  -8   8   1   52.38    6.13
  -7  -8   1   15.78    3.24
   7  -8  -1   26.71    3.56
  -7  -8   1   17.99    3.35
  -7   8   1   25.65    4.00
  -7   8   1   18.48    3.61
   7  -8  -1   29.18    3.68
  -7   8   1   21.34    3.92
  -6   8   1   10.70    2.65
  -6  -8   1    9.42    2.51
   6  -8  -1   12.09    2.51
  -6  -8   1    9.56    2.43
   6  -8  -1   11.61    2.51
  -6   8   1   10.73    2.70
  -6   8   1   10.39    2.63
  -5   8   1    8.37    2.32
  -5  -8   1    7.53    2.08
   5  -8  -1    7.56    2.06
  -5   8   1    9.91    2.34
  -5   8   1    8.46    2.27
   5  -8  -1    8.23    2.14
  -5  -8   1    8.22    2.13
  -4  -8   1  423.39   25.78
  -4   8   1  436.13   26.37
  -4  -8   1  432.51   25.65
  -4   8   1  424.44   26.58
  -4   8   1  410.44   26.69
   4  -8  -1  404.21   25.54
  -4  -8   1  434.25   25.56
   4  -8  -1  414.12   25.33
   3   8  -1   22.95    2.77
  -3   8   1   24.28    3.09
   3  -8  -1   25.12    3.11
  -3  -8   1   21.74    2.57
  -3  -8   1   26.18    3.00
  -3   8   1   24.17    2.88
  -3   8   1   23.05    3.07
  -3  -8   1   22.61    2.85
   3  -8  -1   24.04    3.03
   3   8  -1   25.39    2.77
   2   8  -1   56.56    4.43
  -2   8   1   54.85    4.87
   2   8  -1   56.17    4.48
  -2   8   1   54.47    4.83
  -2   8   1   56.76    4.57
  -2  -8   1   52.45    4.41
   2  -8  -1   55.25    4.68
  -2  -8   1   50.21    4.52
   2  -8  -1   55.43    4.68
  -2  -8   1   52.35    4.59
   1  -8  -1    0.18    0.68
   1  -8  -1    0.80    0.96
   1   8  -1   -0.07    0.85
  -1  -8   1    0.56    1.00
  -1   8   1    0.14    0.96
  -1  -8   1    0.53    0.82
  -1   8   1    0.91    1.12
   1  -8  -1    1.37    1.05
  -1  -8   1    0.16    0.78
   1   8  -1    0.23    0.99
   0  -8  -1  324.69   20.06
   0  -8  -1  335.87   20.30
   0   8  -1  322.90   20.55
   0  -8   1  324.30   19.84
   0   8   1  334.14   20.88
   0  -8   1  326.05   20.02
   0   8   1  326.56   20.72
   0  -8  -1  330.27   20.09
   0  -8   1  325.26   20.37
   0   8  -1  329.09   20.69
  -1   8  -1    1.20    1.08
  -1  -8  -1    0.76    0.98
   1  -8   1    0.53    0.90
  -1   8  -1    0.29    0.91
  -1  -8  -1    0.92    0.96
   1  -8   1    0.80    0.87
   1   8   1    0.96    1.21
  -1  -8  -1    0.60    0.79
   1  -8   1    1.20    0.96
   1   8   1    0.58    1.17
  -4  -8  -1  424.33   25.82
   4  -8   1  417.55   25.28
   4   8   1  412.85   26.00
  -4   8  -1  399.46   26.51
  -4   8  -1  387.38   26.60
  -4   8  -1  397.41   26.21
  -4  -8  -1  405.06   25.51
   4  -8   1  417.87   25.05
   4   8   1  421.42   26.20
  -5   8  -1    9.45    2.34
  -5  -8  -1    9.59    2.38
  -5  -8  -1   10.27    2.30
   5  -8   1    8.34    2.07
   5  -8   1   10.48    2.12
   5   8   1   11.25    2.29
  -5   8  -1   11.10    2.38
  -5   8  -1   10.65    2.53
  -6   8  -1   11.49    2.71
  -6  -8  -1   12.49    2.74
  -6  -8  -1   14.19    2.74
  -6   8  -1   14.83    3.10
  -6   8  -1   14.47    3.05
  -9  -8  -1    0.54    1.89
  -9   8  -1   -0.74    1.91
  -9   8  -1    0.54    1.79
  -9  -8  -1    0.35    1.84
  -9   8  -1    1.28    2.29
 -10  -8  -1   14.82    3.74
 -10   8  -1   19.99    4.40
 -10  -9   1    5.48    2.78
 -10   9   1    7.78    3.49
  -9   9   1    2.50    2.34
  -9  -9   1    7.75    2.93
  -9   9   1    6.46    3.03
  -9  -9   1    4.76    2.67
  -9   9   1    7.92    2.98
  -8   9   1   22.23    4.17
  -8   9   1   26.93    4.50
  -8  -9   1   21.25    4.04
  -8  -9   1   26.06    4.21
  -8   9   1   26.44    4.46
  -7  -9   1    1.92    1.79
  -7  -9   1    2.91    1.96
   7  -9  -1    3.12    1.95
   7  -9  -1    1.61    1.85
  -7   9   1    1.77    1.92
  -7   9   1    2.92    2.22
  -7   9   1    2.95    2.13
  -6  -9   1   14.05    3.01
   6  -9  -1   24.04    3.30
  -6  -9   1   11.81    2.82
   6  -9  -1   20.80    3.21
  -6   9   1   16.06    3.27
  -6   9   1   20.75    3.50
  -6   9   1   20.88    3.48
  -5  -9   1   25.84    3.69
  -5   9   1   31.73    4.03
  -5   9   1   33.52    4.20
  -5  -9   1   28.26    3.69
   5  -9  -1   35.11    3.85
   5  -9  -1   31.77    3.80
   2   9  -1   68.13    4.98
   2  -9  -1   66.10    4.90
   2  -9  -1   72.91    5.39
  -2   9   1   67.29    5.47
  -2   9   1   70.21    5.56
  -2  -9   1   68.98    5.02
   2  -9  -1   61.49    5.21
  -2  -9   1   70.79    5.35
   2   9  -1   68.62    4.99
  -2  -9   1   70.81    5.32
  -1  -9   1   14.44    2.38
   1  -9  -1   18.42    2.41
   1  -9  -1   18.08    2.74
   1   9  -1   19.24    2.64
  -1  -9   1   17.25    2.56
  -1  -9   1   17.85    2.52
  -1   9   1   17.36    2.76
   1  -9  -1   19.83    2.79
  -1   9   1   20.19    2.93
   1   9  -1   16.34    2.46
   0   9   1  318.71   21.09
   0  -9   1  339.58   20.52
   0   9  -1  328.62   20.99
   0   9   1  317.90   21.22
   0  -9  -1  333.84   20.75
   0   9  -1  330.89   21.13
   0  -9  -1  342.66   20.53
   0  -9   1  341.00   20.86
   0  -9   1  335.96   20.34
   0  -9  -1  334.36   20.54
   1  -9   1   28.53    2.90
   1   9   1   28.57    3.23
   1  -9   1   27.12    2.90
  -1  -9  -1   25.58    2.90
   1  -9   1   28.20    2.89
  -1  -9  -1   26.82    2.57
  -1   9  -1   28.16    3.13
  -1  -9  -1   27.89    2.99
  -2  -9  -1   49.50    4.91
   2   9   1   53.12    5.04
  -2   9  -1   48.33    5.04
   2  -9   1   51.23    4.83
  -2   9  -1   53.72    5.15
   2   9   1   50.77    4.98
   2  -9   1   50.79    4.71
   2  -9   1   48.59    4.68
  -2  -9  -1   50.60    4.97
  -3  -9  -1   31.41    3.67
  -3   9  -1   32.21    3.88
   3  -9   1   33.19    3.49
  -3  -9  -1   32.66    3.74
   3  -9   1   37.47    3.57
  -3   9  -1   32.97    3.94
   3   9   1   33.97    3.88
   3   9   1   32.88    3.77
   3  -9   1   39.51    3.73
   4   9   1  292.26   18.66
  -4   9  -1  287.43   19.14
   4   9   1  291.58   18.56
   4  -9   1  277.97   17.96
  -4  -9  -1  301.14   18.54
   4  -9   1  283.69   17.83
  -4   9  -1  271.20   19.11
   4  -9   1  266.75   18.39
  -4  -9  -1  299.60   18.69
  -7  -9  -1    0.94    1.63
  -7   9  -1   -0.28    1.83
  -7   9  -1    0.56    1.72
  -7   9  -1    1.06    1.92
  -7  -9  -1    1.04    1.71
  -9   9  -1    2.21    2.29
  -9   9  -1    1.74    2.37
  -9   9  -1    3.32    2.91
  -9  -9  -1    1.85    2.22
  -9  -9  -1    3.29    2.33
 -10   9  -1    3.52    2.91
 -10  -9  -1    2.91    2.54
  -9 -10   1    3.81    2.66
  -9  10   1    4.97    2.98
  -8  10   1   14.33    3.62
  -8  10   1   13.86    3.65
  -8  10   1   13.29    3.64
  -8 -10   1   12.47    3.38
  -8 -10   1   17.42    3.68
  -7  10   1    8.29    2.80
  -7 -10   1    5.90    2.51
  -7 -10   1    7.58    2.61
  -7  10   1    8.69    3.14
  -7  10   1   10.68    3.13
  -6  10   1   76.39    7.56
   6 -10  -1   76.68    7.04
  -6 -10   1   88.50    7.53
  -6  10   1   85.20    7.76
  -6  10   1   86.90    7.66
  -6 -10   1   81.54    7.36
   6 -10  -1   77.92    7.02
  -5 -10   1  123.39    9.51
   5 -10  -1  114.98    9.09
   5 -10  -1  114.10    9.14
  -5  10   1  126.63    9.93
  -5  10   1  120.61    9.80
  -5  10   1  125.84    9.64
  -4  10   1   19.38    3.13
  -4  10   1   18.01    3.09
   4 -10  -1   22.14    3.16
  -4  10   1   17.40    2.88
   4 -10  -1   22.36    3.15
  -4 -10   1   17.99    2.98
  -4 -10   1   18.49    3.02
   2 -10  -1   38.33    4.05
   2  10  -1   34.56    3.56
  -2  10   1   35.94    4.01
  -2 -10   1   31.33    3.69
   2 -10  -1   39.15    3.94
   2  10  -1   34.26    3.71
  -2  10   1   35.88    4.06
   2 -10  -1   42.21    3.71
  -2 -10   1   31.93    3.70
   1  10  -1   14.80    2.30
   1 -10  -1   11.34    2.23
  -1 -10   1   11.06    2.11
  -1 -10   1   11.27    2.13
   1 -10  -1   12.56    1.99
   1  10  -1   10.58    2.05
  -1 -10   1   14.53    2.34
  -1  10   1   13.44    2.50
  -1  10   1   11.02    2.32
   1 -10  -1   13.15    2.36
   0 -10   1  128.83    9.41
   0  10   1  133.22    9.79
   0  10  -1  134.96    9.72
   0 -10  -1  138.16    9.31
   0 -10   1  133.20    9.39
   0 -10   1  140.46    9.63
   0  10   1  134.04    9.88
   0 -10  -1  137.87    9.69
   0 -10  -1  138.14    9.77
   0  10  -1  141.81    9.75
  -3  10  -1   48.15    4.94
  -3 -10  -1   45.59    4.78
  -3  10  -1   50.89    5.03
   3 -10   1   49.90    4.58
   3 -10   1   47.91    4.62
  -3 -10  -1   53.64    5.03
   3  10   1   48.60    4.82
   3 -10   1   49.17    4.46
   3  10   1   50.38    4.90
  -4  10  -1   10.44    2.76
  -4 -10  -1    9.49    2.46
  -4  10  -1   14.03    2.90
   4  10   1   11.75    2.64
  -4 -10  -1   10.32    2.56
   4 -10   1   12.03    2.35
   4 -10   1   12.35    2.44
   4 -10   1   10.64    2.28
  -7 -10  -1    3.38    2.17
  -7  10  -1    1.79    2.01
  -7  10  -1    2.65    2.26
  -7  10  -1    1.23    2.17
  -7 -10  -1    1.88    1.82
  -8  10  -1   18.50    4.05
  -8 -10  -1   14.81    3.51
  -8  10  -1   13.02    3.51
  -8 -10  -1   14.12    3.59
  -8  10  -1   20.40    4.29
  -9 -10  -1   15.01    3.67
  -9  10  -1   15.43    4.16
  -9  11   1   11.87    3.87
  -9 -11   1   12.51    3.64
  -8  11   1    7.79    3.16
  -8  11   1    6.21    3.05
  -8 -11   1    6.34    2.86
  -8  11   1    5.86    2.83
  -7 -11   1   10.74    3.10
  -7  11   1   11.44    3.44
  -7 -11   1    9.15    2.92
  -7  11   1   10.42    3.25
  -7  11   1   12.64    3.26
  -6  11   1   34.94    4.85
  -6 -11   1   31.38    4.39
  -6  11   1   34.43    4.80
  -6 -11   1   28.28    4.38
   6 -11  -1   36.58    4.53
   6 -11  -1   36.74    4.51
  -5  11   1   23.19    3.96
   5 -11  -1   30.18    3.94
   5 -11  -1   29.36    3.90
  -5 -11   1   18.14    3.45
  -5  11   1   25.50    4.12
   4 -11  -1    5.78    2.11
  -4  11   1    4.44    2.23
  -4 -11   1    5.54    2.13
   4 -11  -1    4.79    2.14
  -4 -11   1    5.05    2.11
   0  11  -1   32.47    3.70
   0 -11   1   37.27    3.92
   0 -11  -1   34.65    3.89
   0  11  -1   31.36    3.69
   0  11   1   31.42    3.81
   0  11   1   34.21    3.95
   0 -11   1   34.83    3.75
   0 -11   1   33.96    3.71
   0 -11  -1   33.45    3.84
  -1 -11  -1   44.11    4.57
   1 -11   1   48.82    4.51
  -1  11  -1   44.82    4.54
   1  11   1   43.63    4.65
   1 -11   1   46.50    4.47
  -1  11  -1   42.28    4.61
   1 -11   1   47.78    4.55
  -1 -11  -1   42.04    4.46
   1  11   1   45.64    4.59
  -2 -11  -1   66.49    6.13
   2 -11   1   68.25    5.97
  -2  11  -1   72.34    6.43
  -2  11  -1   65.93    6.29
   2 -11   1   79.41    6.08
  -2 -11  -1   61.90    6.08
   2 -11   1   76.19    6.08
   2  11   1   80.77    6.47
   2  11   1   70.23    6.26
   3 -11   1   33.97    3.91
  -3 -11  -1   32.18    4.02
  -3 -11  -1   32.08    4.01
   3 -11   1   35.06    3.74
   3  11   1   32.67    4.10
  -3  11  -1   28.98    3.93
   3 -11   1   33.86    3.82
  -3  11  -1   30.84    4.22
   3  11   1   34.70    4.17
   4 -11   1   11.37    2.44
  -4 -11  -1   12.84    2.83
   4 -11   1    9.78    2.25
  -4  11  -1   14.04    2.98
   4 -11   1   11.53    2.38
  -4  11  -1   14.46    2.91
  -4 -11  -1   10.56    2.64
  -7  11  -1   25.87    4.26
  -8 -11  -1    3.43    2.30
  -8  11  -1    8.71    3.39
  -8 -11  -1    6.38    2.88
  -9 -11  -1    1.26    2.23
  -9  11  -1    3.06    3.11
  -8 -12   1    0.96    2.20
  -8  12   1   -0.52    2.35
  -5 -12   1   27.19    4.08
  -5  12   1   18.89    3.66
  -5 -12   1   25.62    3.96
  -5  12   1   15.57    3.44
   5 -12  -1   19.92    3.40
   5 -12  -1   22.76    3.61
   4 -12  -1    5.33    2.15
   4 -12  -1    4.17    2.14
  -4  12   1    3.64    2.29
  -4 -12   1    4.15    2.09
   4 -12  -1    4.71    1.85
  -4 -12   1    5.26    2.20
  -4  12   1    4.76    2.33
  -3  12   1   41.84    5.06
   3 -12  -1   41.56    4.61
  -3 -12   1   41.78    4.80
  -3  12   1   46.51    5.32
  -3 -12   1   38.33    4.66
   3 -12  -1   47.11    4.64
   3 -12  -1   47.49    4.83
   0 -12   1   -0.33    1.10
   0  12  -1   -0.18    1.50
   0 -12  -1   -0.03    1.27
   0  12   1    2.16    1.86
   0 -12   1   -0.58    1.26
   0  12   1    0.75    1.66
   0 -12  -1    0.96    1.38
   0  12  -1    0.00    1.43
  -1 -12  -1   87.21    7.14
   1  12   1   79.40    7.00
   1  12   1   81.87    7.05
  -1  12  -1   80.68    7.02
   1 -12   1   81.52    6.71
   1 -12   1   82.31    6.69
   1 -12   1   79.05    6.81
  -1  12  -1   80.50    7.06
  -1 -12  -1   84.63    7.08
   2 -12   1   59.29    5.37
   2 -12   1   57.46    5.27
  -2  12  -1   50.65    5.44
   2  12   1   55.60    5.50
  -2 -12  -1   57.94    5.62
  -2 -12  -1   57.87    5.64
  -2  12  -1   53.86    5.55
   2  12   1   54.92    5.39
   2 -12   1   56.49    5.35
  -4 -12  -1    2.67    1.93
  -4  12  -1    2.84    2.29
   4 -12   1    3.25    1.84
  -4 -12  -1    4.22    2.21
  -4  12  -1    2.82    2.02
  -5  12  -1    8.88    2.95
  -5 -12  -1    7.18    2.72
   5 -12   1   11.66    2.89
  -5 -12  -1    7.93    2.77
   6 -12   1   13.61    3.00
  -6  12  -1   11.75    3.31
  -6 -12  -1    6.38    2.77
  -6  12  -1   13.16    3.58
  -6 -12  -1   12.18    3.26
  -7  12  -1   21.88    4.42
   7 -12   1   31.02    4.34
  -7  12  -1   26.86    4.78
  -7 -12  -1   29.19    4.68
  -7 -12  -1   28.65    4.68
  -8 -12  -1    0.31    2.00
  -8  12  -1    1.74    2.59
  -8 -13   1   -0.78    2.02
  -8  13   1   -0.82    2.45
  -7 -13   1   27.64    4.86
  -7  13   1   27.93    5.08
  -6  13   1    3.13    2.57
   6 -13  -1    1.24    1.84
  -6  13   1    3.09    2.49
  -6 -13   1    3.11    2.39
  -6 -13   1    2.71    2.15
   5 -13  -1   34.96    4.65
   5 -13  -1   31.51    4.32
  -5 -13   1   37.71    5.18
  -5  13   1   36.77    5.14
  -5 -13   1   37.11    4.89
  -5  13   1   41.19    5.31
   5 -13  -1   34.98    4.58
   4 -13  -1    5.68    2.27
   4 -13  -1    8.53    2.64
  -4 -13   1    8.94    2.77
   4 -13  -1    6.96    2.22
  -4  13   1   10.29    3.09
  -4 -13   1    6.97    2.64
  -4  13   1    7.60    2.80
  -3  13   1   73.70    6.99
  -3  13   1   68.68    6.81
   3 -13  -1   71.05    6.50
  -3 -13   1   70.17    6.67
   3 -13  -1   71.06    6.52
  -3 -13   1   69.69    6.60
  -2 -13   1   22.35    3.63
  -2 -13   1   27.13    3.86
  -2  13   1   19.25    3.50
   2 -13  -1   23.65    3.62
  -2  13   1   19.30    3.56
   2 -13  -1   21.89    3.50
   0 -13   1    3.26    1.80
   0 -13  -1    1.50    1.59
   0  13   1    2.23    1.88
   0 -13  -1    1.38    1.63
   0  13  -1    1.73    1.76
   0  13  -1    3.32    2.03
   0 -13   1    1.76    1.66
   0  13   1    2.17    1.92
  -1 -13  -1   64.17    6.24
   1  13   1   71.64    6.45
   1 -13   1   60.34    5.81
  -1  13  -1   60.77    6.10
   1 -13   1   59.78    5.79
   1  13   1   73.51    6.43
  -1 -13  -1   61.78    6.13
  -1  13  -1   70.87    6.41
   2  13   1   16.76    3.25
   2  13   1   18.67    3.31
   2 -13   1   20.55    3.25
  -2  13  -1   19.41    3.41
  -2 -13  -1   17.61    3.37
  -2  13  -1   16.99    3.31
   2 -13   1   17.20    3.06
  -2 -13  -1   17.14    3.35
   2 -13   1   20.75    3.30
  -3  13  -1   61.44    6.59
  -3 -13  -1   64.66    6.57
   3 -13   1   63.09    6.06
  -3 -13  -1   63.93    6.52
  -3  13  -1   64.81    6.75
   3 -13   1   64.05    6.05
   3 -13   1   67.12    6.32
   4 -13   1    6.33    2.31
  -4  13  -1    2.27    2.22
  -4 -13  -1    4.53    2.43
  -4  13  -1    2.98    2.17
  -4 -13  -1    4.03    2.18
  -6 -13  -1    6.83    2.84
   6 -13   1    5.66    2.52
  -6  13  -1    5.82    3.11
  -6 -13  -1    7.45    3.03
  -6  13  -1    7.48    3.10
  -8  13  -1    1.22    2.60
  -8 -13  -1    1.07    2.14
  -7  14   1   13.16    4.18
  -7 -14   1   20.28    4.51
   6 -14  -1    3.00    1.98
  -6 -14   1    0.65    2.32
  -6  14   1    5.14    3.06
  -5 -14   1   27.19    4.54
  -5 -14   1   30.20    4.91
  -5  14   1   25.54    4.59
  -5  14   1   23.78    4.41
  -4 -14   1   10.99    3.12
   4 -14  -1    9.42    2.96
  -4  14   1   11.06    3.37
   4 -14  -1   11.36    2.99
  -4 -14   1    7.37    2.87
  -4  14   1   11.11    3.23
  -3 -14   1   38.61    4.89
   3 -14  -1   36.12    4.52
  -3  14   1   37.66    5.04
  -3  14   1   40.22    5.10
   3 -14  -1   38.96    4.65
  -3 -14   1   41.31    4.97
  -2 -14   1   10.41    2.83
  -2  14   1    5.90    2.70
  -2  14   1    6.80    2.59
  -2 -14   1    9.29    2.88
   2 -14  -1   11.31    2.83
   2 -14  -1    6.50    2.49
  -1  14   1   52.48    6.55
   0  14  -1    2.17    2.10
   0  14  -1    2.28    1.89
   0  14   1    2.47    2.24
   0 -14  -1    2.01    1.79
   0  14   1    1.43    2.10
   0 -14   1    1.11    1.60
   0 -14  -1    2.28    1.93
   0 -14   1    1.17    1.69
  -1  14  -1   77.08    7.05
   1 -14   1   78.88    6.80
   1 -14   1   79.64    6.86
  -1  14  -1   78.28    7.17
  -1 -14  -1   76.26    7.05
   1  14   1   74.36    7.03
   1  14   1   75.09    6.98
  -1 -14  -1   75.65    7.09
  -2  14  -1    5.79    2.64
  -2  14  -1    8.90    2.77
   2 -14   1    6.56    2.44
   2 -14   1    5.28    2.22
  -2 -14  -1    5.40    2.63
  -2 -14  -1    6.51    2.54
  -3  14  -1   32.55    4.70
   3 -14   1   29.53    4.26
  -3 -14  -1   26.43    4.49
  -3 -14  -1   29.66    4.61
  -3  14  -1   31.93    4.80
  -4 -14  -1    9.74    3.12
   4 -14   1   10.72    2.74
  -4  14  -1    9.16    3.02
  -4  14  -1   10.45    3.28
  -4 -14  -1    7.25    2.87
   5 -14   1   22.39    3.85
  -5  14  -1   20.50    4.47
  -5 -14  -1   23.39    4.55
  -5  14  -1   27.47    4.79
  -5 -14  -1   23.86    4.39
  -6 -14  -1    5.35    2.91
   6 -14   1    6.30    2.56
  -6  14  -1    7.38    3.49
  -7  14  -1   15.87    4.31
  -6  15   1    7.80    3.49
  -6 -15   1    3.92    2.93
  -5  15   1    6.15    3.20
  -5 -15   1    8.62    3.53
  -4  15   1    8.13    3.38
   4 -15  -1    7.04    2.92
  -4 -15   1    6.35    2.84
  -4 -15   1    6.20    3.00
  -4  15   1    8.32    3.24
  -3  15   1   47.23    5.89
   3 -15  -1   47.10    5.60
  -3 -15   1   41.71    5.63
  -3 -15   1   47.07    5.70
  -3  15   1   46.85    5.83
   3 -15  -1   43.03    5.38
   2 -15  -1   13.70    3.27
  -2  15   1   12.48    3.30
  -2 -15   1   13.94    3.38
  -2 -15   1   14.08    3.34
  -2  15   1   13.38    3.32
   2 -15  -1   16.20    3.35
  -1 -15   1   44.80    5.12
   1 -15  -1   43.32    4.89
   0 -15  -1    1.48    1.75
   0  15  -1    1.88    2.24
   0 -15  -1   -0.03    1.80
   0 -15   1   -0.24    1.89
   0  15   1   -0.41    1.72
   0  15   1    0.05    1.90
   0 -15   1    1.23    1.85
  -1  15  -1   26.48    4.19
   1 -15   1   26.45    4.12
  -1  15  -1   22.37    3.98
   1  15   1   23.86    4.08
  -1 -15  -1   27.20    4.43
  -1 -15  -1   26.84    4.44
   1  15   1   25.57    4.15
   1 -15   1   29.36    4.26
  -2  15  -1    1.96    2.23
   2 -15   1    7.74    2.62
  -2  15  -1    4.02    2.64
   2 -15   1    5.44    2.29
  -2 -15  -1    3.36    2.54
  -2 -15  -1    7.06    2.77
  -4 -15  -1    4.25    2.58
  -4  15  -1    1.61    2.83
  -4  15  -1    5.02    2.74
  -4 -15  -1   -0.45    2.22
  -5 -15  -1   22.74    4.54
  -5  15  -1   21.73    4.42
  -6  15  -1   14.76    4.20
  -6 -15  -1   16.94    4.34
  -5  16   1   16.19    4.31
  -5 -16   1   17.83    4.40
  -4 -16   1    1.45    2.54
  -4  16   1    0.87    2.52
  -3  16   1   10.04    3.50
   3 -16  -1   12.10    3.45
  -3 -16   1    7.86    3.23
   3 -16  -1    9.69    3.16
  -3  16   1   13.12    3.72
  -2 -16   1    7.67    2.86
   2 -16  -1    6.56    2.93
  -2 -16   1    5.89    2.78
  -2  16   1    6.45    2.94
   2 -16  -1   10.07    3.06
   0  16   1    3.70    2.70
   0 -16  -1    3.14    2.49
   0 -16  -1    3.53    2.41
   0  16   1    6.05    2.89
   0 -16   1    4.26    2.65
   0 -16   1    5.14    2.56
   1 -16   1   24.72    4.10
  -1 -16  -1   21.19    4.87
  -1  16  -1   19.78    4.10
  -1 -16  -1   22.32    4.21
  -1  16  -1   21.29    4.22
   1 -16   1   27.30    4.22
  -4  16  -1    0.91    2.39
  -4 -16  -1    2.80    2.85
   3 -17  -1   19.99    4.36
  -3  17   1   23.56    4.92
  -3 -17   1   24.65    4.91
  -2 -17   1   13.36    3.72
  -2  17   1   15.86    4.06
   2 -17  -1   14.09    3.78
  -1  17   1   28.14    4.88
  -1  17   1   26.71    4.74
   1 -17  -1   28.62    4.87
  -1 -17   1   27.36    4.80
   0  17   1   -1.12    2.28
   0 -17   1    1.82    2.17
   0 -17   1    1.03    2.48
   0 -17  -1    0.94    2.13
  -2  17  -1    7.28    3.29
 -11   0   2    0.31    1.92
 -11   0   2    0.33    1.93
 -11   0   2    0.59    1.99
 -10   0   2   10.42    2.81
 -10   0   2    9.54    2.90
 -10   0   2   11.64    3.26
  -9   0   2   -0.64    1.26
  -9   0   2    0.66    1.53
  -9   0   2   -1.39    1.45
  -8   0   2   22.76    3.37
  -8   0   2   23.19    3.61
  -7   0   2   -0.68    1.08
  -7   0   2    0.80    1.31
  -7   0   2    0.79    1.18
  -7   0   2   -0.09    0.93
  -7   0   2   -0.75    0.87
  -6   0   2  281.49   19.24
  -6   0   2  286.62   18.76
  -6   0   2  287.48   18.63
  -6   0   2  280.06   18.82
  -6   0   2  278.42   18.41
  -5   0   2    0.48    0.79
  -5   0   2    0.47    0.73
  -5   0   2    0.21    0.77
  -5   0   2    0.50    0.88
  -4   0   2  133.25    8.64
  -4   0   2  128.68    8.67
  -4   0   2  132.16    9.01
  -4   0   2  131.41    8.64
  -3   0   2    0.07    0.56
  -3   0   2   -0.24    0.41
  -3   0   2    0.20    0.43
  -2   0   2    3.70    0.60
  -2   0   2    3.79    0.77
  -2   0   2    3.95    0.82
  -1   0   2   -0.20    0.28
  -1   0   2   -0.09    0.32
   0   0  -2    0.71    1.14
   0   0   2    3.47    1.37
  -1   0  -2   -0.28    0.34
  -1   0  -2    0.41    0.22
   1   0   2   -0.13    0.28
  -2   0  -2    3.89    0.70
  -2   0  -2    3.53    0.56
  -2   0  -2    2.82    0.75
  -3   0  -2    0.18    0.57
  -3   0  -2    0.28    0.42
  -3   0  -2   -0.26    0.46
  -4   0  -2  132.03    8.96
  -4   0  -2  127.22    8.96
  -4   0  -2  131.47    8.36
  -4   0  -2  136.36    8.81
  -5   0  -2    0.60    0.88
  -5   0  -2    0.12    0.77
  -5   0  -2    0.24    0.68
  -5   0  -2   -0.43    0.70
  -5   0  -2   -0.63    0.79
  -6   0  -2  313.84   19.26
  -6   0  -2  312.03   18.37
  -6   0  -2  305.77   19.35
  -6   0  -2  309.00   19.05
  -6   0  -2  318.33   18.25
  -7   0  -2    0.40    0.94
  -7   0  -2    0.36    1.08
  -7   0  -2    0.40    1.17
  -7   0  -2    0.53    1.14
  -7   0  -2    0.05    1.23
  -8   0  -2   24.20    3.15
  -8   0  -2   24.12    3.15
  -8   0  -2   23.43    3.48
  -8   0  -2   23.47    3.28
  -8   0  -2   23.42    3.35
  -9   0  -2   -1.04    1.29
  -9   0  -2    0.57    1.55
  -9   0  -2   -0.25    1.71
 -10   0  -2   18.58    3.51
 -10   0  -2   12.72    3.12
 -11  -1   2    0.56    2.01
 -11   1   2    0.41    1.98
 -11  -1   2    0.07    1.89
 -11  -1   2    1.24    1.93
 -11   1   2   -1.29    1.74
 -10   1   2    2.65    2.05
 -10  -1   2    2.63    2.02
 -10   1   2    3.16    2.43
 -10  -1   2    2.60    1.95
 -10  -1   2    3.09    2.29
  -9  -1   2   -0.72    1.46
  -9   1   2    2.86    2.05
  -9   1   2    0.07    1.58
  -9   1   2    0.11    1.50
  -9  -1   2    0.13    1.53
  -9  -1   2    0.42    1.47
  -8  -1   2  248.11   16.85
  -8   1   2  259.16   17.11
  -8   1   2  247.00   16.61
  -8  -1   2  243.97   16.66
  -8   1   2  256.46   17.61
  -8  -1   2  247.75   17.40
  -8   1   2  255.73   16.83
  -7   1   2    3.72    1.58
  -7  -1   2    4.23    1.68
  -7   1   2    4.37    1.83
  -7   1   2    3.57    1.53
  -7  -1   2    4.33    1.74
  -7   1   2    3.11    1.37
  -7  -1   2    3.73    1.73
  -7   1   2    2.79    1.42
  -6   1   2   22.09    2.70
  -6   1   2   23.21    2.77
  -6   1   2   23.22    2.71
  -6   1   2   20.33    2.55
  -6   1   2   21.20    2.94
  -6  -1   2   21.49    2.49
  -6  -1   2   20.19    2.40
  -6  -1   2   20.51    2.73
  -6  -1   2   23.17    2.77
  -6  -1   2   19.66    2.77
  -5   1   2    1.89    1.01
  -5   1   2    1.91    1.02
  -5   1   2    0.69    0.90
  -5  -1   2    2.72    1.17
  -5   1   2    2.23    1.16
  -5  -1   2    2.41    1.16
  -5   1   2    2.87    1.30
  -5  -1   2    2.71    0.92
  -5  -1   2    3.05    1.23
  -3   1   2   55.46    4.10
  -3  -1   2   53.06    3.89
  -3  -1   2   57.85    3.56
  -3   1   2   57.96    3.91
  -3   1   2   55.78    3.83
  -3  -1   2   53.30    4.00
  -2  -1   2  592.24   32.96
  -2  -1   2  596.46   33.87
  -2   1   2  555.83   33.97
  -2   1   2  560.80   32.91
  -2  -1   2  553.42   33.74
  -2   1   2  566.47   33.80
  -1   1   2    6.89    0.97
  -1   1   2    8.78    1.06
   1  -1  -2    7.88    0.99
  -1  -1   2    8.22    1.12
  -1  -1   2    8.82    0.73
  -1  -1   2    8.94    0.99
   0   1   2  878.95   54.13
   0   1   2  921.27   53.41
   0  -1   2  960.40   52.16
   0   1  -2  914.56   54.10
   0  -1  -2  885.28   52.12
   0  -1   2  893.61   53.42
   1   1   2    8.16    0.80
  -1   1  -2    9.02    1.09
  -1  -1  -2    8.50    0.90
  -1  -1  -2    9.41    1.13
   1  -1   2    7.70    0.98
  -2   1  -2  573.76   32.55
  -2   1  -2  554.74   33.64
  -2   1  -2  556.08   34.23
  -2  -1  -2  557.74   33.44
  -2  -1  -2  577.11   32.72
  -2  -1  -2  551.85   34.15
  -3  -1  -2   49.71    3.97
  -3   1  -2   44.93    3.95
  -3  -1  -2   47.40    3.64
  -3   1  -2   45.68    3.39
  -3   1  -2   46.75    3.83
  -3  -1  -2   46.97    3.58
  -4  -1  -2   22.61    2.58
  -4   1  -2   24.11    2.54
  -4   1  -2   24.37    2.65
  -4  -1  -2   28.34    2.72
  -4  -1  -2   23.41    2.28
  -4   1  -2   26.01    2.69
  -4   1  -2   24.05    2.14
  -4  -1  -2   24.70    2.37
  -5  -1  -2    3.80    1.17
  -5   1  -2    3.47    1.25
  -5   1  -2    2.87    1.33
  -5  -1  -2    4.23    1.33
  -5   1  -2    4.34    1.09
  -5  -1  -2    5.00    1.24
  -5   1  -2    4.12    1.05
  -5   1  -2    2.93    1.38
  -5  -1  -2    4.87    1.40
  -5  -1  -2    2.87    1.02
  -6  -1  -2   19.58    2.45
  -6  -1  -2   19.28    2.68
  -6  -1  -2   19.70    2.51
  -6  -1  -2   21.29    2.57
  -6   1  -2   18.39    2.38
  -6   1  -2   20.65    2.31
  -6  -1  -2   21.66    2.74
  -6   1  -2   22.05    2.83
  -6   1  -2   17.61    2.73
  -6   1  -2   20.30    2.66
  -7  -1  -2    2.57    1.41
  -7  -1  -2    1.66    1.43
  -7  -1  -2    3.70    1.70
  -7   1  -2    1.95    1.43
  -7   1  -2    2.09    1.48
  -7   1  -2    1.53    1.31
  -7  -1  -2    1.78    1.24
  -7  -1  -2    1.87    1.36
  -7   1  -2    3.02    1.26
  -7   1  -2    1.73    1.22
  -8   1  -2  250.94   17.25
  -8  -1  -2  268.27   17.14
  -8   1  -2  261.33   16.35
  -8  -1  -2  258.15   16.56
  -8  -1  -2  260.51   16.46
  -8   1  -2  255.26   17.24
  -8  -1  -2  255.28   17.23
  -8   1  -2  239.99   17.29
  -8  -1  -2  258.33   17.30
  -9  -1  -2    2.76    1.86
  -9  -1  -2    1.66    1.71
  -9  -1  -2    1.42    1.75
  -9   1  -2    0.60    1.70
  -9   1  -2    1.33    1.73
  -9   1  -2    0.73    1.55
  -9  -1  -2    1.79    1.96
 -10   1  -2    4.31    2.34
 -10   1  -2    4.72    2.52
 -10   1  -2    4.76    2.40
 -11   1  -2   -0.31    1.85
 -11   2   2    5.33    2.63
 -11  -2   2    2.83    2.38
 -11  -2   2    2.28    2.23
 -11  -2   2    4.20    2.32
 -10  -2   2    5.13    2.32
 -10  -2   2    4.60    2.58
 -10   2   2    8.66    2.95
 -10  -2   2    5.95    2.42
 -10   2   2    4.99    2.39
  10  -2  -2    8.34    2.72
  -9  -2   2   75.09    6.79
  -9   2   2   72.44    6.57
  -9  -2   2   74.22    6.79
  -9  -2   2   70.14    6.90
  -9   2   2   65.35    6.95
  -8   2   2    7.60    2.11
  -8  -2   2   10.38    2.61
  -8  -2   2    9.41    2.41
  -8  -2   2    8.86    2.37
  -8   2   2    9.80    2.39
  -8   2   2    8.96    2.33
  -8   2   2    9.06    2.51
  -7   2   2  126.20    9.80
  -7   2   2  128.46    9.43
  -7  -2   2  128.17    9.61
  -7  -2   2  120.90    9.31
  -7   2   2  125.66    9.36
  -7  -2   2  125.95    9.30
  -7   2   2  127.60    9.19
  -6   2   2   81.33    6.85
  -6  -2   2   86.77    6.76
  -6   2   2   81.94    6.55
  -6   2   2   85.72    6.55
  -6   2   2   88.06    6.53
  -6  -2   2   87.57    6.61
  -6   2   2   87.03    6.51
  -6  -2   2   83.21    6.04
  -6  -2   2   83.18    6.53
  -5  -2   2   57.12    4.69
  -5   2   2   56.92    5.02
  -5   2   2   54.11    5.08
  -5  -2   2   55.03    5.07
  -5   2   2   55.24    5.12
  -5   2   2   58.53    5.42
  -5  -2   2   55.31    5.08
  -5  -2   2   55.52    5.19
  -4   2   2  375.18   23.41
  -4   2   2  378.65   23.30
  -4   2   2  375.72   22.46
  -4  -2   2  379.48   22.80
  -4  -2   2  365.96   23.26
  -4  -2   2  378.29   22.62
  -4  -2   2  371.96   22.89
   3  -2  -2  350.90   23.03
  -3   2   2  379.21   24.00
  -3  -2   2  389.11   23.54
  -3  -2   2  375.50   23.83
  -3   2   2  386.00   23.98
  -3  -2   2  396.44   23.36
  -2  -2   2  146.53    8.85
   2  -2  -2  133.47    8.70
  -2   2   2  136.68    9.05
  -2  -2   2  141.16    9.03
  -2   2   2  141.73    9.04
  -1  -2   2   12.72    1.22
   1   2  -2   12.33    0.84
  -1   2   2   12.01    1.45
  -1   2   2   12.24    1.23
  -1  -2   2   13.83    1.58
   1  -2  -2   13.34    1.40
   0   2   2    2.31    0.76
   0   2  -2    1.54    0.42
   0  -2  -2    1.72    0.58
   0  -2   2    1.88    0.40
   0  -2   2    1.22    0.59
   0   2   2    1.52    0.36
   1   2   2    9.62    1.42
  -1  -2  -2    7.64    1.08
  -1   2  -2    7.71    1.16
   1   2   2   10.48    0.84
   1  -2   2    9.08    0.84
   1  -2   2    8.52    1.21
  -2  -2  -2  143.70    8.68
  -2  -2  -2  145.54    9.16
  -2   2  -2  140.50    9.20
  -2   2  -2  137.16    8.98
   2  -2   2  142.52    8.34
  -2  -2  -2  141.32    8.55
  -3  -2  -2  403.94   23.46
  -3  -2  -2  415.65   24.18
  -3   2  -2  408.32   24.31
  -3  -2  -2  413.71   23.19
  -4   2  -2  388.67   23.64
  -4  -2  -2  373.04   22.88
  -4  -2  -2  380.24   22.56
  -4   2  -2  384.86   23.72
  -4  -2  -2  384.58   23.49
  -4   2  -2  373.99   22.22
  -4  -2  -2  378.92   22.38
  -4  -2  -2  373.15   23.34
  -4   2  -2  378.05   23.33
  -5   2  -2   79.28    5.75
  -5   2  -2   83.22    5.71
  -5  -2  -2   75.58    5.18
  -5  -2  -2   83.35    5.38
  -5  -2  -2   76.28    5.41
  -5  -2  -2   75.33    5.22
  -5  -2  -2   75.75    5.38
  -5   2  -2   74.77    4.89
  -5   2  -2   79.72    5.79
  -6  -2  -2   79.06    6.45
  -6   2  -2   88.83    6.78
  -6   2  -2   86.98    6.03
  -6   2  -2   87.07    6.86
  -6  -2  -2   81.99    6.34
  -6   2  -2   78.79    5.96
  -6  -2  -2   89.42    6.43
  -6   2  -2   80.17    6.78
  -6  -2  -2   78.86    6.43
  -6  -2  -2   80.28    6.28
  -7  -2  -2  128.37    9.21
  -7   2  -2  132.61    9.65
  -7   2  -2  126.47    8.80
  -7  -2  -2  128.68    9.36
  -7  -2  -2  127.07    9.37
  -7   2  -2  127.71    9.75
  -7   2  -2  126.62    8.74
  -7  -2  -2  128.96    9.13
  -7   2  -2  129.44    9.75
  -7  -2  -2  130.77    9.13
  -8  -2  -2    9.82    2.26
  -8  -2  -2   10.80    2.47
  -8  -2  -2   11.69    2.46
  -8   2  -2   10.73    2.54
  -8  -2  -2    7.67    2.09
  -8   2  -2   12.23    2.71
  -8  -2  -2    8.20    2.20
  -8   2  -2    8.46    2.39
  -9  -2  -2   71.63    6.45
  -9   2  -2   76.97    7.02
  -9  -2  -2   76.24    6.57
  -9   2  -2   69.30    6.90
  -9   2  -2   74.91    7.02
 -10   2  -2    4.85    2.47
 -10   2  -2    6.08    2.68
 -10   2  -2    6.20    2.58
 -11   2  -2    1.79    2.15
 -11   2  -2    3.30    2.58
 -11  -3   2    2.56    2.22
 -11  -3   2    1.73    2.08
 -10   3   2   82.50    7.54
 -10  -3   2   86.51    8.01
 -10  -3   2   79.84    7.71
 -10  -3   2   81.15    7.65
  10  -3  -2   91.60    7.77
 -10   3   2   80.02    8.12
  -9   3   2    7.70    2.38
  -9  -3   2    6.75    2.39
  -9   3   2    8.06    2.52
  -9   3   2    5.86    2.23
  -9   3   2    4.18    2.28
   9  -3  -2    7.53    2.32
  -9  -3   2    8.75    2.63
  -9  -3   2    7.71    2.62
  -8   3   2    0.68    1.61
   8  -3  -2    0.83    1.32
  -8  -3   2   -0.73    1.38
  -8   3   2    0.42    1.32
  -8   3   2   -0.26    1.34
  -8  -3   2   -0.27    1.21
  -8   3   2    0.08    1.44
  -8  -3   2    0.86    1.47
  -7  -3   2   34.17    4.03
  -7  -3   2   32.81    4.05
  -7   3   2   41.28    4.21
  -7   3   2   39.43    4.50
   7  -3  -2   38.03    3.95
  -7   3   2   39.53    4.30
  -7   3   2   34.10    3.97
  -7  -3   2   34.18    4.05
  -6   3   2  322.45   19.18
  -6   3   2  324.32   20.06
  -6   3   2  332.65   20.34
  -6   3   2  330.34   20.00
   6  -3  -2  298.45   19.04
  -6  -3   2  319.95   19.90
  -6  -3   2  331.29   19.63
  -6  -3   2  304.59   19.33
   5  -3  -2   13.88    1.98
  -5   3   2   14.37    2.14
  -5   3   2   15.91    2.19
  -5  -3   2   12.94    1.57
  -5   3   2   11.73    2.17
  -5  -3   2   10.44    1.96
  -5   3   2   12.22    2.07
  -5  -3   2   13.84    2.17
  -5  -3   2   10.94    1.92
  -4  -3   2    3.50    0.74
  -4  -3   2    3.24    1.11
  -4  -3   2    3.72    1.14
  -4   3   2    3.40    1.13
  -4   3   2    4.61    1.34
   4  -3  -2    2.96    1.05
  -4   3   2    2.99    1.07
  -4  -3   2    2.73    1.12
  -4   3   2    4.24    1.23
  -3  -3   2  181.70   11.13
  -3  -3   2  192.08   11.14
  -3   3   2  181.14   11.49
   3   3  -2  174.88   10.69
  -3  -3   2  178.37   11.27
  -3   3   2  178.19   11.39
   3  -3  -2  171.58   10.91
  -3   3   2  179.89   10.97
  -2  -3   2  325.02   20.35
  -2   3   2  314.91   20.85
  -2   3   2  320.00   21.06
  -2  -3   2  324.57   20.83
   2  -3  -2  318.07   20.34
   2   3  -2  321.69   20.55
  -1  -3   2   23.00    2.24
   1   3  -2   26.09    1.80
   1  -3  -2   24.96    2.28
  -1   3   2   24.93    2.10
  -1   3   2   24.58    2.29
  -1  -3   2   25.06    2.06
   0  -3  -2 1817.05  103.66
   0  -3   2 1758.27  106.07
   0   3  -2 1933.40  107.47
   0   3   2 1742.19  105.98
   0  -3   2 1873.59  103.40
   0   3   2 1740.85  107.60
   1   3   2   26.30    2.48
   1  -3   2   25.35    1.80
  -1  -3  -2   24.65    2.12
  -1   3  -2   25.83    2.20
   1  -3   2   24.36    2.17
  -2  -3  -2  373.31   20.39
   2  -3   2  350.14   19.99
   2   3   2  354.59   21.13
  -2   3  -2  392.41   21.37
  -2  -3  -2  378.80   20.35
  -3   3  -2  178.76   11.55
  -3  -3  -2  169.06   11.36
  -3  -3  -2  168.33   10.93
  -3  -3  -2  171.53   10.72
  -3   3  -2  171.24   11.34
  -3   3  -2  171.32   11.53
   3  -3   2  161.96   10.49
  -4  -3  -2    2.30    0.96
  -4  -3  -2    1.27    0.70
  -4   3  -2    1.63    1.02
  -4   3  -2    1.07    0.87
   4  -3   2    1.87    0.71
  -4  -3  -2    0.77    0.80
  -4  -3  -2    1.46    1.04
  -4   3  -2    1.29    1.08
  -4  -3  -2    2.34    0.99
  -5   3  -2   11.89    2.10
  -5  -3  -2   11.07    1.84
  -5  -3  -2   12.59    2.07
   5  -3   2   12.10    1.59
  -5  -3  -2   11.95    1.73
  -5   3  -2   12.60    2.18
  -5  -3  -2   14.38    2.08
  -5  -3  -2   12.94    2.00
  -5   3  -2   12.19    2.21
  -6  -3  -2  293.04   19.76
  -6  -3  -2  294.23   19.19
   6  -3   2  295.70   18.60
  -6  -3  -2  309.88   19.18
  -6   3  -2  302.05   20.25
  -6  -3  -2  304.87   19.35
  -6   3  -2  288.19   19.90
  -6   3  -2  295.73   20.11
  -6   3  -2  298.05   18.58
  -6  -3  -2  306.09   19.74
   7  -3   2   40.56    3.64
  -7  -3  -2   42.96    4.13
  -7  -3  -2   37.17    3.83
  -7   3  -2   43.55    4.61
  -7   3  -2   44.74    4.61
  -7   3  -2   43.95    4.53
  -7  -3  -2   41.21    4.12
  -7  -3  -2   46.54    4.25
  -7  -3  -2   43.44    4.20
  -8  -3  -2    0.73    1.38
  -8  -3  -2    0.63    1.33
  -8   3  -2    1.22    1.63
  -8   3  -2    0.41    1.75
  -8  -3  -2    0.53    1.20
  -8  -3  -2   -0.19    1.45
  -8   3  -2   -0.06    1.55
  -9  -3  -2    9.91    2.61
  -9   3  -2   11.15    3.08
  -9   3  -2   10.59    2.84
  -9   3  -2   11.30    2.94
  -9  -3  -2    8.62    2.42
 -10   3  -2   87.36    8.12
 -10   3  -2   87.83    8.13
 -10   3  -2   80.03    7.92
 -10  -3  -2   87.20    7.62
 -11   3  -2    1.29    2.19
 -11  -4   2   39.29    5.42
 -10  -4   2    3.23    2.29
 -10   4   2    4.24    2.32
  10  -4  -2    4.71    2.41
 -10   4   2    2.95    2.48
 -10  -4   2    1.71    2.16
   9  -4  -2    3.79    2.12
  -9  -4   2    5.47    2.24
  -9   4   2    3.27    2.04
  -9   4   2    4.89    2.33
  -9   4   2    3.88    2.07
  -9  -4   2    3.19    2.13
  -9  -4   2    3.71    2.13
  -9   4   2    2.32    2.05
  -8   4   2    1.65    1.88
  -8  -4   2    1.14    1.64
  -8  -4   2    1.52    1.62
  -8   4   2    1.14    1.52
  -8   4   2    1.11    1.61
  -8   4   2    1.34    1.57
  -8  -4   2    1.33    1.52
   8  -4  -2    2.20    1.59
  -7   4   2    8.09    2.06
  -7   4   2    5.31    2.00
  -7  -4   2    4.00    1.84
  -7   4   2    3.82    1.74
   7  -4  -2    5.84    1.80
  -7  -4   2    5.51    1.87
  -7  -4   2    5.28    1.85
  -7   4   2    4.52    1.95
  -6  -4   2   52.90    5.06
  -6   4   2   53.94    5.23
  -6   4   2   54.12    5.32
  -6   4   2   54.87    5.18
  -6  -4   2   60.97    5.23
  -6   4   2   54.37    4.94
  -6  -4   2   53.67    5.09
   6  -4  -2   56.58    4.92
  -5  -4   2   21.27    2.61
  -5   4   2   19.19    2.55
  -5   4   2   21.14    2.75
  -5   4   2   24.92    3.02
   5  -4  -2   21.05    2.53
  -5  -4   2   22.65    2.77
  -5  -4   2   24.34    2.86
  -5   4   2   17.16    2.55
   4   4  -2  128.88    8.37
  -4  -4   2  133.55    9.03
  -4  -4   2  128.71    8.91
  -4  -4   2  134.17    9.00
  -4   4   2  137.29    9.35
  -4   4   2  124.09    9.08
   4  -4  -2  126.51    8.73
  -4   4   2  128.76    9.18
   3  -4  -2  383.21   23.77
  -3  -4   2  386.85   24.27
  -3  -4   2  397.28   23.70
  -3   4   2  388.03   24.55
   3   4  -2  396.61   23.96
  -3   4   2  390.87   24.70
  -3  -4   2  389.88   23.86
   3  -4  -2  390.80   23.56
  -3   4   2  395.23   24.52
   2  -4  -2  369.78   22.12
   2   4  -2  375.57   22.20
  -2   4   2  372.83   22.55
  -2  -4   2  378.12   22.04
  -2   4   2  371.05   22.86
  -2  -4   2  372.34   22.54
  -1  -4   2  213.30   12.68
   1   4  -2  208.92   12.77
  -1   4   2  205.42   12.85
   1  -4  -2  203.10   12.89
  -1  -4   2  203.53   13.05
  -1   4   2  201.42   13.24
   0   4   2    0.14    0.33
   0   4   2    0.85    0.79
   0  -4  -2   -0.03    0.56
   0   4  -2   -0.03    0.40
   0  -4   2   -0.10    0.31
   0  -4   2    0.43    0.67
  -1   4  -2  221.78   13.23
  -1  -4  -2  215.12   12.80
   1   4   2  206.80   13.31
   1  -4   2  206.78   12.39
   1  -4   2  208.80   12.98
  -2  -4  -2  371.02   22.00
  -2   4  -2  382.73   22.95
   2   4   2  351.11   22.78
   2  -4   2  356.93   21.59
   2  -4   2  339.52   22.33
  -2  -4  -2  391.59   21.94
  -3  -4  -2  411.17   23.64
   3   4   2  392.79   24.57
  -3   4  -2  423.94   24.95
  -3   4  -2  399.16   24.48
  -3  -4  -2  417.16   23.70
  -3   4  -2  409.45   24.78
   3  -4   2  384.05   23.36
  -3  -4  -2  412.72   23.85
  -4   4  -2  135.23    9.27
  -4  -4  -2  131.94    8.85
  -4  -4  -2  138.27    8.94
  -4   4  -2  131.82    9.37
  -4  -4  -2  133.05    8.46
  -4  -4  -2  139.48    9.15
   4  -4   2  129.03    8.37
  -4   4  -2  134.07    9.40
  -5  -4  -2   21.19    2.57
  -5   4  -2   24.44    3.10
  -5  -4  -2   18.22    2.48
  -5  -4  -2   20.58    2.55
  -5  -4  -2   22.49    2.84
  -5   4  -2   26.57    3.01
  -5   4  -2   23.66    3.02
   5  -4   2   22.25    2.27
  -5  -4  -2   23.04    2.30
   6  -4   2   54.61    4.46
  -6   4  -2   57.83    4.56
  -6  -4  -2   58.54    5.04
  -6  -4  -2   60.39    4.71
  -6   4  -2   63.01    5.62
  -6   4  -2   60.50    5.43
  -6  -4  -2   58.79    5.04
  -6   4  -2   65.73    5.67
  -6  -4  -2   59.31    5.05
  -6  -4  -2   62.03    5.15
  -7   4  -2    3.32    1.78
  -7  -4  -2    4.25    1.68
  -7  -4  -2    2.10    1.51
  -7  -4  -2    3.92    1.72
  -7  -4  -2    4.80    1.78
  -7   4  -2    3.19    1.90
  -7   4  -2    5.40    2.10
  -8  -4  -2    1.26    1.47
  -8   4  -2    1.05    1.82
  -8   4  -2    1.81    1.79
  -8   4  -2    2.71    1.85
  -8  -4  -2    0.70    1.56
  -9  -4  -2    2.81    1.96
  -9   4  -2    2.59    2.26
  -9  -4  -2    3.13    1.90
  -9   4  -2    2.66    1.99
  -9   4  -2    4.66    2.37
 -10   4  -2    2.51    2.27
 -10   4  -2    2.33    2.29
 -10   4  -2    1.33    2.15
 -10  -4  -2    1.30    1.89
 -11   4  -2   44.65    5.65
 -11   4  -2   40.24    5.65
 -11  -5   2   -0.31    2.12
 -10  -5   2    0.26    1.85
 -10   5   2    1.58    2.19
 -10  -5   2   -0.42    1.60
 -10   5   2   -1.95    1.46
  -9  -5   2   35.82    4.62
  -9   5   2   37.74    4.96
  -9   5   2   38.15    4.72
  -9  -5   2   38.66    4.73
   9  -5  -2   38.37    4.57
  -9   5   2   35.04    4.70
  -8  -5   2   20.85    3.42
  -8   5   2   20.76    3.37
  -8  -5   2   25.59    3.55
   8  -5  -2   24.77    3.30
  -8   5   2   22.44    3.71
  -8  -5   2   22.72    3.63
  -8   5   2   20.00    3.49
   7  -5  -2   24.15    3.25
  -7   5   2   26.44    3.56
  -7   5   2   23.02    3.66
  -7   5   2   24.51    3.57
  -7  -5   2   24.96    3.45
  -7  -5   2   26.71    3.61
  -7  -5   2   21.14    3.20
  -6  -5   2   37.39    3.93
  -6   5   2   35.93    4.00
   6  -5  -2   33.32    3.59
  -6  -5   2   36.21    3.76
  -6  -5   2   36.76    3.85
  -6   5   2   38.17    3.93
  -6   5   2   38.71    4.14
  -5   5   2    1.60    1.32
  -5  -5   2    2.99    1.42
   5  -5  -2    3.72    1.40
  -5  -5   2    2.41    1.32
  -5   5   2    3.44    1.43
  -5  -5   2    2.22    1.21
  -5   5   2    4.39    1.60
   5  -5  -2    2.76    1.32
   4  -5  -2  234.44   14.76
  -4   5   2  239.61   15.34
   4   5  -2  247.51   14.49
  -4   5   2  247.12   15.35
  -4  -5   2  248.73   14.88
  -4  -5   2  238.50   14.92
  -4  -5   2  246.33   15.03
   4  -5  -2  222.81   14.56
  -4   5   2  246.76   15.48
  -3   5   2  119.85    8.15
  -3   5   2  116.84    8.15
  -3  -5   2  122.01    8.00
  -3   5   2  117.53    8.21
  -3  -5   2  115.90    7.87
  -3  -5   2  120.16    7.96
   3   5  -2  117.06    7.39
   3  -5  -2  118.40    7.94
   3  -5  -2  121.84    8.04
   2  -5  -2   71.89    5.61
  -2   5   2   70.41    5.74
  -2  -5   2   70.72    5.46
  -2  -5   2   68.32    5.56
  -2   5   2   65.21    5.49
   2  -5  -2   67.90    5.62
  -2  -5   2   72.11    5.52
   2   5  -2   70.94    5.13
  -2   5   2   68.17    5.67
  -1   5   2  408.13   25.78
   1   5  -2  442.21   25.33
  -1  -5   2  452.77   24.80
   1  -5  -2  425.84   25.03
  -1  -5   2  419.60   25.38
  -1   5   2  422.19   25.68
  -1   5   2  428.37   25.17
   1  -5  -2  433.16   24.82
   0   5   2  110.76    6.94
   0  -5   2  107.58    7.35
   0   5  -2  112.61    7.31
   0   5   2  108.12    7.61
   0  -5   2  109.75    7.04
   0  -5  -2  110.63    7.38
  -1   5  -2  420.45   25.69
  -1  -5  -2  397.85   24.61
   1   5   2  399.51   25.79
  -1  -5  -2  406.91   24.71
   1  -5   2  406.70   24.45
   1  -5   2  400.15   25.28
  -1  -5  -2  409.25   24.86
  -2   5  -2   97.12    6.07
  -2  -5  -2   89.94    5.76
  -2   5  -2   92.61    6.02
  -2  -5  -2   89.11    5.69
   2  -5   2   87.67    5.70
   2  -5   2   93.63    5.35
   2   5   2   93.75    6.11
  -3  -5  -2  116.19    7.17
  -3   5  -2  116.90    8.30
   3   5   2  109.73    8.02
   3  -5   2  104.22    7.40
  -3  -5  -2  109.81    7.83
  -3  -5  -2  111.60    7.80
  -3   5  -2  113.89    8.25
  -4   5  -2  225.33   15.25
  -4  -5  -2  227.35   14.79
  -4   5  -2  225.12   15.47
  -4  -5  -2  236.81   14.74
  -4  -5  -2  229.95   14.29
  -4  -5  -2  223.31   15.10
  -4   5  -2  225.07   15.41
   4  -5   2  218.05   14.25
   4   5   2  219.46   15.03
   5  -5   2    4.25    1.26
   5   5   2    5.76    1.56
  -5  -5  -2    4.63    1.11
  -5  -5  -2    6.02    1.63
  -5   5  -2    5.21    1.74
  -5   5  -2    5.34    1.87
  -5   5  -2    5.72    1.72
  -5  -5  -2    5.62    1.67
   5  -5   2    3.67    1.29
  -5  -5  -2    5.71    1.63
  -6   5  -2   34.13    3.93
  -6  -5  -2   30.59    3.63
  -6   5  -2   25.73    3.73
  -6   5  -2   28.56    3.95
  -6  -5  -2   31.95    3.61
   6  -5   2   28.90    3.13
  -6  -5  -2   30.78    3.54
  -7  -5  -2   33.54    3.72
  -7  -5  -2   29.32    3.58
  -7  -5  -2   31.15    3.66
  -7   5  -2   30.55    4.05
  -7   5  -2   30.00    3.87
  -7   5  -2   32.90    4.03
  -8   5  -2   18.23    3.41
  -8   5  -2   18.90    3.53
  -8  -5  -2   19.39    3.41
  -8   5  -2   15.10    3.44
  -8  -5  -2   14.62    2.99
  -9   5  -2   32.77    4.72
  -9   5  -2   38.24    5.15
  -9  -5  -2   34.51    4.47
  -9   5  -2   32.54    4.82
  -9  -5  -2   36.08    4.67
 -10  -5  -2    0.02    1.78
 -10   5  -2   -0.09    1.99
 -10   5  -2   -0.47    1.68
 -10   5  -2   -1.43    1.85
 -10  -5  -2   -1.30    1.58
 -11   5  -2    1.96    2.32
 -11  -6   2   24.19    4.52
 -10  -6   2   -0.59    1.57
 -10   6   2    1.73    2.18
 -10  -6   2    1.93    2.00
 -10   6   2    0.88    2.11
  -9   6   2    0.96    1.99
  -9  -6   2   -0.57    1.46
  -9  -6   2   -0.03    1.63
  -9   6   2   -0.04    1.93
  -9   6   2   -0.72    1.55
   9  -6  -2   -1.53    1.52
   9  -6  -2   -1.02    1.59
  -8  -6   2    2.76    1.88
  -8   6   2    2.63    2.17
   8  -6  -2    2.61    1.91
  -8   6   2    3.61    2.10
   8  -6  -2    1.66    1.84
  -8  -6   2    2.14    1.86
  -8   6   2    1.65    1.88
   7  -6  -2   17.94    2.97
  -7  -6   2   14.47    2.61
  -7   6   2   17.30    3.11
   7  -6  -2   15.67    2.85
  -7  -6   2   15.63    3.08
  -7   6   2   13.91    2.97
  -7   6   2   14.57    3.01
  -7  -6   2   14.01    2.81
  -6   6   2    2.11    1.45
  -6  -6   2    0.91    1.28
  -6   6   2    0.87    1.41
  -6  -6   2    1.90    1.38
  -6  -6   2    0.56    1.16
   6  -6  -2   -0.18    1.29
  -6   6   2   -0.27    1.16
   6  -6  -2    1.51    1.45
  -5   6   2  195.81   13.25
  -5  -6   2  199.66   12.89
  -5   6   2  192.37   13.26
  -5  -6   2  192.87   12.79
  -5   6   2  188.37   13.15
   5  -6  -2  180.34   12.45
  -5  -6   2  203.68   12.80
   5  -6  -2  178.64   12.54
   4  -6  -2   82.90    6.57
   4  -6  -2   82.85    6.62
  -4   6   2   89.24    6.95
  -4  -6   2   91.82    6.73
   4   6  -2   87.45    6.04
  -4  -6   2   93.35    6.62
  -4   6   2   90.14    6.91
  -4   6   2   82.52    6.88
  -4  -6   2   82.37    6.63
  -3  -6   2  108.42    7.89
  -3   6   2  105.75    8.16
  -3   6   2  111.30    8.24
  -3  -6   2  110.47    7.94
  -3   6   2  113.27    8.12
  -3  -6   2  115.88    7.97
   3   6  -2  113.30    7.44
   3  -6  -2  104.60    7.96
   3  -6  -2  109.01    7.91
   2  -6  -2  149.82   10.34
  -2   6   2  160.93   10.46
   2  -6  -2  150.91   10.46
  -2  -6   2  162.32   10.35
  -2  -6   2  153.27   10.44
  -2   6   2  158.54   10.78
   2   6  -2  153.40   10.03
  -2  -6   2  164.73   10.29
  -2   6   2  158.71   10.71
   1  -6  -2    7.34    1.50
  -1   6   2    8.09    1.56
  -1  -6   2    7.61    1.33
  -1   6   2    7.26    1.48
  -1  -6   2    9.06    1.40
  -1  -6   2    7.83    1.47
  -1   6   2    7.67    1.19
   1   6  -2    9.25    1.28
   1  -6  -2    8.27    1.58
   0   6  -2    1.19    0.72
   0  -6  -2    1.11    0.85
   0  -6   2    0.96    0.68
   0   6   2    0.60    1.03
   0  -6  -2    1.36    0.54
   0   6   2    0.90    1.00
   0  -6  -2    1.51    0.87
   0  -6   2    0.64    0.85
  -1   6  -2    5.13    1.27
   1  -6   2    5.14    1.05
   1   6   2    6.38    1.59
   1  -6   2    4.74    1.21
   1   6   2    5.48    1.44
  -1  -6  -2    4.18    0.79
  -1  -6  -2    3.13    1.14
  -1   6  -2    4.90    1.23
  -1  -6  -2    5.08    1.29
  -2  -6  -2  152.18   10.24
  -2  -6  -2  162.52   10.42
   2   6   2  159.09   10.72
  -2  -6  -2  163.85    9.57
   2  -6   2  155.13   10.42
   2  -6   2  162.00    9.95
   2   6   2  159.99   10.79
  -2   6  -2  164.87   10.79
  -2   6  -2  165.58   10.75
  -3  -6  -2  119.54    7.09
   3   6   2  116.86    8.19
   3  -6   2  117.28    7.57
  -3   6  -2  121.19    8.40
   3  -6   2  115.11    7.96
  -3  -6  -2  120.62    8.04
  -3   6  -2  117.05    8.38
   3   6   2  119.55    8.29
  -3  -6  -2  116.87    8.03
   4  -6   2   88.20    6.25
  -4   6  -2   97.46    7.07
  -4   6  -2   99.39    7.28
  -4   6  -2   93.40    7.15
   4   6   2   83.20    6.65
  -4  -6  -2   94.38    6.83
  -4  -6  -2   93.31    6.76
   4  -6   2   87.42    6.21
  -5   6  -2  194.15   13.22
  -5   6  -2  186.03   13.31
  -5   6  -2  194.16   13.43
   5   6   2  185.18   12.79
  -5  -6  -2  185.86   12.83
   5  -6   2  185.78   12.03
  -5  -6  -2  196.85   12.84
   5  -6   2  184.11   12.15
  -5  -6  -2  197.33   12.81
  -6  -6  -2    1.78    1.38
   6   6   2    1.42    1.43
  -6   6  -2   -0.79    1.37
  -6   6  -2    1.03    1.32
  -6   6  -2    1.24    1.43
  -6  -6  -2    0.49    1.34
  -6  -6  -2    1.63    1.56
  -7   6  -2   13.24    2.92
  -7   6  -2   15.88    3.13
  -7  -6  -2   16.18    2.87
  -7  -6  -2   15.45    2.91
  -7   6  -2   17.07    3.40
  -8   6  -2   -0.33    1.56
  -8  -6  -2   -0.39    1.35
  -8   6  -2    1.08    1.79
  -8  -6  -2    1.53    1.78
  -8   6  -2    0.18    1.89
  -9   6  -2    0.08    1.72
  -9  -6  -2    1.03    1.76
  -9   6  -2   -0.29    1.88
  -9   6  -2   -1.21    1.72
  -9  -6  -2   -1.11    1.45
 -10   6  -2   -1.53    2.08
 -10   6  -2   -0.07    1.98
 -10  -6  -2    0.85    2.06
 -10   6  -2    0.55    1.96
 -10  -6  -2    0.40    1.99
 -11   6  -2   24.40    4.87
 -11  -6  -2   23.51    4.36
 -10  -7   2   20.78    4.18
 -10   7   2   26.65    4.50
 -10   7   2   27.66    4.68
  -9   7   2   30.84    4.79
   9  -7  -2   34.75    4.57
  -9   7   2   32.71    4.75
  -9  -7   2   25.20    4.30
  -9   7   2   27.41    4.44
  -9  -7   2   26.25    4.35
  -8   7   2   31.26    4.40
  -8  -7   2   28.58    4.01
  -8   7   2   28.99    4.21
   8  -7  -2   29.10    4.03
   8  -7  -2   25.42    3.79
  -8  -7   2   33.81    4.36
  -8   7   2   27.41    4.24
  -7  -7   2   40.96    4.84
  -7   7   2   41.18    4.94
  -7   7   2   37.33    4.93
   7  -7  -2   43.87    4.72
  -7   7   2   39.08    4.79
  -7  -7   2   40.09    4.67
   7  -7  -2   41.24    4.61
  -6   7   2    7.42    2.21
  -6   7   2    6.63    2.13
  -6   7   2    7.84    2.27
  -6  -7   2    7.67    1.87
  -6  -7   2    6.60    2.06
   6  -7  -2    6.68    2.09
   6  -7  -2    5.94    2.09
  -6  -7   2    7.13    2.11
  -5  -7   2   -0.12    0.99
  -5   7   2    0.15    1.13
   5  -7  -2    0.30    1.25
  -5  -7   2    0.97    1.15
  -5   7   2    0.75    1.43
  -5   7   2    0.20    1.22
   5  -7  -2    0.74    1.29
  -5  -7   2    0.37    0.99
  -3  -7   2   36.55    3.56
  -3   7   2   34.22    3.53
   3  -7  -2   36.51    3.70
  -3  -7   2   41.24    3.51
  -3  -7   2   35.57    3.52
   3  -7  -2   34.93    3.60
   3   7  -2   37.70    3.03
  -3   7   2   36.37    3.72
  -3   7   2   35.14    3.68
   2  -7  -2  157.79   10.53
   2   7  -2  152.90   10.01
  -2  -7   2  153.33   10.19
  -2  -7   2  155.00   10.41
  -2   7   2  153.29   10.68
   2  -7  -2  149.50   10.34
  -2   7   2  157.29   10.39
  -2  -7   2  164.09   10.38
  -2   7   2  152.71   10.75
  -1   7   2  424.17   26.82
  -1   7   2  407.96   26.60
  -1  -7   2  424.87   25.49
   1  -7  -2  404.60   25.91
  -1   7   2  428.43   26.04
   1  -7  -2  419.59   25.74
  -1  -7   2  426.97   26.33
  -1  -7   2  428.04   25.71
   1   7  -2  433.96   26.32
   0   7   2  210.29   13.49
   0  -7  -2  196.31   13.03
   0  -7   2  198.95   12.69
   0  -7   2  209.56   13.15
   0  -7  -2  204.13   13.00
   0   7  -2  202.86   13.13
   0  -7   2  198.37   12.57
   0   7   2  205.35   13.52
   0   7  -2  211.11   13.10
   0  -7  -2  199.71   12.56
   1  -7   2  437.25   25.29
   1  -7   2  433.13   26.30
   1   7   2  428.57   26.83
  -1  -7  -2  435.16   25.98
   1   7   2  430.21   26.70
   1  -7   2  440.92   25.53
  -1  -7  -2  433.11   25.74
  -1  -7  -2  437.48   25.63
  -1   7  -2  439.39   26.55
  -1   7  -2  447.35   26.74
  -2  -7  -2  147.88   10.34
  -2   7  -2  153.72   10.70
   2   7   2  148.84   10.65
  -2   7  -2  156.21   10.67
  -2  -7  -2  160.03    9.50
   2   7   2  153.76   10.63
   2  -7   2  163.22    9.97
   2  -7   2  158.19   10.44
  -2  -7  -2  157.18   10.32
   2  -7   2  159.08    9.88
  -3  -7  -2   34.67    3.55
  -3   7  -2   36.87    3.76
  -3   7  -2   35.49    3.69
   3  -7   2   35.68    3.22
   3   7   2   36.98    3.79
  -3  -7  -2   37.62    3.72
   3   7   2   30.82    3.73
   3  -7   2   34.77    3.14
   3  -7   2   32.15    3.34
   4  -7   2   13.21    2.04
  -4  -7  -2   14.30    2.41
   4   7   2   13.90    2.46
  -4  -7  -2   17.49    2.59
   4  -7   2   17.22    2.29
   4   7   2   14.66    2.57
  -4   7  -2   15.44    2.63
  -4   7  -2   15.78    2.61
   5  -7   2    0.87    1.19
  -5   7  -2    1.41    1.43
  -5   7  -2    1.47    1.29
  -5  -7  -2    0.54    1.13
  -5  -7  -2    3.43    1.59
  -5   7  -2    1.67    1.51
   5   7   2    0.17    1.59
   5   7   2   -0.01    1.50
  -6   7  -2    4.56    2.18
  -6  -7  -2    4.11    1.84
  -6   7  -2    4.68    2.12
  -6  -7  -2    5.99    1.99
   6   7   2    5.31    1.88
  -6   7  -2    4.72    1.96
  -7   7  -2   45.53    5.14
  -7  -7  -2   43.82    4.81
  -7   7  -2   45.11    5.30
  -7   7  -2   48.76    5.31
  -7  -7  -2   44.71    4.78
  -8   7  -2   23.56    4.27
  -8  -7  -2   18.83    3.56
  -8   7  -2   22.39    3.99
  -8  -7  -2   22.03    3.78
  -8   7  -2   22.17    4.04
  -9   7  -2   28.48    4.74
  -9   7  -2   33.07    4.99
  -9  -7  -2   27.97    4.40
  -9   7  -2   32.69    4.98
  -9  -7  -2   29.92    4.63
 -10  -7  -2   25.88    4.42
 -10  -7  -2   23.84    4.26
 -10   7  -2   25.58    4.73
 -10  -8   2    5.76    2.95
 -10   8   2    5.56    3.15
  -9   8   2   87.43    8.55
  -9   8   2   89.99    8.43
  -9  -8   2   81.96    7.89
  -9  -8   2   82.98    7.90
  -9   8   2   86.96    8.33
  -8   8   2   -0.24    1.69
  -8  -8   2    1.79    1.92
  -8  -8   2    1.31    1.87
  -8   8   2    1.65    2.01
   8  -8  -2    0.97    1.96
  -8   8   2    0.77    1.96
   8  -8  -2   -0.84    1.64
  -7   8   2   63.36    6.39
  -7  -8   2   61.21    6.11
  -7   8   2   62.35    6.37
   7  -8  -2   62.80    5.98
  -7   8   2   61.73    6.25
   7  -8  -2   60.22    5.89
  -7  -8   2   62.96    6.10
  -6   8   2   -0.09    1.31
   6  -8  -2   -0.04    1.57
  -6   8   2    2.00    1.79
  -6  -8   2   -0.64    1.13
  -6   8   2   -0.21    1.26
  -6  -8   2    0.48    1.28
   6  -8  -2    0.27    1.51
  -5   8   2    9.39    2.34
  -5   8   2    8.54    2.22
   5  -8  -2    9.31    2.32
  -5  -8   2    8.56    2.13
  -5  -8   2    8.14    2.10
  -5   8   2    7.70    2.15
   5  -8  -2    5.75    1.99
  -4   8   2   -0.23    1.10
   4  -8  -2   -0.15    1.16
  -4  -8   2    0.06    0.87
   4  -8  -2   -0.46    1.22
  -4  -8   2    0.50    1.12
  -4  -8   2    0.00    1.01
  -4   8   2    0.13    1.16
  -4   8   2   -0.36    1.24
  -3  -8   2  125.44    8.38
  -3   8   2  117.90    8.59
   3  -8  -2  117.39    8.33
  -3  -8   2  124.96    8.31
   3  -8  -2  114.32    8.25
  -3   8   2  112.36    8.51
   3   8  -2  128.37    7.72
  -3  -8   2  118.59    8.10
  -3   8   2  121.11    8.33
  -2   8   2   78.87    6.22
  -2  -8   2   77.73    6.26
   2  -8  -2   76.83    6.41
  -2  -8   2   73.08    6.19
   2  -8  -2   79.50    6.46
   2   8  -2   79.59    5.95
  -2   8   2   74.59    6.55
  -2   8   2   80.93    6.62
  -2  -8   2   82.41    6.28
  -1   8   2  691.89   41.24
   1   8  -2  690.28   40.68
  -1  -8   2  701.96   40.53
  -1  -8   2  691.16   39.59
   1  -8  -2  697.41   39.57
   1   8  -2  690.80   40.45
   1  -8  -2  665.02   39.79
  -1   8   2  683.86   40.99
  -1  -8   2  701.22   39.28
   0   8   2    2.50    1.39
   0  -8  -2    0.97    1.06
   0   8  -2    1.66    0.97
   0   8   2    1.12    1.30
   0  -8   2    1.71    1.03
   0   8  -2    1.98    1.12
   0  -8  -2    1.59    1.19
   0  -8   2    3.15    1.15
   0  -8  -2    1.94    0.83
   0  -8   2    1.36    1.18
   1   8   2  638.90   41.08
  -1  -8  -2  658.55   39.78
   1  -8   2  639.14   40.35
  -1   8  -2  655.50   40.74
   1  -8   2  656.21   38.95
  -1   8  -2  659.80   40.99
  -1  -8  -2  646.26   39.40
   1  -8   2  652.71   39.28
   1   8   2  655.33   40.91
  -1  -8  -2  650.83   39.70
   2  -8   2   94.26    6.13
  -2  -8  -2   89.83    6.58
  -2   8  -2   94.00    6.77
   2   8   2   89.43    6.69
   2   8   2   88.26    6.68
   2  -8   2   89.31    6.45
  -2  -8  -2   82.94    6.45
  -2   8  -2   91.97    6.75
   2  -8   2   93.10    6.15
   3  -8   2  103.27    8.04
   3  -8   2  108.67    7.63
  -3  -8  -2   99.72    8.06
   3   8   2  100.46    8.26
   3  -8   2  106.93    7.63
  -3   8  -2  104.33    8.37
  -3  -8  -2  103.17    8.15
  -3   8  -2   99.76    8.34
   3   8   2  111.98    8.40
   4  -8   2    0.43    1.07
   4   8   2    1.05    1.52
   4  -8   2    0.41    1.12
   4  -8   2   -0.64    0.90
   4   8   2    0.25    1.55
  -4   8  -2    0.23    1.33
  -4  -8  -2    0.98    1.26
  -4  -8  -2    0.96    1.27
  -4   8  -2   -0.34    1.14
   5   8   2    7.72    2.19
   5   8   2    8.27    2.30
  -5  -8  -2    5.77    2.06
  -5   8  -2    7.20    2.26
  -5  -8  -2    7.48    2.11
  -5   8  -2    6.93    2.19
  -6   8  -2   -0.68    1.31
  -6   8  -2    0.15    1.62
  -6   8  -2   -0.58    1.23
  -6  -8  -2   -0.70    1.15
  -6  -8  -2    0.12    1.39
  -7  -8  -2   61.39    6.11
  -7  -8  -2   59.17    6.00
  -7   8  -2   61.41    6.43
  -7   8  -2   63.64    6.34
  -7   8  -2   55.67    6.35
  -8   8  -2    0.34    2.05
  -8  -8  -2    0.75    1.74
  -8  -8  -2    2.34    1.91
  -8   8  -2    1.36    2.38
  -8   8  -2    1.51    2.03
  -9   8  -2   83.33    8.30
  -9  -8  -2   84.39    7.99
  -9  -8  -2   73.23    7.66
  -9   8  -2   84.23    8.21
  -9   8  -2   75.19    8.20
 -10   8  -2    8.29    3.47
 -10  -8  -2    8.05    3.11
 -10   9   2    4.22    3.20
 -10  -9   2    4.14    2.83
  -9   9   2    5.39    2.97
  -9  -9   2    3.94    2.50
  -9   9   2    3.49    2.44
  -8   9   2   27.69    4.45
   8  -9  -2   24.93    4.08
  -8   9   2   24.48    4.27
  -8  -9   2   26.03    4.29
  -8  -9   2   21.83    4.04
  -8   9   2   25.06    4.38
  -7   9   2   25.05    4.10
  -7   9   2   29.57    4.26
   7  -9  -2   26.03    3.96
  -7  -9   2   27.14    4.08
   7  -9  -2   26.00    4.01
  -7  -9   2   28.47    4.02
  -7   9   2   23.66    4.07
  -6   9   2    3.28    2.07
   6  -9  -2    5.01    2.10
  -6  -9   2    3.48    1.90
  -6   9   2    2.84    1.93
  -6  -9   2    2.62    1.69
   6  -9  -2    5.19    2.24
  -6   9   2    3.85    2.04
  -5   9   2   86.81    7.67
  -5   9   2   85.05    7.64
   5  -9  -2   85.64    7.30
  -5  -9   2   81.72    7.22
  -5  -9   2   91.71    7.45
  -5   9   2   90.16    7.60
   5  -9  -2   89.50    7.29
  -4  -9   2   13.93    2.54
  -4   9   2   13.90    2.64
  -4   9   2   11.09    2.28
   4  -9  -2   13.36    2.51
  -4   9   2   11.30    2.53
   4  -9  -2   11.75    2.43
  -4  -9   2    9.40    2.22
   3  -9  -2   43.58    4.37
  -3  -9   2   50.74    4.43
  -3  -9   2   45.36    4.34
  -3   9   2   43.71    4.52
  -3   9   2   40.93    4.47
  -3  -9   2   45.08    4.10
   3  -9  -2   45.97    4.46
  -3   9   2   45.91    4.29
  -2   9   2    0.92    1.25
   2  -9  -2    1.09    1.25
  -2  -9   2    0.73    1.02
  -2   9   2    0.07    1.22
   2   9  -2   -0.50    0.83
   2   9  -2    0.03    0.99
  -2  -9   2    0.21    1.09
   2  -9  -2    0.35    1.17
  -2  -9   2    0.12    0.92
  -2   9   2    0.19    0.90
  -1  -9   2  496.64   29.93
   1  -9  -2  501.11   29.97
   1  -9  -2  480.22   30.00
   1   9  -2  492.96   30.62
   1   9  -2  504.47   30.47
  -1  -9   2  492.41   30.56
  -1   9   2  475.35   31.12
  -1  -9   2  504.11   29.71
  -1   9   2  483.25   30.97
   1  -9  -2  466.69   30.06
   0   9   2  124.61    9.03
   0  -9  -2  123.84    8.89
   0   9   2  116.31    8.98
   0  -9  -2  127.24    8.22
   0   9  -2  118.96    8.67
   0  -9  -2  121.44    8.78
   0  -9   2  122.33    8.49
   0   9  -2  120.47    8.65
   0  -9   2  123.79    8.42
   0  -9   2  126.84    8.85
  -1   9  -2  490.28   30.78
   1  -9   2  504.84   29.46
  -1   9  -2  504.71   31.02
   1   9   2  527.29   31.28
  -1  -9  -2  499.55   30.21
  -1  -9  -2  499.26   29.96
   1  -9   2  507.70   30.57
   1   9   2  511.11   31.04
   1  -9   2  495.53   29.68
   2   9   2    0.70    1.46
  -2  -9  -2   -0.89    0.83
  -2   9  -2    0.25    1.14
   2  -9   2   -0.13    0.90
   2  -9   2    0.75    0.98
  -2  -9  -2    0.12    0.98
   2   9   2    1.33    1.48
  -2   9  -2    0.19    1.04
   2  -9   2    0.82    1.11
  -3  -9  -2   42.97    4.38
  -3   9  -2   37.06    4.29
   3  -9   2   43.13    3.94
   3   9   2   38.54    4.37
  -3   9  -2   38.85    4.33
   3  -9   2   43.79    4.22
  -3  -9  -2   41.02    4.41
   3  -9   2   41.46    3.83
   3   9   2   43.09    4.59
   4  -9   2    9.42    2.06
   4  -9   2   10.08    1.93
   4   9   2    7.54    2.28
  -4   9  -2    8.35    2.31
  -4  -9  -2    9.45    2.30
   4   9   2    6.04    2.29
  -4   9  -2    5.82    2.16
  -4  -9  -2    8.05    2.27
   4  -9   2    9.98    1.98
   5   9   2   88.13    7.37
  -5   9  -2   94.88    7.92
  -5  -9  -2   90.47    7.51
  -5   9  -2   92.01    7.85
   5  -9   2   95.46    7.40
  -5  -9  -2   92.48    7.60
   5   9   2   88.98    7.42
  -6  -9  -2    9.43    2.56
  -6  -9  -2    9.32    2.57
  -6   9  -2   10.02    2.82
  -6   9  -2    8.49    2.58
  -7   9  -2   27.02    4.44
  -7   9  -2   29.21    4.48
  -7  -9  -2   22.73    3.84
  -7  -9  -2   24.28    3.95
  -8   9  -2   28.60    4.54
  -8  -9  -2   24.76    4.15
  -8  -9  -2   25.79    4.23
  -8   9  -2   24.70    4.45
  -8   9  -2   21.20    4.37
  -9  -9  -2    4.54    2.57
  -9  -9  -2    5.77    2.59
  -9   9  -2    7.40    3.23
  -9   9  -2    6.39    3.04
 -10  -9  -2    9.04    3.45
 -10   9  -2    6.71    3.49
  -9 -10   2    3.32    2.50
  -9  10   2    2.67    2.66
  -8  10   2    0.79    2.09
  -8 -10   2    2.29    2.04
  -8 -10   2    1.06    2.09
  -8  10   2    0.87    2.18
  -8  10   2   -0.17    1.79
  -7  10   2   -1.02    1.88
   7 -10  -2   -0.71    1.76
  -7  10   2   -0.70    1.54
  -7 -10   2   -0.57    1.43
  -7 -10   2   -0.36    1.41
  -7  10   2   -1.11    1.80
   7 -10  -2   -0.09    1.76
  -6  10   2   17.48    3.34
  -6 -10   2   14.92    3.12
  -6  10   2   16.90    3.34
   6 -10  -2   14.96    3.08
  -6  10   2   15.11    3.33
   6 -10  -2   16.70    3.21
  -6 -10   2   15.90    3.16
  -5  10   2   48.75    5.54
  -5  10   2   56.33    5.81
  -5 -10   2   58.03    5.62
   5 -10  -2   54.49    5.48
   5 -10  -2   55.19    5.49
  -5  10   2   52.10    5.45
  -5 -10   2   55.83    5.48
  -4  10   2   40.86    4.75
  -4  10   2   44.82    4.66
   4 -10  -2   40.50    4.56
   4 -10  -2   42.00    4.58
  -4 -10   2   38.45    4.50
  -4  10   2   41.97    4.86
  -4 -10   2   39.58    4.58
  -3  10   2   80.63    6.15
   3 -10  -2   84.25    6.37
   3 -10  -2   76.50    6.21
  -3  10   2   79.38    6.54
  -3 -10   2   83.19    6.35
  -3 -10   2   85.01    6.39
  -3  10   2   82.81    6.65
  -2  10   2    8.06    2.22
   2  10  -2    7.34    1.77
   2 -10  -2    9.03    2.22
   2 -10  -2    9.04    1.74
  -2 -10   2    7.88    1.95
   2 -10  -2    8.83    2.16
  -2  10   2    6.92    2.12
  -2 -10   2    8.89    2.05
  -2 -10   2    8.35    2.03
  -1 -10   2    6.00    1.82
  -1  10   2    8.25    2.03
   1 -10  -2    6.24    1.88
   1  10  -2    4.36    1.47
   1 -10  -2    4.59    1.33
  -1 -10   2    6.49    1.78
   1 -10  -2    5.70    1.93
  -1 -10   2    6.25    1.74
   1  10  -2    5.48    1.60
  -1  10   2    5.74    1.92
   0 -10  -2    0.20    1.10
   0 -10   2   -0.59    0.80
   0  10  -2   -0.24    1.14
   0  10   2    0.10    1.32
   0  10   2    0.01    1.26
   0 -10   2    0.12    0.92
   0 -10   2    1.01    1.34
   0 -10  -2    0.00    1.04
   0  10  -2   -0.28    0.97
   1 -10   2    1.60    1.41
   1  10   2    2.70    1.72
  -1  10  -2    2.24    1.45
   1  10   2    0.81    1.50
  -1 -10  -2    1.77    1.32
   1 -10   2    1.69    1.24
  -2 -10  -2   12.21    2.39
  -2  10  -2   16.55    2.67
  -2 -10  -2   10.76    2.33
   2  10   2   13.49    2.58
   2 -10   2   15.65    2.26
   2  10   2   13.90    2.65
  -2  10  -2   13.54    2.48
   2 -10   2   12.29    2.08
   2 -10   2    9.39    2.06
  -3 -10  -2   56.99    5.89
   3 -10   2   66.47    5.55
  -3 -10  -2   58.99    5.92
   3 -10   2   63.70    5.50
   3  10   2   60.70    6.10
   3  10   2   59.60    6.07
   3 -10   2   68.71    5.96
  -3  10  -2   62.83    6.09
  -3  10  -2   59.01    6.10
  -4 -10  -2   44.29    4.78
  -4  10  -2   45.65    4.92
   4  10   2   42.53    4.81
   4  10   2   42.85    4.63
   4 -10   2   48.64    4.66
  -4  10  -2   47.88    5.00
  -4 -10  -2   47.16    4.87
  -5  10  -2   56.22    5.87
  -5  10  -2   51.23    5.66
  -5 -10  -2   55.10    5.62
   5 -10   2   54.16    5.31
  -5 -10  -2   48.41    5.39
   6 -10   2   14.17    2.86
  -6  10  -2    8.99    2.97
  -6 -10  -2   11.16    2.94
  -6 -10  -2   10.42    2.96
  -6  10  -2   10.78    3.03
  -7 -10  -2   -0.22    1.60
  -7 -10  -2    0.58    1.67
  -7  10  -2    2.26    2.04
   7 -10   2   -0.34    1.42
  -7  10  -2   -0.36    1.83
  -8 -10  -2    2.86    2.33
  -8  10  -2    0.88    2.37
  -8 -10  -2    3.11    2.26
  -8  10  -2    3.12    2.35
  -9 -10  -2    1.16    2.32
  -9  10  -2    0.17    2.36
  -9 -11   2    5.13    2.96
  -9  11   2    5.86    3.40
  -8  11   2   34.65    5.43
  -8  11   2   33.49    5.21
  -8  11   2   29.49    4.92
  -8 -11   2   29.11    4.78
  -7 -11   2   17.91    3.65
  -7  11   2   14.53    3.67
  -7  11   2   15.16    3.61
   7 -11  -2   19.50    3.56
  -7 -11   2   17.39    3.71
  -7  11   2   17.57    3.85
  -6 -11   2   30.40    4.19
  -6 -11   2   24.49    4.06
   6 -11  -2   25.31    4.02
  -6  11   2   28.18    4.41
  -6  11   2   27.65    4.41
  -6  11   2   25.09    4.18
   6 -11  -2   22.27    3.83
  -5  11   2    1.66    1.95
   5 -11  -2    2.00    2.01
  -5  11   2   -0.02    1.46
  -5 -11   2    0.86    1.55
  -5  11   2    0.67    1.77
  -5 -11   2    0.97    1.71
   5 -11  -2    0.60    1.72
   4 -11  -2   11.38    2.66
  -4 -11   2   11.49    2.71
  -4  11   2    9.86    2.44
  -4  11   2   11.18    2.88
  -4 -11   2   10.96    2.64
   4 -11  -2    8.74    2.50
  -4  11   2   13.52    3.13
   3 -11  -2   14.26    2.81
  -3  11   2   16.08    3.08
   3 -11  -2   14.16    2.81
  -3 -11   2   15.48    2.87
  -3 -11   2   13.89    2.76
  -3  11   2   13.54    2.97
   2 -11  -2   48.20    4.70
  -2  11   2   43.88    4.73
  -2  11   2   43.62    4.72
  -2 -11   2   49.58    4.65
  -2 -11   2   48.55    4.61
   2 -11  -2   41.65    4.43
   2 -11  -2   44.48    4.05
  -1 -11   2   56.78    5.28
   1 -11  -2   58.51    5.58
  -1  11   2   58.97    5.70
   1 -11  -2   58.15    5.57
  -1 -11   2   57.54    5.42
   1  11  -2   58.54    5.18
   1  11  -2   60.75    5.24
  -1  11   2   58.58    5.67
  -1 -11   2   59.61    5.32
   0  11   2  195.30   13.73
   0 -11   2  202.45   13.61
   0 -11  -2  201.92   13.53
   0 -11  -2  191.07   13.54
   0 -11   2  203.30   13.14
   0  11   2  200.87   13.97
   0  11  -2  198.22   13.47
   0  11  -2  200.31   13.53
   0 -11   2  182.88   13.07
  -1 -11  -2   60.16    5.56
  -1  11  -2   63.27    5.52
   1 -11   2   59.68    5.43
  -1  11  -2   59.33    5.41
   1  11   2   59.41    5.72
   1  11   2   58.03    5.70
   1 -11   2   61.24    5.19
   1 -11   2   61.70    5.21
  -1 -11  -2   62.60    5.61
   2 -11   2   37.66    4.02
  -2 -11  -2   34.29    4.28
   2 -11   2   37.50    4.20
   2  11   2   39.51    4.53
  -2 -11  -2   38.26    4.40
  -2  11  -2   37.26    4.42
   2 -11   2   43.96    4.19
  -2  11  -2   36.81    4.45
   2  11   2   38.92    4.53
  -3 -11  -2   18.49    3.16
  -3  11  -2   15.56    3.05
   3  11   2   18.33    3.21
  -3 -11  -2   17.93    3.15
   3 -11   2   20.14    2.78
  -3  11  -2   20.51    3.22
   3 -11   2   21.53    3.13
   3 -11   2   18.43    2.72
   3  11   2   21.66    3.40
  -4 -11  -2   13.48    2.98
  -4  11  -2   17.86    3.25
   4 -11   2   14.92    2.82
  -4  11  -2   16.54    3.20
   4  11   2   16.61    3.22
   4  11   2   16.85    3.21
  -4 -11  -2   14.39    3.02
  -5  11  -2    1.79    1.94
   5 -11   2    1.07    1.60
  -5  11  -2    3.40    2.29
  -5 -11  -2    2.36    1.97
  -5 -11  -2    3.30    1.96
  -6  11  -2   26.44    4.41
  -6 -11  -2   33.07    4.53
  -6  11  -2   30.79    4.64
  -6 -11  -2   34.87    4.57
   6 -11   2   26.76    3.89
   7 -11   2   20.00    3.63
  -7 -11  -2   14.47    3.56
  -7  11  -2   18.70    4.08
  -7  11  -2   17.23    4.07
  -7 -11  -2   17.08    3.72
  -8 -11  -2   24.48    4.58
  -8 -11  -2   25.13    4.53
  -8  11  -2   24.08    4.87
  -9 -11  -2    5.75    2.84
  -9  11  -2    6.17    3.44
  -8  12   2   -0.32    2.37
  -8 -12   2    1.52    2.20
  -7  12   2    6.99    3.15
  -7 -12   2    9.42    3.04
  -7 -12   2    8.62    2.99
  -7  12   2   11.09    3.21
  -7  12   2    4.84    2.80
  -6  12   2    8.74    3.03
   6 -12  -2    6.43    2.67
  -6  12   2    4.23    2.45
  -6 -12   2    7.05    2.75
   6 -12  -2    4.30    2.43
  -6 -12   2    7.26    2.66
  -6  12   2    6.70    2.64
  -5  12   2   14.26    3.36
   5 -12  -2   12.31    2.95
  -5 -12   2   18.28    3.48
   5 -12  -2   14.33    3.07
  -5  12   2   14.94    3.46
  -5 -12   2   14.47    3.18
  -4  12   2  153.10   12.15
  -4 -12   2  158.46   11.84
   4 -12  -2  154.11   11.57
  -4 -12   2  156.33   11.75
  -4  12   2  156.26   12.27
   4 -12  -2  151.81   11.55
   3 -12  -2   74.39    6.55
  -3 -12   2   82.16    6.81
   3 -12  -2   69.55    6.00
  -3 -12   2   84.37    6.85
  -3  12   2   72.18    6.84
  -3  12   2   78.71    7.00
   3 -12  -2   73.82    6.52
   2 -12  -2   28.59    4.06
  -2 -12   2   28.38    3.77
  -2  12   2   24.82    3.94
  -2 -12   2   24.70    3.59
   2 -12  -2   28.92    3.93
  -2  12   2   28.87    4.26
   1 -12  -2   89.85    8.11
  -1  12   2   89.93    8.33
  -1  12   2   79.45    8.07
  -1 -12   2   87.27    7.82
   1  12  -2   83.88    7.71
  -1 -12   2   83.40    7.74
   1 -12  -2   85.32    7.98
   0  12  -2    0.06    1.50
   0  12   2    1.01    1.70
   0  12   2    0.45    1.75
   0 -12   2    0.44    1.20
   0 -12   2   -0.42    1.10
   0  12  -2    0.16    1.36
   0 -12  -2    0.33    1.31
   0 -12   2    1.24    1.66
   0 -12  -2    0.03    1.40
   1 -12   2  117.39    8.08
  -1  12  -2  116.51    8.50
   1  12   2  117.50    8.60
   1 -12   2  128.53    8.68
  -1 -12  -2  110.97    8.51
  -1  12  -2  124.49    8.56
   1 -12   2  114.97    8.12
   1  12   2  128.25    8.85
  -1 -12  -2  117.73    8.63
   2  12   2   31.57    4.27
   2 -12   2   33.01    3.62
  -2  12  -2   31.73    3.99
  -2 -12  -2   34.39    4.20
  -2  12  -2   34.77    4.15
   2 -12   2   34.65    4.02
  -2 -12  -2   30.67    4.05
   2  12   2   29.97    4.08
   2 -12   2   32.98    3.70
   3 -12   2   68.78    6.38
  -3 -12  -2   68.83    6.62
  -3  12  -2   64.91    6.51
   3  12   2   62.15    6.33
  -3 -12  -2   62.93    6.51
  -3  12  -2   58.97    6.49
   3  12   2   68.50    6.51
  -4  12  -2  169.09   12.41
  -4 -12  -2  151.87   11.85
   4 -12   2  165.00   11.85
  -4  12  -2  156.63   12.19
  -5  12  -2    9.78    3.09
  -5 -12  -2   11.39    3.09
  -5 -12  -2    9.98    3.06
  -5  12  -2    8.48    2.91
   5 -12   2    9.75    2.68
  -6  12  -2    4.02    2.53
  -6 -12  -2    5.91    2.66
  -6 -12  -2    6.74    2.81
  -6  12  -2    4.82    2.68
   6 -12   2    4.46    2.24
   7 -12   2    5.02    2.43
  -7 -12  -2    5.61    2.71
  -7 -12  -2    5.84    2.75
  -7  12  -2    5.83    2.81
  -7  12  -2    2.96    2.80
  -8 -12  -2   -0.54    2.11
  -8  12  -2   -0.85    2.36
  -7 -13   2    4.35    2.67
  -7  13   2    0.83    2.48
  -6 -13   2   57.78    6.45
   6 -13  -2   50.11    5.94
  -6  13   2   54.88    6.52
  -6 -13   2   54.12    6.18
  -6  13   2   51.71    6.28
  -5 -13   2    8.97    3.02
   5 -13  -2   10.32    3.04
  -5 -13   2    6.23    2.58
   5 -13  -2    7.63    2.43
  -5  13   2    7.48    3.00
  -5  13   2    8.27    3.01
   5 -13  -2    7.00    2.63
  -4 -13   2    1.07    1.73
  -4  13   2    3.24    2.26
   4 -13  -2    0.70    1.89
   4 -13  -2    0.36    1.72
  -4  13   2    1.46    2.09
  -4 -13   2    0.14    1.70
  -3 -13   2    1.77    1.81
   3 -13  -2    2.36    1.99
  -3  13   2    5.08    2.43
  -3  13   2    2.55    2.15
  -3 -13   2    4.11    2.11
   3 -13  -2    1.53    1.74
  -2 -13   2   53.27    5.69
  -2  13   2   55.90    6.02
   2 -13  -2   54.93    5.74
  -2  13   2   50.64    5.87
  -2 -13   2   55.88    5.70
   2 -13  -2   58.12    5.84
  -1 -13   2    2.51    1.79
  -1  13   2    0.87    1.87
  -1 -13   2    1.34    1.58
   1 -13  -2    2.10    1.81
   1 -13  -2    1.16    1.75
  -1  13   2    0.65    1.89
   0 -13   2   61.36    5.58
   0 -13  -2   52.79    5.64
   0 -13  -2   55.16    5.70
   0  13  -2   62.16    5.74
   0  13   2   54.58    5.80
   0 -13   2   56.96    5.47
   0  13   2   57.47    5.90
   0  13  -2   56.88    5.63
   1  13   2    0.21    1.70
   1 -13   2    2.14    1.69
   1  13   2    1.45    2.06
  -1  13  -2    2.79    1.91
  -1  13  -2    1.93    1.79
  -1 -13  -2    1.87    1.82
  -1 -13  -2    2.01    1.68
   1 -13   2    1.20    1.46
   2  13   2   60.56    6.06
  -2  13  -2   59.31    5.92
   2 -13   2   57.04    5.76
   2 -13   2   62.48    5.54
  -2 -13  -2   54.22    5.92
   2 -13   2   59.06    5.46
  -2 -13  -2   57.17    5.93
   2  13   2   59.22    6.04
  -2  13  -2   58.96    5.90
  -3  13  -2    6.62    2.55
   3  13   2    5.05    2.58
  -3 -13  -2    5.31    2.42
  -3  13  -2    5.10    2.27
  -3 -13  -2    6.08    2.52
   3 -13   2    6.62    2.32
  -4 -13  -2    0.56    1.81
  -4 -13  -2    2.35    1.98
  -4  13  -2   -0.73    1.83
  -4  13  -2    1.50    2.05
   4 -13   2    2.43    1.88
  -5 -13  -2   14.62    3.51
   5 -13   2   10.55    2.79
  -5  13  -2   13.64    3.42
  -5  13  -2   14.38    3.59
  -5 -13  -2   13.44    3.44
  -6  13  -2   48.72    6.34
   6 -13   2   51.87    5.97
  -6  13  -2   53.80    6.48
  -6 -13  -2   56.81    6.55
  -6 -13  -2   54.50    6.52
  -7 -13  -2    2.79    2.57
  -7  13  -2    2.97    2.94
  -7  14   2    2.81    3.11
  -7 -14   2    5.15    2.92
  -6  14   2   20.11    4.49
  -6 -14   2   19.35    4.22
  -5  14   2    0.58    2.29
   5 -14  -2   -1.29    1.75
   5 -14  -2    0.67    2.23
  -5  14   2   -0.80    1.84
  -5 -14   2    0.20    1.75
  -5 -14   2   -0.32    1.83
  -4 -14   2   15.90    3.63
  -4 -14   2   16.05    3.57
   4 -14  -2   19.25    3.59
   4 -14  -2   18.24    3.75
  -4  14   2   19.32    3.99
  -4  14   2   21.05    4.09
  -3  14   2   24.16    4.33
  -3  14   2   21.74    4.23
  -3 -14   2   17.89    3.71
  -3 -14   2   20.85    3.86
   3 -14  -2   23.84    4.15
   3 -14  -2   20.24    3.86
  -2 -14   2   76.63    7.28
   2 -14  -2   78.67    7.31
   2 -14  -2   75.17    7.27
  -2  14   2   76.19    7.55
  -2  14   2   78.63    7.66
  -2 -14   2   84.66    7.44
  -1  14   2   38.33    4.64
   0  14  -2   -1.30    1.71
   0  14   2   -1.29    1.81
   0 -14   2    0.67    1.74
   0 -14  -2    0.84    1.80
   0 -14   2    0.25    1.50
   0 -14  -2   -1.18    1.42
   0  14   2    0.60    2.07
   1 -14   2   25.02    3.69
   1 -14   2   22.45    3.59
   1  14   2   22.84    3.82
  -1 -14  -2   21.69    3.84
   1  14   2   22.17    4.00
  -1  14  -2   19.66    3.52
  -1  14  -2   22.38    3.69
  -1 -14  -2   21.97    3.83
   2  14   2   82.36    7.42
  -2 -14  -2   85.01    7.74
  -2  14  -2   79.22    7.53
   2 -14   2   84.37    7.02
  -2 -14  -2   81.31    7.61
  -2  14  -2   74.64    7.43
   2  14   2   79.94    7.36
   3 -14   2   30.33    4.23
  -3 -14  -2   33.46    4.66
  -3  14  -2   37.16    4.78
  -3  14  -2   33.00    4.65
  -3 -14  -2   34.76    4.88
  -4  14  -2   20.53    3.99
  -4 -14  -2   22.62    4.32
  -4  14  -2   20.83    4.04
   4 -14   2   17.25    3.41
  -4 -14  -2   22.97    4.18
   5 -14   2    0.39    1.80
  -5 -14  -2   -0.29    1.65
  -5  14  -2   -0.76    2.09
  -5 -14  -2    0.47    1.98
  -5  14  -2    0.60    2.14
  -6  14  -2   26.16    4.84
   6 -14   2   27.47    4.43
  -6 -14  -2   28.08    5.00
  -7  14  -2    2.80    3.12
  -7 -14  -2    4.78    2.90
  -6  15   2    6.97    3.53
  -6 -15   2    8.17    3.33
  -5 -15   2   -1.11    2.07
   5 -15  -2   -1.73    2.16
  -5  15   2    1.64    2.64
   4 -15  -2    1.06    2.23
  -4 -15   2    0.33    2.21
  -4  15   2    0.59    2.50
   4 -15  -2   -0.06    1.83
  -4  15   2    0.81    2.26
  -4 -15   2    0.32    1.93
  -3  15   2    2.64    2.34
  -3 -15   2    0.36    1.77
  -3  15   2   -0.44    2.04
  -3 -15   2    0.69    2.02
   3 -15  -2    0.98    1.91
   3 -15  -2    0.55    2.00
   2 -15  -2   11.06    3.14
   2 -15  -2   11.71    3.18
  -2 -15   2   13.00    3.22
  -2  15   2   15.26    3.65
  -2 -15   2   12.09    3.17
  -2  15   2   10.71    3.31
  -1  15   2    9.45    3.12
   1 -15  -2    6.86    2.58
  -1 -15   2    4.63    2.30
  -1  15   2    6.09    2.87
   1 -15  -2    3.89    2.39
  -1 -15   2    5.79    2.53
   0 -15   2   26.19    4.05
   0 -15  -2   24.97    4.20
   0  15   2   25.74    4.27
   0 -15  -2   23.75    4.10
   0 -15   2   24.64    3.91
   0  15   2   27.98    4.42
  -1 -15  -2    3.89    2.43
   1 -15   2    5.11    2.35
  -1 -15  -2    2.11    2.10
   1  15   2    4.85    2.65
   1  15   2    5.54    2.64
  -1  15  -2    4.85    2.45
   1 -15   2    4.92    2.28
  -1  15  -2    3.69    2.48
  -2 -15  -2   14.07    3.63
  -2  15  -2   15.84    3.48
  -2  15  -2   12.42    3.30
  -2 -15  -2   17.78    3.74
  -3  15  -2    1.69    2.26
  -3 -15  -2    1.81    2.26
  -3  15  -2    2.18    2.24
  -3 -15  -2   -0.80    1.65
  -4  15  -2   -0.29    2.18
  -4 -15  -2    1.69    2.34
  -4 -15  -2   -0.40    1.82
  -4  15  -2    1.85    2.41
  -5 -15  -2   -1.66    2.05
  -5  15  -2   -0.99    2.44
   5 -15   2    0.71    1.95
  -6 -15  -2    4.63    3.05
  -6  15  -2    5.41    3.24
   4 -16  -2   22.19    4.39
  -4  16   2   15.72    4.29
  -4 -16   2   18.35    4.23
  -3 -16   2   18.74    4.20
  -3  16   2   15.25    3.98
   3 -16  -2   16.02    3.74
   3 -16  -2   17.39    3.86
  -2  16   2    5.89    3.00
  -2 -16   2    6.95    2.79
   2 -16  -2    7.22    2.81
  -2 -16   2    7.17    2.93
  -2  16   2    7.91    3.38
   2 -16  -2    8.21    3.06
  -1  16   2   -0.21    2.29
   1 -16  -2    1.33    2.33
  -1 -16   2   -0.47    1.97
  -1  16   2    0.37    2.40
   1 -16  -2    0.26    1.79
  -1 -16   2    0.33    1.76
   0  16   2   -0.27    2.29
   0 -16   2   -0.73    1.62
   0 -16   2   -0.25    1.78
   0 -16  -2   -0.48    2.85
   0 -16  -2   -0.54    1.64
   0  16   2   -1.25    1.94
  -1 -16  -2    1.97    2.27
   1 -16   2    1.04    2.20
   1  16   2    3.63    2.66
  -1 -16  -2    3.32    2.33
  -2  16  -2   10.58    3.23
  -2  16  -2    8.24    3.05
  -2 -16  -2   10.58    3.40
  -2 -16  -2   10.70    3.48
  -3  16  -2   21.86    4.35
  -3  16  -2   23.15    4.35
  -3 -16  -2   23.98    4.58
  -4  16  -2   21.09    4.64
  -4 -16  -2   20.93    4.56
  -3 -17   2   -1.75    2.21
   3 -17  -2    0.02    2.43
  -3  17   2    1.89    2.99
   2 -17  -2   -1.24    2.07
  -2 -17   2    0.81    2.32
  -2  17   2    1.50    2.77
   1 -17  -2   13.75    3.63
  -1 -17   2   14.60    3.70
  -1  17   2   10.32    3.58
  -1 -17   2   12.45    3.44
   0  17   2   41.89    6.05
   0  17   2   47.78    6.19
   0 -17   2   43.60    5.76
   0 -17  -2   48.71    6.20
  -1 -17  -2    6.00    3.11
  -2 -17  -2    1.11    2.62
  -2  17  -2    1.07    2.49
  -3  17  -2   -2.48    2.47
  -3 -17  -2   -0.67    2.38
 -11   0   3   27.14    4.69
 -11   0   3   20.58    4.10
 -11   0   3   22.80    4.13
 -10   0   3   -1.18    1.79
 -10   0   3    1.73    1.92
 -10   0   3    0.07    1.61
  -9   0   3   24.74    3.90
  -9   0   3   25.67    3.73
  -9   0   3   20.70    3.38
  -8   0   3    0.35    1.49
  -8   0   3    0.08    1.33
  -8   0   3   -0.23    1.27
  -6   0   3   -0.35    0.93
  -6   0   3    0.13    0.87
  -6   0   3    0.20    0.81
  -6   0   3    0.51    0.98
  -6   0   3    0.08    1.03
  -5   0   3  319.08   19.81
  -5   0   3  326.96   20.68
  -5   0   3  323.18   20.01
  -5   0   3  326.68   20.17
  -4   0   3   -0.09    0.52
  -4   0   3   -0.03    0.62
  -4   0   3   -0.27    0.64
  -4   0   3   -0.45    0.58
  -3   0   3 1040.54   61.15
  -3   0   3 1033.14   59.33
  -3   0   3 1002.92   60.87
  -2   0   3   -0.04    0.38
  -2   0   3   -0.04    0.46
  -2   0   3    0.06    0.53
   0   0   3    0.29    0.45
   0   0  -3    0.56    0.34
  -1   0  -3   96.72    5.73
  -1   0  -3   86.81    6.28
   1   0   3  102.56    6.13
   2   0   3   -0.52    0.40
  -2   0  -3   -0.25    0.28
  -2   0  -3   -0.18    0.53
  -4   0  -3    0.72    0.88
  -4   0  -3    0.92    0.70
  -4   0  -3   -0.31    0.72
  -4   0  -3   -0.04    0.46
  -6   0  -3    0.70    0.96
  -6   0  -3   -0.19    0.92
  -6   0  -3    0.11    0.78
  -6   0  -3   -0.09    1.13
  -6   0  -3   -0.40    0.76
  -7   0  -3  108.02    7.83
  -7   0  -3  114.17    8.47
  -7   0  -3  109.10    8.61
  -7   0  -3  117.86    7.93
  -7   0  -3  105.31    8.52
  -8   0  -3    0.12    1.30
  -8   0  -3   -0.73    1.32
  -8   0  -3    0.31    1.68
  -9   0  -3    9.43    2.89
  -9   0  -3   12.02    2.96
  -9   0  -3   14.29    3.01
 -10   0  -3    0.20    1.80
 -10   0  -3   -0.40    1.58
 -10   0  -3   -1.00    1.60
  11  -1  -3   13.14    3.39
 -11  -1   3   12.72    3.41
 -11  -1   3   14.54    3.50
 -11  -1   3   13.76    3.64
 -11   1   3   11.86    3.23
 -10   1   3    3.44    2.21
 -10  -1   3    3.78    2.46
 -10  -1   3    3.52    2.17
 -10   1   3    2.23    2.21
 -10  -1   3    3.24    2.02
  -8  -1   3   33.75    4.16
  -8  -1   3   28.84    3.72
  -8   1   3   32.49    3.95
  -8  -1   3   31.41    3.78
  -8   1   3   32.80    4.30
  -8   1   3   29.77    3.72
  -7   1   3   62.21    5.80
  -7   1   3   62.05    5.16
  -7   1   3   60.04    5.19
  -7  -1   3   63.85    5.75
  -7   1   3   52.95    5.20
  -7  -1   3   60.42    5.44
  -7   1   3   56.35    5.30
  -7  -1   3   59.99    5.40
  -5   1   3  331.70   20.61
  -5  -1   3  318.77   20.89
  -5   1   3  332.24   20.51
  -5   1   3  323.74   20.24
  -5  -1   3  335.98   20.37
  -5  -1   3  324.51   20.15
  -5   1   3  326.62   20.09
  -5  -1   3  331.21   20.31
  -5   1   3  332.84   21.01
  -4  -1   3   77.33    5.36
  -4   1   3   79.22    5.65
  -4  -1   3   81.16    5.87
  -4  -1   3   76.24    6.00
  -4   1   3   80.63    6.11
  -4   1   3   80.34    5.82
  -4  -1   3   82.44    5.84
  -4   1   3   84.24    5.83
   0  -1   3    0.80    0.31
   0   1   3    0.86    0.66
   0   1  -3    0.86    0.42
   0  -1  -3    0.99    0.51
   0  -1   3    1.09    0.64
   0   1   3    1.28    0.50
  -1  -1  -3  216.82   12.87
   1  -1   3  187.48   12.45
  -1   1  -3  223.31   12.81
   1   1   3  196.37   12.30
  -1  -1  -3  199.51   12.07
  -2   1  -3  127.62    8.80
  -2  -1  -3  136.72    8.16
  -2   1  -3  124.84    7.86
  -2  -1  -3  129.31    8.82
   2  -1   3  141.39    8.50
   2   1   3  143.75    8.29
  -6  -1  -3   76.11    6.20
  -6  -1  -3   86.73    6.11
  -6   1  -3   80.35    5.81
  -6  -1  -3   81.24    6.65
  -6  -1  -3   84.96    6.10
  -6  -1  -3   86.94    6.69
  -6   1  -3   86.04    5.89
  -6   1  -3   79.15    6.63
  -6   1  -3   76.72    6.42
  -6   1  -3   80.32    6.63
  -8  -1  -3   25.17    3.49
  -8   1  -3   27.02    3.77
  -8  -1  -3   26.48    3.33
  -8  -1  -3   22.60    3.20
  -8  -1  -3   25.48    3.79
  -8   1  -3   26.24    3.83
  -8  -1  -3   24.66    3.67
  -8   1  -3   26.69    3.61
  -9   1  -3   40.27    4.81
  -9   1  -3   44.14    5.38
  -9  -1  -3   38.90    4.62
  -9   1  -3   45.31    5.23
  -9  -1  -3   43.33    4.97
  -9  -1  -3   44.83    5.08
 -10   1  -3    7.56    2.77
 -10   1  -3    4.78    2.34
 -10  -1  -3    7.02    2.58
 -10   1  -3    5.65    2.63
 -11   1  -3   20.15    4.12
 -11   2   3    7.08    2.89
 -11  -2   3    7.59    2.89
  11  -2  -3    9.37    3.14
 -11  -2   3    9.34    3.36
 -10  -2   3    5.98    2.48
 -10   2   3    6.23    2.48
 -10   2   3    7.53    3.00
  10  -2  -3    4.82    2.31
 -10  -2   3    5.48    2.64
 -10  -2   3    4.26    2.45
  -9   2   3   76.17    6.67
  -9  -2   3   69.68    6.91
  -9  -2   3   74.43    6.77
   9  -2  -3   65.86    6.30
  -9  -2   3   67.39    6.59
  -9   2   3   65.52    6.91
  -6   2   3   45.81    4.31
  -6   2   3   44.53    3.77
  -6   2   3   45.21    3.95
  -6  -2   3   45.84    4.06
  -5  -2   3   91.93    6.02
  -5  -2   3   92.13    6.03
  -5   2   3   90.82    5.91
  -5   2   3   91.40    5.84
  -4   2   3  206.07   11.76
  -4   2   3  206.03   11.68
  -4   2   3  208.03   11.53
  -4   2   3  212.29   12.17
   4  -2  -3  195.07   11.37
  -4  -2   3  209.13   11.09
  -4  -2   3  203.87   11.69
  -3   2   3  107.27    7.01
  -3   2   3   99.00    7.27
   3  -2  -3  105.85    6.93
  -3  -2   3  105.96    7.06
  -3  -2   3  103.37    7.28
  -3   2   3  108.73    7.11
  -3  -2   3  103.58    6.47
  -3  -2   3  105.27    7.09
  -1  -2   3  279.26   17.23
  -1   2   3  267.18   17.27
  -1   2   3  285.60   17.02
   1  -2  -3  257.16   16.63
  -1  -2   3  302.33   16.63
   1   2  -3  290.01   16.89
   0   2   3   72.01    4.60
   0  -2  -3   68.39    4.80
   0   2  -3   75.61    4.74
   0  -2   3   69.29    4.91
   0   2   3   71.69    5.10
   0  -2   3   72.41    4.47
  -2   2  -3  246.36   14.32
   2   2   3  212.29   13.37
   2  -2   3  208.04   13.02
  -2  -2  -3  245.22   14.32
   2  -2   3  206.99   13.77
  -2  -2  -3  233.05   13.45
  -4   2  -3  158.89   11.87
  -4  -2  -3  154.67   11.67
  -4   2  -3  148.59   10.67
  -4   2  -3  150.85   11.51
  -4  -2  -3  149.59   11.01
  -4   2  -3  152.19   11.74
  -4  -2  -3  151.40   11.11
  -5  -2  -3   64.37    5.65
  -5   2  -3   68.92    5.72
  -5  -2  -3   64.15    5.25
  -5  -2  -3   69.06    5.33
  -5   2  -3   62.90    5.79
  -5   2  -3   66.21    4.95
  -5   2  -3   63.49    5.81
  -5  -2  -3   67.40    5.31
  -5  -2  -3   64.35    5.65
  -6  -2  -3   33.17    3.34
  -6  -2  -3   31.63    3.64
  -6  -2  -3   33.88    3.39
  -6  -2  -3   32.82    3.66
  -6   2  -3   31.08    3.61
  -6   2  -3   30.38    2.98
  -6   2  -3   30.80    3.73
  -6   2  -3   30.57    3.06
  -6  -2  -3   32.39    3.42
  -6   2  -3   33.19    3.95
  -7  -2  -3   54.24    5.29
  -7  -2  -3   51.96    4.91
  -7   2  -3   59.26    5.43
  -7  -2  -3   61.73    5.14
  -7   2  -3   58.60    5.62
  -7  -2  -3   57.26    5.36
  -7  -2  -3   63.87    5.19
  -7   2  -3   59.22    5.62
  -8   2  -3   14.32    2.98
  -8  -2  -3   13.98    2.87
  -8  -2  -3   13.71    2.66
  -8  -2  -3   18.17    2.85
  -8  -2  -3   16.26    2.96
  -8  -2  -3   16.70    2.70
  -8   2  -3   16.04    3.07
  -8   2  -3   18.24    3.11
 -10   2  -3    2.35    2.12
 -10   2  -3    2.71    2.38
 -10   2  -3    1.27    2.25
 -11   2  -3   12.50    3.56
 -11   2  -3   15.86    3.62
 -11   2  -3   12.24    3.55
  11  -3  -3   13.04    3.49
 -11  -3   3   12.84    3.45
 -11   3   3    9.22    3.14
 -10  -3   3    6.36    2.64
 -10   3   3    2.65    2.33
 -10  -3   3    1.54    2.14
 -10   3   3    3.76    2.20
  10  -3  -3    5.70    2.54
 -10  -3   3    3.17    2.08
  -9  -3   3    7.95    2.71
  -9  -3   3    8.06    2.56
  -9   3   3    7.77    2.78
  -9   3   3    7.37    2.58
  -9  -3   3    8.34    2.71
   9  -3  -3   10.30    2.68
  -7   3   3   65.29    5.67
  -7  -3   3   59.06    5.62
   7  -3  -3   62.26    5.55
  -7   3   3   62.33    5.60
  -7  -3   3   69.17    6.05
  -7   3   3   62.11    6.04
  -7  -3   3   62.34    5.72
  -7   3   3   59.22    5.58
  -4   3   3  131.04    9.92
  -4  -3   3  126.79    8.93
  -4  -3   3  123.92    9.46
   4  -3  -3  131.02    9.43
  -4  -3   3  127.75    9.76
  -4   3   3  118.44    9.54
  -4  -3   3  121.92    9.50
  -4   3   3  122.05    9.64
  -4   3   3  120.87    9.37
  -3   3   3  397.36   25.12
   3  -3  -3  359.23   24.29
  -3   3   3  393.37   24.26
  -3   3   3  401.45   25.28
  -3  -3   3  451.50   24.69
  -3  -3   3  410.14   25.16
  -3   3   3  426.39   25.29
  -3  -3   3  450.04   24.51
  -2   3   3   46.32    4.20
  -2  -3   3   49.88    4.12
  -2   3   3   45.87    4.18
   2  -3  -3   48.94    4.17
  -2  -3   3   48.84    4.32
  -1  -3   3  138.71    9.24
   1  -3  -3  156.63    9.17
  -1  -3   3  133.20    8.77
   1   3  -3  141.25    8.74
  -1   3   3  138.25    8.99
  -1   3   3  149.45    9.38
   0  -3  -3   86.76    6.06
   0   3   3   92.51    5.73
   0   3   3   91.16    6.38
   0  -3   3   91.59    5.67
   0  -3   3   88.63    6.16
   0   3  -3   94.29    5.95
   2  -3   3   67.69    3.67
   2   3   3   66.60    3.64
   2   3   3   62.99    4.50
  -2   3  -3   71.48    4.66
   2  -3   3   60.69    4.31
  -2  -3  -3   66.19    4.23
  -4   3  -3  165.88   10.06
  -4  -3  -3  164.80   10.11
  -4  -3  -3  167.65    9.32
  -4  -3  -3  170.79    9.61
   4  -3   3  156.08    8.92
  -4   3  -3  171.80   10.37
  -4  -3  -3  165.22   10.08
  -4  -3  -3  171.92    9.67
  -4   3  -3  175.32   10.43
  -5  -3  -3  246.61   16.30
  -5   3  -3  261.05   16.76
  -5   3  -3  250.00   16.35
  -5   3  -3  262.13   16.66
  -5  -3  -3  264.56   15.77
  -5  -3  -3  244.06   15.61
  -5  -3  -3  261.12   15.65
   5  -3   3  226.63   14.98
  -5  -3  -3  245.78   16.35
  -6   3  -3   32.78    4.05
  -6  -3  -3   39.06    3.85
  -6   3  -3   32.24    3.89
  -6  -3  -3   35.16    3.31
  -6  -3  -3   32.64    3.77
  -6  -3  -3   34.84    3.58
   6  -3   3   38.65    3.11
  -6  -3  -3   31.18    3.38
  -6   3  -3   35.86    3.86
  -7   3  -3   63.19    5.88
  -7   3  -3   61.66    6.08
  -7  -3  -3   58.54    5.63
  -7  -3  -3   67.78    5.35
  -7  -3  -3   63.06    5.54
  -7  -3  -3   68.04    5.60
  -7  -3  -3   64.17    5.72
  -7   3  -3   64.59    6.11
  -9  -3  -3   20.09    3.21
  -9   3  -3   19.19    3.42
  -9   3  -3   18.15    3.40
  -9   3  -3   20.92    3.63
 -10   3  -3    7.87    2.90
 -10   3  -3    7.98    3.00
 -10   3  -3   12.29    3.25
 -11  -4   3    1.80    2.26
 -11   4   3    2.56    2.44
 -10   4   3   20.66    3.63
 -10  -4   3   22.67    3.99
  10  -4  -3   23.42    3.95
 -10  -4   3   23.48    4.15
 -10   4   3   27.42    4.59
  -9  -4   3    0.76    1.79
  -9   4   3    0.08    1.66
  -9   4   3    1.41    1.97
  -9   4   3    0.04    1.51
  -9  -4   3    1.16    1.81
   9  -4  -3    1.51    1.85
  -9  -4   3    0.83    1.73
  -8  -4   3   70.42    6.60
  -8   4   3   68.96    6.29
  -8   4   3   67.64    6.75
  -8   4   3   70.03    6.47
  -8   4   3   69.44    6.41
   8  -4  -3   66.86    6.20
  -8  -4   3   69.73    6.43
  -8  -4   3   75.22    6.64
  -5   4   3  132.91    9.65
   5  -4  -3  123.25    9.18
  -5  -4   3  140.71    9.62
  -5  -4   3  141.90    9.71
  -5   4   3  135.26    9.35
  -5   4   3  145.85   10.06
  -5   4   3  140.51    9.69
  -5  -4   3  133.69    9.50
  -2  -4   3  319.29   18.96
  -2   4   3  285.86   18.96
  -2  -4   3  324.81   18.39
   2  -4  -3  284.19   18.25
   2  -4  -3  275.28   18.38
  -2  -4   3  323.43   18.24
  -2   4   3  312.19   18.80
  -2   4   3  282.15   18.83
   2   4  -3  324.14   18.26
  -1  -4   3  222.72   13.01
   1  -4  -3  198.20   13.25
   1   4  -3  217.67   13.07
  -1   4   3  208.73   13.68
  -1  -4   3  214.10   13.55
  -1   4   3  219.26   13.25
   0  -4   3  258.27   14.97
   0   4  -3  259.72   15.57
   0   4   3  244.38   15.97
   0  -4  -3  246.09   15.40
   0   4   3  261.40   15.17
   0  -4   3  240.88   15.64
  -3  -4  -3  113.90    7.33
   3  -4   3   98.69    6.67
  -3  -4  -3  115.82    7.33
   3   4   3  100.20    7.49
  -3  -4  -3  103.02    7.62
  -3   4  -3  113.41    7.79
  -3  -4  -3  110.52    6.62
   3  -4   3   92.95    7.22
  -3   4  -3  121.88    7.90
  -4  -4  -3   31.45    2.45
  -4  -4  -3   29.53    3.28
  -4   4  -3   30.06    3.37
   4  -4   3   32.77    2.59
  -4  -4  -3   30.24    2.97
  -4   4  -3   31.73    3.21
  -4   4  -3   27.19    3.21
  -4  -4  -3   29.94    2.96
  -6  -4  -3  165.62   11.36
  -6   4  -3  170.23   12.16
  -6  -4  -3  175.74   11.41
  -6  -4  -3  167.28   11.74
  -6  -4  -3  154.77   11.59
  -6   4  -3  178.22   12.30
  -6   4  -3  165.35   11.91
  -7   4  -3   64.81    6.23
  -7   4  -3   61.64    6.08
  -7  -4  -3   65.70    5.75
  -7  -4  -3   64.64    5.66
  -7  -4  -3   64.32    5.64
  -7  -4  -3   57.22    5.59
  -7   4  -3   63.91    5.97
  -9   4  -3    0.11    1.89
  -9  -4  -3    1.18    1.75
  -9  -4  -3    0.83    1.73
  -9   4  -3   -0.19    1.57
  -9   4  -3    0.93    1.86
 -10   4  -3   11.38    3.49
 -11   4  -3    4.65    2.82
 -11  -5   3   -0.66    2.08
 -10   5   3   17.65    3.93
  10  -5  -3   21.74    3.89
 -10  -5   3   17.06    3.77
 -10  -5   3   16.62    3.59
  -9   5   3    2.72    2.11
  -9  -5   3    2.54    2.00
  -9   5   3    1.63    2.06
  -9  -5   3    1.72    1.79
  -9   5   3    3.92    2.39
   9  -5  -3    5.39    2.36
  -8   5   3   16.00    3.18
  -8   5   3   17.95    3.39
  -8  -5   3   15.93    3.10
  -8  -5   3   16.04    3.15
  -8   5   3   17.38    3.10
   8  -5  -3   23.78    3.47
  -8  -5   3   15.47    3.09
  -7   5   3   15.72    3.13
  -7   5   3   22.33    3.30
   7  -5  -3   20.02    3.04
  -7   5   3   24.02    3.49
  -7  -5   3   20.19    3.20
  -7  -5   3   20.08    3.19
  -7  -5   3   17.77    3.09
  -6   5   3  184.78   12.62
  -6  -5   3  193.64   12.50
  -6   5   3  177.28   12.83
  -6   5   3  181.26   12.66
   6  -5  -3  156.90   11.81
  -6  -5   3  181.09   12.43
  -6  -5   3  198.97   12.71
   6  -5  -3  166.59   12.00
  -5   5   3   69.81    5.76
   5  -5  -3   59.33    5.39
  -5  -5   3   76.76    5.86
  -5   5   3   66.04    5.71
   5  -5  -3   62.83    5.51
  -5  -5   3   72.15    5.78
  -5  -5   3   74.30    5.87
  -5   5   3   68.28    5.97
  -4  -5   3    0.94    0.93
   4  -5  -3    1.41    1.11
  -4   5   3    0.73    1.02
  -4   5   3    0.81    0.98
  -4  -5   3    1.52    0.99
  -4  -5   3    2.65    1.18
   4  -5  -3    0.06    1.00
  -4   5   3    0.75    1.00
  -3   5   3   24.06    2.85
   3  -5  -3   32.77    3.10
   3   5  -3   29.06    2.00
   3  -5  -3   30.58    3.05
  -3  -5   3   25.56    2.83
  -3  -5   3   25.42    2.75
  -3   5   3   27.08    2.90
  -3  -5   3   24.14    2.72
  -3   5   3   30.65    3.03
   2  -5  -3  235.25   13.95
  -2  -5   3  203.75   13.50
  -2   5   3  217.52   14.16
  -2  -5   3  211.49   13.44
  -2  -5   3  202.41   13.94
  -2   5   3  210.85   13.82
  -2   5   3  212.30   14.04
   2   5  -3  224.84   13.31
   2  -5  -3  248.56   13.87
   1   5  -3    1.29    0.53
  -1  -5   3    0.45    0.84
   1  -5  -3    0.65    0.93
  -1   5   3    1.40    0.97
  -1   5   3    2.85    1.10
  -1   5   3    0.73    0.57
  -1  -5   3    0.77    0.62
   1  -5  -3    1.03    0.86
   0   5   3  126.40    8.06
   0   5  -3  130.40    8.47
   0  -5  -3  126.40    8.59
   0  -5   3  132.46    8.16
   0   5   3  128.66    8.88
   0   5   3  130.34    8.94
   0  -5  -3  133.99    8.60
   0  -5   3  130.34    8.70
  -1   5  -3    0.65    0.69
  -1  -5  -3    0.90    0.80
   1  -5   3    0.53    0.48
   1   5   3    0.72    1.03
   1   5   3   -0.13    1.02
   1  -5   3    0.76    0.76
  -1  -5  -3    0.86    0.76
  -4   5  -3    0.93    1.21
  -4   5  -3    2.16    1.22
  -4  -5  -3    2.70    1.17
   4  -5   3    2.01    0.88
  -4  -5  -3    1.23    1.21
  -4  -5  -3    1.40    0.57
  -4  -5  -3    2.79    1.26
   4   5   3    1.06    1.15
  -9   5  -3   10.29    2.94
  -9  -5  -3    9.22    2.74
  -9  -5  -3   10.70    2.79
  -9   5  -3   10.91    3.20
  -9   5  -3   10.58    3.13
 -11   5  -3    2.09    2.49
 -10   6   3   15.40    3.67
  10  -6  -3   16.86    3.59
 -10  -6   3   19.07    3.79
 -10  -6   3   20.62    4.01
  -9  -6   3    3.86    2.16
   9  -6  -3    5.99    2.43
  -9   6   3    4.01    2.45
  -9  -6   3    6.70    2.55
  -9   6   3    3.62    2.18
  -9   6   3    5.24    2.44
   9  -6  -3    4.06    2.21
  -8   6   3   40.85    4.96
  -8   6   3   39.38    4.76
  -8  -6   3   42.13    4.67
  -8   6   3   41.89    4.77
  -8  -6   3   41.16    4.68
   8  -6  -3   39.89    4.40
   8  -6  -3   35.91    4.29
  -7  -6   3   12.39    2.79
  -7   6   3   11.97    2.79
   7  -6  -3   18.75    3.00
  -7  -6   3   12.58    2.64
  -7   6   3   11.74    2.62
  -7   6   3   10.95    2.65
   7  -6  -3   14.63    2.75
  -7  -6   3    8.88    2.43
  -6  -6   3   15.77    2.57
  -6   6   3   16.17    2.87
  -6  -6   3   13.33    2.60
  -6   6   3   13.55    2.59
   6  -6  -3   19.05    2.85
  -6  -6   3   16.80    2.86
  -6   6   3   14.79    2.72
   6  -6  -3   19.56    2.94
  -5  -6   3   45.34    4.48
  -5   6   3   45.86    4.66
  -5   6   3   49.76    4.79
  -5  -6   3   49.68    4.55
  -5   6   3   45.01    4.63
   5  -6  -3   53.67    4.68
   5  -6  -3   46.96    4.57
  -5  -6   3   48.04    4.62
  -4   6   3    0.46    1.13
  -4  -6   3    0.78    0.96
  -4   6   3    0.29    1.00
  -4  -6   3   -0.13    0.81
   4  -6  -3    4.99    1.60
  -4  -6   3    1.39    1.07
   4  -6  -3    0.57    1.15
  -4   6   3    0.28    0.88
   3  -6  -3  170.67   10.29
  -3  -6   3  172.24   10.21
  -3   6   3  167.37   10.50
  -3   6   3  163.07   10.54
  -3  -6   3  170.01   10.12
   3   6  -3  172.76    9.35
   3  -6  -3  157.06   10.24
  -3   6   3  169.30   10.38
  -3  -6   3  171.93   10.36
   2  -6  -3  520.09   33.15
  -2  -6   3  617.77   32.84
  -2   6   3  517.17   34.20
  -2   6   3  537.73   34.06
  -2  -6   3  581.07   33.91
  -2   6   3  571.20   33.65
   2  -6  -3  499.46   32.76
   2   6  -3  569.25   33.43
  -2  -6   3  591.32   33.03
   0  -6   3   69.88    5.05
   0  -6  -3   71.13    5.51
   0   6   3   75.65    5.82
   0  -6   3   73.97    5.57
   0  -6  -3   70.61    5.51
   0   6   3   76.71    5.90
   0   6  -3   75.64    5.31
   0   6   3   74.66    4.91
  -1  -6  -3   14.56    2.01
  -1   6  -3    7.95    1.50
  -1   6  -3    9.55    1.62
  -1  -6  -3   11.18    1.02
   1   6   3    9.51    1.98
   1  -6   3   10.94    1.34
   1   6   3    9.40    1.93
  -1  -6  -3    9.44    1.69
   1  -6   3   12.78    1.83
   3  -6   3  131.47    9.24
   3   6   3  135.03   10.26
  -3   6  -3  122.27   10.16
   3  -6   3  128.52    9.93
  -3  -6  -3  128.92    9.78
  -3   6  -3  124.42   10.22
  -3  -6  -3  131.37    9.87
   3   6   3  131.09   10.26
  -4  -6  -3    0.85    1.10
  -4   6  -3    0.36    1.12
  -4   6  -3    1.20    1.15
   4   6   3    1.37    1.38
  -4  -6  -3    1.18    1.11
   4  -6   3    1.41    1.05
  -8   6  -3   24.10    4.14
  -8  -6  -3   24.97    3.98
  -8  -6  -3   29.98    4.14
  -8   6  -3   30.78    4.53
  -8   6  -3   21.98    4.27
  -9   6  -3    0.43    1.80
  -9   6  -3   -0.21    1.97
  -9  -6  -3    1.42    2.02
  -9   6  -3    0.93    2.24
  -9  -6  -3    0.84    1.79
 -10   6  -3    6.32    2.78
 -10  -6  -3    9.38    3.15
 -10   6  -3    7.75    3.22
 -10   6  -3    8.01    3.20
  -9  -7   3    1.27    2.04
  -9  -7   3    3.98    2.20
   9  -7  -3    2.35    2.19
   9  -7  -3    1.83    2.20
  -9   7   3    3.57    2.32
  -9   7   3    2.94    2.42
  -9   7   3    2.89    2.39
  -8  -7   3   24.98    3.97
  -8   7   3   29.69    4.31
  -8   7   3   23.62    4.08
   8  -7  -3   27.28    3.91
   8  -7  -3   24.18    3.86
  -8   7   3   25.97    4.23
  -8  -7   3   25.41    4.00
  -7   7   3   22.66    3.71
  -7  -7   3   24.65    3.81
  -7  -7   3   20.33    3.45
   7  -7  -3   28.29    3.72
   7  -7  -3   27.02    3.63
  -7   7   3   21.86    3.72
  -7   7   3   20.35    3.46
  -6   7   3    2.84    1.73
  -6  -7   3    4.92    1.89
  -6  -7   3    3.01    1.81
   6  -7  -3    3.97    2.00
   6  -7  -3    5.67    2.10
  -6   7   3    3.82    1.98
  -6   7   3    5.79    2.05
  -6  -7   3    3.48    1.63
  -5   7   3   12.01    2.38
  -5   7   3   11.72    2.51
  -5  -7   3   10.68    2.10
  -5  -7   3   10.00    2.19
  -5  -7   3    9.01    2.12
  -5   7   3    9.88    2.28
   5  -7  -3   12.15    2.42
   5  -7  -3   12.15    2.42
  -4  -7   3  129.17    8.11
   4  -7  -3  116.59    7.95
  -4   7   3  126.47    8.23
  -4  -7   3  125.32    7.98
  -4  -7   3  126.53    8.09
  -4   7   3  120.78    8.27
  -4   7   3  119.51    8.28
   4  -7  -3  113.84    8.02
  -3   7   3   52.27    4.71
  -3  -7   3   56.51    4.52
  -3   7   3   49.28    4.39
  -3   7   3   46.31    4.53
  -3  -7   3   51.75    4.41
  -3  -7   3   50.90    4.46
   3  -7  -3   45.77    4.46
   3  -7  -3   45.39    4.49
  -2  -7   3   41.41    3.93
  -2   7   3   49.22    4.37
  -2   7   3   46.77    3.99
   2  -7  -3   50.59    4.43
  -2   7   3   47.53    4.42
   2   7  -3   49.80    3.57
   2  -7  -3   52.14    4.46
  -2  -7   3   47.33    4.04
  -2  -7   3   39.27    4.08
   0  -7   3  108.02    7.75
   0  -7   3  103.40    7.20
   0  -7  -3  104.84    7.68
   0   7   3  108.92    8.01
   0  -7   3  110.11    7.22
   0   7  -3  110.18    7.49
   0  -7  -3  106.89    7.72
   0   7  -3  104.03    7.40
   0   7   3  116.21    8.13
   1   7   3   34.90    3.68
  -1  -7  -3   32.98    2.43
  -1   7  -3   36.43    3.35
   1   7   3   32.71    3.58
   1  -7   3   35.46    2.87
  -1  -7  -3   33.84    3.35
   1  -7   3   30.98    2.80
  -1   7  -3   36.33    3.31
   1  -7   3   31.29    3.23
  -1  -7  -3   29.18    3.23
  -4   7  -3   87.80    7.94
  -4   7  -3   86.54    7.91
   4   7   3   89.31    7.79
   4   7   3   98.18    7.91
   4  -7   3   91.07    6.95
  -4  -7  -3   83.25    7.45
   4  -7   3   90.03    7.55
  -4  -7  -3   86.39    7.56
  -6   7  -3    8.82    2.57
  -6  -7  -3    7.72    2.15
   6   7   3    7.46    2.15
  -6   7  -3    9.04    2.49
  -6  -7  -3    8.39    2.23
  -6  -7  -3    6.38    2.15
  -8  -7  -3   28.15    4.22
  -8   7  -3   28.34    4.50
  -8   7  -3   27.82    4.43
  -8  -7  -3   30.46    4.14
  -8   7  -3   25.44    4.15
  -9   7  -3   -0.19    1.85
  -9  -7  -3    1.46    2.07
  -9  -7  -3   -0.14    1.89
  -9   7  -3   -1.30    1.89
  -9   7  -3    0.08    2.10
 -10  -7  -3   16.10    3.80
 -10   7  -3   18.48    4.45
 -10  -7  -3   20.14    4.02
 -10   8   3    5.97    3.07
 -10  -8   3    5.23    2.76
  -9   8   3    1.00    2.10
  -9  -8   3    3.28    2.33
  -9   8   3    1.39    2.14
  -9   8   3    2.28    2.45
   9  -8  -3   -1.14    1.97
  -9  -8   3   -0.16    1.62
   9  -8  -3    1.61    2.38
   8  -8  -3   11.07    3.04
  -8   8   3    6.22    2.66
   8  -8  -3    8.91    2.79
  -8   8   3    7.29    2.81
  -8  -8   3   11.21    3.04
  -8   8   3    7.62    2.77
  -8  -8   3    8.76    2.80
  -7   8   3   65.56    6.53
   7  -8  -3   62.23    6.18
  -7  -8   3   73.28    6.63
  -7  -8   3   74.72    6.62
  -7   8   3   64.20    6.58
   7  -8  -3   61.17    6.12
  -7   8   3   63.06    6.46
  -6  -8   3   40.70    4.46
  -6  -8   3   34.31    4.24
  -6   8   3   41.06    4.66
  -6   8   3   37.89    4.56
  -6   8   3   36.30    4.40
   6  -8  -3   38.40    4.49
   6  -8  -3   34.14    4.21
   5  -8  -3   15.30    2.72
  -5   8   3    9.38    2.37
  -5  -8   3   13.25    2.53
  -5  -8   3   12.38    2.29
  -5   8   3   14.65    2.72
  -5   8   3    7.81    2.30
  -5  -8   3   12.49    2.50
   5  -8  -3   12.18    2.55
  -4   8   3  186.91   14.15
  -4  -8   3  187.98   13.65
   4  -8  -3  183.39   13.57
  -4   8   3  187.53   14.08
  -4  -8   3  173.32   13.39
   4  -8  -3  187.62   13.75
  -4   8   3  176.03   13.76
  -4  -8   3  186.20   13.59
  -3  -8   3   52.67    4.94
  -3  -8   3   52.24    4.89
  -3  -8   3   55.90    4.95
  -3   8   3   54.47    5.23
  -3   8   3   52.81    5.17
  -3   8   3   52.53    4.90
   3  -8  -3   56.72    5.17
   3  -8  -3   53.21    5.18
   2   8  -3   20.17    2.19
  -2   8   3   21.17    2.92
  -2   8   3   20.67    2.96
   2  -8  -3   20.36    2.91
   2  -8  -3   17.50    2.78
  -2   8   3   22.16    2.57
  -2  -8   3   20.84    2.59
  -2  -8   3   19.83    2.54
  -2  -8   3   18.66    2.63
  -1  -8   3    1.01    0.91
  -1  -8   3    1.08    0.95
   1  -8  -3    0.14    1.01
   1   8  -3    1.21    0.86
   1  -8  -3    0.54    1.13
  -1  -8   3    0.19    1.13
  -1   8   3    0.92    1.19
   1   8  -3    1.57    0.96
  -1   8   3    1.47    0.84
  -1   8   3    2.07    1.37
   0  -8   3  207.53   13.20
   0   8   3  211.54   14.11
   0   8  -3  210.23   13.56
   0  -8   3  213.27   13.12
   0  -8  -3  202.16   13.58
   0  -8  -3  205.19   13.69
   0   8   3  208.05   14.17
   0  -8  -3  213.97   12.97
   0   8  -3  204.04   13.61
   0  -8   3  216.21   13.87
   1  -8   3    1.59    0.86
   1  -8   3    2.48    1.31
  -1   8  -3    2.31    1.24
  -1  -8  -3    3.49    1.43
  -1  -8  -3    0.30    0.98
   1   8   3    3.52    1.67
   1  -8   3    2.02    0.95
   1   8   3    3.47    1.62
  -1   8  -3    2.77    1.22
   2   8   3   31.29    3.45
   2   8   3   31.79    3.53
  -2  -8  -3   29.66    3.11
  -3   8  -3   59.45    5.34
  -3  -8  -3   62.08    5.24
   3   8   3   69.65    5.58
  -3  -8  -3   58.15    5.17
   3  -8   3   63.01    5.18
   3  -8   3   61.06    4.51
  -3   8  -3   59.89    5.31
   3  -8   3   61.78    4.53
   3   8   3   62.55    5.46
  -4   8  -3  235.51   14.66
   4  -8   3  218.77   14.03
   4   8   3  231.29   14.33
  -4   8  -3  232.31   14.67
  -4  -8  -3  244.48   14.15
  -4  -8  -3  234.48   14.18
   4   8   3  245.51   14.52
  -8  -8  -3   15.04    3.21
  -8   8  -3   14.12    3.41
  -8  -8  -3   13.15    3.14
  -8   8  -3   15.06    3.59
  -9  -8  -3    3.14    2.49
  -9  -8  -3    4.77    2.54
  -9   8  -3    3.11    2.54
  -9   8  -3    3.11    2.32
 -10  -8  -3    0.59    2.29
 -10   8  -3    0.35    2.60
 -10   9   3   -2.46    2.27
  -9   9   3    2.22    2.48
  -9   9   3    1.55    2.08
  -9  -9   3    0.20    1.87
   9  -9  -3   -1.42    2.25
  -8   9   3   10.05    3.04
  -8  -9   3   10.43    3.04
   8  -9  -3   10.87    3.10
  -8  -9   3    8.81    3.02
  -8   9   3    8.02    2.93
  -8   9   3    6.97    2.84
   8  -9  -3    7.09    2.86
  -7   9   3    2.23    2.02
   7  -9  -3    2.98    2.11
  -7   9   3    1.11    1.92
  -7  -9   3    2.66    1.93
   7  -9  -3    1.90    2.13
  -7  -9   3    0.70    1.78
  -7   9   3    2.61    2.13
  -6  -9   3    7.38    2.37
   6  -9  -3    4.96    2.31
  -6  -9   3    4.20    2.05
   6  -9  -3    6.10    2.32
  -6   9   3    7.52    2.50
  -6   9   3    5.48    2.38
  -6   9   3    5.32    2.25
  -5  -9   3   98.43    7.82
  -5   9   3  103.30    8.31
  -5   9   3   97.93    8.01
   5  -9  -3   82.42    7.61
  -5  -9   3  103.54    7.90
   5  -9  -3   88.91    7.66
  -5   9   3   92.05    7.99
   4  -9  -3  140.91   10.82
   4  -9  -3  144.19   10.72
  -4   9   3  160.26   11.04
  -4  -9   3  153.55   10.76
  -4   9   3  154.02   11.29
  -4   9   3  149.67   11.17
  -4  -9   3  151.38   10.79
  -1   9   3   11.63    2.38
   1   9  -3   12.24    1.94
   1   9  -3   13.47    1.99
  -1   9   3   10.85    2.33
  -1  -9   3   13.43    2.44
   1  -9  -3    9.21    2.21
  -1  -9   3   12.46    2.09
   1  -9  -3   13.26    2.43
  -1  -9   3   10.96    1.99
   0  -9   3  130.30    8.80
   0  -9   3  122.02    9.25
   0  -9  -3  128.40    9.34
   0   9  -3  130.62    9.06
   0   9   3  133.32    9.73
   0  -9  -3  126.38    9.34
   0  -9   3  129.96    8.85
   0   9  -3  131.68    9.11
   0   9   3  131.08    9.66
  -1  -9  -3   12.03    2.31
   1  -9   3   15.88    2.07
   1  -9   3   17.90    2.60
   1   9   3   17.33    2.78
   1  -9   3   14.89    1.98
  -1   9  -3   16.93    2.45
  -1  -9  -3   15.40    2.48
   1   9   3   10.88    2.41
  -1   9  -3   15.51    2.41
  -2  -9  -3   12.66    2.36
   2   9   3   12.14    2.51
   2  -9   3   11.77    2.20
   2  -9   3   12.70    1.93
   2   9   3   13.97    2.63
   2  -9   3   11.40    1.86
  -2  -9  -3   12.42    2.34
  -2   9  -3   12.67    2.30
  -2   9  -3   12.31    2.26
   3  -9   3   82.46    5.86
  -3   9  -3   80.04    6.70
   3  -9   3   75.53    6.41
   3   9   3   74.75    6.73
   3  -9   3   78.48    5.83
  -3   9  -3   83.29    6.78
  -3  -9  -3   79.22    6.61
   3   9   3   77.64    6.77
  -3  -9  -3   78.54    6.60
   6  -9   3   11.35    2.54
  -6   9  -3   11.92    2.99
  -6   9  -3   12.94    2.96
  -6  -9  -3   12.15    2.88
  -6  -9  -3   14.29    2.98
  -7   9  -3   12.92    3.22
  -7  -9  -3   11.26    2.92
   7  -9   3    8.08    2.45
  -7  -9  -3    8.37    2.76
  -7   9  -3    8.33    2.98
  -8  -9  -3    5.34    2.47
  -8   9  -3    6.26    2.91
  -8   9  -3    3.10    2.61
  -8  -9  -3    4.82    2.42
   8  -9   3    2.41    2.02
  -9   9  -3    1.59    2.55
  -9  -9  -3    3.46    2.49
  -9  -9  -3    4.69    2.55
 -10   9  -3    2.48    2.95
  -9  10   3    5.27    2.94
  -9 -10   3    8.12    3.19
  -8 -10   3   12.71    3.26
  -8 -10   3   10.07    3.21
   8 -10  -3    9.41    3.14
  -8  10   3   10.67    3.24
   8 -10  -3   12.50    3.41
  -8  10   3   12.61    3.59
  -8  10   3   10.53    3.20
  -7 -10   3    0.23    1.78
  -7  10   3   -0.06    1.92
   7 -10  -3   -0.95    1.71
  -7  10   3    0.67    2.02
  -7  10   3    0.96    1.89
   7 -10  -3   -0.89    1.84
  -7 -10   3    1.96    1.92
  -6  10   3    9.37    2.69
  -6 -10   3    6.80    2.45
   6 -10  -3    9.26    2.72
   6 -10  -3    8.70    2.62
  -6  10   3    9.10    2.76
  -6 -10   3    5.16    2.21
  -6  10   3    4.98    2.53
  -5 -10   3   54.05    5.75
   5 -10  -3   71.72    6.37
   5 -10  -3   70.21    6.30
  -5 -10   3   53.56    5.76
  -5  10   3   71.26    6.56
  -5  10   3   62.61    6.31
  -5  10   3   64.96    6.14
  -4 -10   3    1.75    1.48
   4 -10  -3    2.60    1.80
  -4 -10   3    3.58    1.82
  -4  10   3    4.00    1.73
  -4  10   3    4.94    2.18
  -4  10   3    1.90    1.63
   4 -10  -3    1.61    1.70
  -1  10   3   10.99    2.43
  -1  10   3   12.39    2.48
   0  10   3   63.79    5.91
   0 -10  -3   63.43    5.75
   0 -10   3   64.03    5.28
   0  10  -3   64.59    5.43
   0 -10   3   68.76    5.86
   0 -10   3   68.39    5.38
   0  10  -3   63.10    5.41
   0 -10  -3   62.68    5.70
   0  10   3   65.35    5.94
   1 -10   3    3.58    1.35
   1 -10   3    5.98    1.90
   1  10   3    4.93    2.01
  -1  10  -3    1.69    1.28
  -1 -10  -3    3.88    1.71
  -1  10  -3    2.65    1.53
   1  10   3    3.80    1.95
  -1 -10  -3    1.49    1.36
   1 -10   3    3.74    1.40
   2  10   3    8.04    2.32
  -2 -10  -3    7.26    2.09
   2  10   3   11.66    2.56
  -2  10  -3    9.55    2.21
  -2  10  -3    8.02    2.07
   2 -10   3    9.20    2.08
   2 -10   3    8.69    1.74
  -2 -10  -3    6.08    1.94
   2 -10   3    8.94    1.77
  -3  10  -3    5.20    1.97
  -3 -10  -3    6.65    2.12
   3 -10   3   10.86    2.31
   3 -10   3   11.22    1.91
  -3  10  -3    6.24    2.05
   3  10   3    6.17    2.22
  -3 -10  -3    6.56    2.09
   3  10   3    9.33    2.48
   4  10   3    0.34    1.95
  -4 -10  -3   -0.10    1.31
  -4  10  -3    0.89    1.66
  -4 -10  -3    0.17    1.46
  -4  10  -3    1.84    1.68
   4 -10   3    1.05    1.52
   4  10   3    1.63    1.99
   6 -10   3   16.75    3.02
  -7  10  -3    1.11    2.27
   7 -10   3    3.26    2.12
  -7 -10  -3    2.08    2.05
  -7 -10  -3    1.49    1.89
  -7  10  -3    2.03    2.21
  -8 -10  -3    4.35    2.61
  -8 -10  -3    9.16    3.17
  -8  10  -3    5.50    2.88
  -8  10  -3    5.09    3.11
   8 -10   3    7.09    2.74
  -9  10  -3    4.26    3.05
  -9 -10  -3    2.21    2.32
  -9  11   3    0.61    2.34
  -9 -11   3    1.07    2.30
  -8 -11   3    0.57    2.14
  -8  11   3    0.69    2.05
  -8  11   3    0.90    2.45
   8 -11  -3    0.23    2.33
   7 -11  -3   19.33    3.86
  -7  11   3   16.95    3.84
  -7 -11   3   23.58    4.12
  -7  11   3   19.52    3.99
  -7 -11   3   23.30    4.01
  -7  11   3   19.40    4.10
   7 -11  -3   22.46    4.03
  -6 -11   3   49.76    5.42
  -6  11   3   47.42    5.44
  -6  11   3   43.48    5.54
  -6 -11   3   46.28    5.36
   6 -11  -3   44.24    5.24
   6 -11  -3   43.78    5.20
  -6  11   3   43.72    5.48
  -5 -11   3   75.49    7.01
   5 -11  -3   77.84    7.16
  -5  11   3   78.64    7.46
  -5 -11   3   84.31    7.25
  -5  11   3   75.92    7.43
  -5  11   3   77.66    7.15
   5 -11  -3   77.52    7.14
  -2 -11   3   42.02    4.42
  -2  11   3   38.85    4.67
  -2 -11   3   36.12    4.13
   2 -11  -3   35.98    4.46
  -2 -11   3   35.25    4.08
   2 -11  -3   36.14    4.39
  -2  11   3   38.61    4.59
   0 -11   3    1.85    1.35
   0  11  -3    1.45    1.47
   0 -11   3    1.14    1.27
   0  11   3    1.29    1.71
   0 -11  -3    1.45    1.48
   0 -11   3    2.60    1.70
   0  11   3    2.55    1.79
   0  11  -3    1.56    1.32
   0 -11  -3    1.98    1.57
  -1 -11  -3   42.09    4.67
  -1  11  -3   44.85    4.56
  -1  11  -3   44.68    4.62
   1 -11   3   48.70    4.39
   1  11   3   44.94    4.99
   1  11   3   48.65    5.08
   1 -11   3   45.39    4.30
   1 -11   3   46.39    4.81
  -1 -11  -3   43.92    4.73
   2 -11   3   44.87    4.09
   2  11   3   43.24    4.75
   2  11   3   39.61    4.70
  -2  11  -3   42.01    4.59
   2 -11   3   39.55    3.83
  -2 -11  -3   41.58    4.55
   2 -11   3   42.27    4.49
  -2 -11  -3   44.47    4.60
  -2  11  -3   39.55    4.36
  -3 -11  -3   36.87    4.40
   3 -11   3   27.28    3.70
  -3  11  -3   31.59    4.03
   3  11   3   31.48    4.26
  -3  11  -3   34.04    4.19
   3  11   3   25.35    3.96
  -3 -11  -3   34.23    4.18
  -4  11  -3   12.98    2.94
   4 -11   3   14.39    2.77
  -4  11  -3    9.73    2.76
   4  11   3   14.67    3.21
  -4 -11  -3   12.29    2.90
   4  11   3   11.06    2.82
  -4 -11  -3   12.90    2.99
  -7  11  -3    9.36    3.26
  -8 -11  -3    4.02    2.63
  -8  11  -3    2.78    2.88
  -8 -11  -3    5.14    2.65
  -9  11  -3    3.36    3.08
  -9 -11  -3    3.65    2.72
  -8 -12   3    0.31    2.23
  -8  12   3   -0.30    2.35
  -7  12   3   19.08    4.20
  -7 -12   3   16.99    3.87
  -7 -12   3   17.30    3.77
   7 -12  -3   15.75    3.64
   7 -12  -3   14.91    3.67
  -7  12   3   20.83    4.09
  -7  12   3   14.08    3.75
  -6 -12   3    3.41    2.34
  -6  12   3    6.33    2.86
  -6  12   3    7.47    2.83
  -6 -12   3    6.24    2.57
   6 -12  -3    6.70    2.70
  -6  12   3    6.93    2.98
   6 -12  -3    5.57    2.65
   5 -12  -3    6.35    2.51
  -5 -12   3    3.82    2.09
  -5  12   3    3.74    2.12
  -5 -12   3    2.36    1.97
   5 -12  -3    4.53    2.32
  -5  12   3    2.64    2.32
  -5  12   3    5.30    2.50
  -4  12   3    9.43    3.11
  -3 -12   3   30.86    4.11
  -3  12   3   28.70    4.49
   3 -12  -3   29.59    4.17
   3 -12  -3   27.74    4.00
  -3  12   3   30.06    4.48
  -3 -12   3   30.59    4.14
   2 -12  -3    7.83    2.43
  -2  12   3    8.89    2.60
  -2 -12   3    9.67    2.33
  -2 -12   3    9.94    2.40
   2 -12  -3    7.48    2.34
  -2  12   3   10.66    2.74
  -1  12   3   16.48    3.04
   0  12  -3   13.91    2.60
   0 -12  -3   15.92    3.05
   0 -12   3   15.65    2.69
   0  12  -3   13.81    2.58
   0 -12   3   11.25    2.77
   0  12   3   13.74    2.97
   0  12   3   16.66    3.21
   0 -12   3   12.04    2.45
   0 -12  -3   15.04    3.02
  -1  12  -3    5.90    2.10
   1  12   3    7.78    2.49
   1 -12   3    7.67    1.99
   1 -12   3    7.26    1.98
   1 -12   3   11.65    2.59
  -1 -12  -3    6.01    2.18
   1  12   3    6.92    2.57
  -1  12  -3    8.00    2.28
  -1 -12  -3    6.11    2.26
  -2  12  -3    2.95    1.99
   2  12   3    1.49    2.00
   2 -12   3    3.52    1.58
  -2 -12  -3    1.67    1.77
  -2  12  -3    3.27    1.88
   2 -12   3    1.80    1.73
  -2 -12  -3    2.40    1.72
   2  12   3    4.99    2.38
   3  12   3   35.74    4.84
  -3  12  -3   38.01    4.53
  -3  12  -3   38.79    4.59
   3 -12   3   39.25    4.37
  -3 -12  -3   34.71    4.46
   3  12   3   36.98    4.72
  -3 -12  -3   35.01    4.52
   4  12   3   29.27    4.18
   4 -12   3   18.85    3.39
  -4  12  -3   31.93    4.40
  -4 -12  -3   32.01    4.28
   4  12   3   31.66    4.54
  -4  12  -3   29.20    4.16
  -5  12  -3   14.15    3.33
  -5  12  -3   15.74    3.40
   5 -12   3   12.66    2.94
  -5 -12  -3   12.25    3.17
  -6  12  -3   15.95    3.88
  -6 -12  -3   15.05    3.67
  -6  12  -3   18.28    3.87
   6 -12   3   15.92    3.31
  -8  12  -3    1.85    2.79
  -8 -12  -3    2.64    2.33
  -7 -13   3   31.10    5.08
  -7  13   3   29.29    4.73
   7 -13  -3   31.42    4.91
  -7  13   3   30.37    5.28
  -6  13   3    6.00    3.12
   6 -13  -3    3.63    2.47
  -6 -13   3    4.06    2.34
  -6  13   3    3.44    2.44
   6 -13  -3    1.13    2.39
  -6 -13   3    3.59    2.42
  -6  13   3    6.50    2.85
  -5 -13   3    8.84    2.83
  -5  13   3    3.82    2.66
  -5  13   3    7.25    2.95
  -5 -13   3    6.31    2.73
   5 -13  -3    5.80    2.64
   5 -13  -3    7.35    2.91
  -4 -13   3    0.42    1.84
   4 -13  -3    0.26    1.87
   4 -13  -3    1.19    1.70
  -4 -13   3    0.75    1.70
  -4  13   3   -0.17    1.88
  -4  13   3    1.98    2.06
   2 -13  -3   10.32    2.84
   2 -13  -3    8.87    2.67
  -2 -13   3   12.82    2.73
  -2 -13   3    8.85    2.48
  -2  13   3    7.85    2.69
  -2  13   3    6.43    2.60
   0  13   3   20.72    3.73
   0 -13  -3   20.25    3.54
   0  13   3   16.77    3.46
   0 -13   3   19.92    3.17
   0 -13   3   19.67    3.24
   0 -13  -3   17.67    3.35
   1 -13   3   34.21    4.04
  -1 -13  -3   34.38    4.45
   1  13   3   39.16    4.93
   1 -13   3   34.98    4.49
  -1 -13  -3   39.78    4.71
  -1  13  -3   37.23    4.34
   1  13   3   34.14    4.75
   1 -13   3   34.70    4.00
  -1  13  -3   34.33    4.44
  -2  13  -3    4.49    2.25
  -2 -13  -3    2.18    1.88
  -2 -13  -3    2.18    1.92
   2  13   3    2.74    2.25
   2  13   3    4.18    2.42
  -2  13  -3    2.70    2.21
   2 -13   3    2.76    2.08
  -3  13  -3   25.30    4.02
  -3 -13  -3   22.69    4.01
  -3 -13  -3   21.09    3.95
   3 -13   3   28.83    3.97
  -3  13  -3   27.19    4.21
   3  13   3   29.23    4.43
   3  13   3   29.62    4.46
  -4  13  -3    2.92    2.19
  -4  13  -3    1.50    2.22
  -4 -13  -3    2.90    2.25
  -4 -13  -3    3.52    2.23
   4 -13   3    3.24    2.04
  -5 -13  -3   18.59    3.92
  -6 -13  -3   -0.98    1.62
   6 -13   3    1.39    2.02
  -6  13  -3   -1.58    2.08
  -6 -13  -3   -1.40    1.79
  -6  13  -3   -0.04    2.11
  -7  13  -3   20.47    4.73
  -7 -13  -3   22.88    4.81
  -7 -14   3    6.92    3.37
  -7  14   3    8.94    3.74
  -6 -14   3    4.61    2.79
  -6  14   3    8.61    3.40
   6 -14  -3    6.76    3.11
  -5  14   3   12.94    3.63
  -5  14   3   19.36    4.23
  -5 -14   3   13.16    3.39
   5 -14  -3   13.03    3.43
   5 -14  -3   18.83    3.94
  -5 -14   3   13.34    3.46
   4 -14  -3    3.19    2.38
  -4 -14   3    3.95    2.27
  -4 -14   3    4.58    2.66
   4 -14  -3    2.14    2.17
  -4  14   3    6.03    3.03
  -4  14   3    5.24    2.67
  -3  14   3    5.56    2.82
  -3  14   3    8.69    3.12
   3 -14  -3    6.93    2.87
   3 -14  -3    3.91    2.30
  -3 -14   3    4.38    2.35
  -3 -14   3    6.83    2.69
  -2  14   3   12.26    3.30
  -2 -14   3   15.33    3.25
  -2  14   3   11.43    3.22
   2 -14  -3   14.10    3.26
   2 -14  -3   11.26    3.09
  -2 -14   3   12.40    3.03
  -1  14   3   17.34    3.57
   1 -14  -3   17.53    3.46
  -1 -14   3   14.48    3.03
  -1 -14   3   15.54    3.09
   1 -14  -3   15.36    3.32
  -1  14   3   14.99    3.34
   0 -14   3    4.36    2.16
   0  14   3    2.99    2.52
   0 -14  -3    2.96    2.20
   0 -14   3    5.23    2.20
   0  14   3    6.17    2.57
   0 -14  -3    3.51    2.12
  -1  14  -3    7.99    2.61
  -1  14  -3    7.08    2.46
   1  14   3    8.21    2.80
   1 -14   3   10.55    2.63
   1  14   3    5.86    2.70
  -1 -14  -3    8.24    2.81
  -1 -14  -3   10.71    2.99
   2  14   3   18.03    3.74
  -2 -14  -3   16.45    3.62
  -2 -14  -3   14.21    3.48
   2 -14   3   14.74    3.29
  -2  14  -3   16.02    3.44
  -2  14  -3   17.70    3.48
   2  14   3   16.96    3.69
  -4 -14  -3    6.07    2.65
   4 -14   3    6.01    2.45
  -4  14  -3    4.10    2.52
  -4  14  -3    2.45    2.42
  -4 -14  -3    5.54    2.59
  -5 -14  -3   17.04    4.03
  -5 -14  -3   13.52    3.76
  -5  14  -3   11.58    3.62
   5 -14   3   10.43    3.06
  -5  14  -3   13.96    3.77
  -6  14  -3    1.18    2.64
  -6 -14  -3    1.95    2.48
  -7 -14  -3   15.11    4.23
  -7  14  -3   18.05    4.50
  -6 -15   3   11.52    3.69
   6 -15  -3   15.66    4.00
  -6  15   3   10.67    3.84
   5 -15  -3   16.58    3.99
  -5  15   3   11.75    3.95
  -5 -15   3   11.75    3.43
   5 -15  -3   13.17    3.51
  -4 -15   3    6.67    3.02
  -4 -15   3    4.62    2.54
  -4  15   3    9.55    3.43
   4 -15  -3    3.12    2.34
   4 -15  -3    3.77    2.65
  -3  15   3    4.51    2.83
  -3 -15   3    4.74    2.52
   3 -15  -3    5.79    2.87
   3 -15  -3    8.36    2.97
  -3  15   3    3.95    2.64
  -3 -15   3    3.01    2.43
   2 -15  -3    5.55    2.61
  -2  15   3    5.56    2.85
  -1 -15   3    2.74    2.18
  -1  15   3    1.55    2.36
  -1 -15   3    3.87    2.24
   1 -15  -3    1.09    2.19
   1 -15  -3    1.45    2.10
  -1  15   3    2.05    2.42
   0  15   3    0.39    2.14
   0 -15   3    0.24    1.62
   0 -15  -3   -0.26    1.75
   0  15   3    0.99    2.20
   0 -15  -3    0.75    2.05
   0 -15   3   -0.36    1.48
   1  15   3    4.87    2.64
  -1 -15  -3    4.95    2.61
   1  15   3    3.10    2.50
  -1 -15  -3    5.35    2.58
   2  15   3   17.04    3.58
  -2  15  -3   14.67    3.37
  -2 -15  -3   13.16    3.43
  -2  15  -3   14.72    3.40
  -2 -15  -3   11.97    3.36
   2  15   3   16.38    3.60
  -3 -15  -3   16.23    3.86
  -3  15  -3   16.12    3.64
  -3 -15  -3   14.05    3.67
  -3  15  -3   16.27    3.78
  -4  15  -3    8.10    3.38
  -4 -15  -3    8.55    3.30
  -4  15  -3    8.18    3.18
   4 -15   3    8.20    2.91
  -5  15  -3    6.00    3.16
   5 -15   3    5.06    2.57
  -5 -15  -3    5.44    2.85
  -6  15  -3    3.07    3.35
  -6 -15  -3    5.74    3.24
   4 -16  -3    1.66    2.59
  -4  16   3    1.27    2.58
  -4 -16   3    2.14    2.52
  -3 -16   3   28.13    4.77
   3 -16  -3   16.39    3.84
  -3  16   3   21.34    4.55
  -3 -16   3   27.19    4.59
   3 -16  -3   15.98    3.93
  -2  16   3   11.68    3.69
   2 -16  -3   12.59    3.42
   2 -16  -3   16.23    3.75
  -2 -16   3   12.65    3.45
  -2 -16   3   15.10    3.49
  -2  16   3   11.17    3.60
  -1 -16   3    0.62    2.00
  -1 -16   3    0.46    1.94
  -1  16   3   -1.07    2.20
  -1  16   3    1.09    2.61
   1 -16  -3    0.04    1.74
   1 -16  -3    1.25    2.46
   0 -16  -3   -1.79    1.53
   0  16   3    1.50    2.52
   0  16   3    0.23    2.34
   0 -16  -3    0.18    2.05
   0 -16   3    0.34    1.95
  -1 -16  -3   -0.89    1.79
  -1 -16  -3    1.70    2.27
   1  16   3    1.23    2.45
   1  16   3    0.20    2.29
  -2 -16  -3    3.19    2.74
   2  16   3    6.10    3.20
  -4 -16  -3    0.11    2.26
  -4  16  -3    1.52    2.75
  -2 -17   3    3.08    2.71
   2 -17  -3    1.41    2.43
  -2  17   3    1.00    2.74
  -1 -17   3    7.92    3.16
   1 -17  -3    9.33    3.32
  -1  17   3    9.54    3.56
   0  17   3   -2.02    2.35
   0 -17  -3    0.69    2.25
   1  17   3   11.28    3.62
  -1 -17  -3    8.23    3.33
  -2 -17  -3    6.42    3.34
 -11   0   4   -1.04    1.83
 -10   0   4   15.68    3.76
 -10   0   4   12.98    3.32
 -10   0   4   16.10    3.56
  -9   0   4   -0.77    1.60
  -9   0   4   -0.02    1.55
  -9   0   4   -0.91    1.42
  -8   0   4  210.01   14.55
  -8   0   4  206.54   13.73
  -8   0   4  211.67   13.88
  -7   0   4    0.00    1.27
  -7   0   4    0.48    1.20
  -7   0   4   -0.55    1.04
  -6   0   4    5.41    1.82
  -6   0   4    5.86    1.70
  -6   0   4    5.52    1.33
  -6   0   4    7.94    1.84
  -5   0   4   -0.24    0.79
  -5   0   4   -0.44    0.69
  -5   0   4   -0.04    0.88
  -5   0   4   -0.07    0.65
  -4   0   4   16.52    2.06
  -4   0   4   17.67    2.28
  -4   0   4   16.66    1.98
  -4   0   4   16.77    1.66
  -3   0   4    0.46    0.68
  -3   0   4    0.08    0.58
  -3   0   4    0.55    0.49
  -3   0   4    0.09    0.62
  -2   0   4  297.23   19.29
  -2   0   4  287.16   18.64
  -2   0   4  293.59   19.00
  -1   0   4   -0.73    0.46
  -1   0   4    0.39    0.71
   0   0   4 8956.35  555.85
   0   0  -4 9999.00  541.61
   1   0   4   -0.03    0.57
  -1   0  -4   -0.11    0.52
  -1   0  -4    0.37    0.40
  -2   0  -4  334.65   19.61
  -2   0  -4  345.58   18.24
   2   0   4  323.05   18.93
   3   0   4   -0.14    0.48
  -3   0  -4   -0.17    0.74
  -3   0  -4    0.38    0.41
  -3   0  -4   -0.34    0.62
  -4   0  -4   11.84    2.04
  -4   0  -4   11.13    1.43
  -4   0  -4   10.18    1.92
  -4   0  -4   10.52    1.68
  -5   0  -4   -0.46    0.90
  -5   0  -4   -0.49    1.01
  -5   0  -4    0.41    0.80
  -5   0  -4    0.23    0.62
  -6   0  -4    3.30    1.20
  -6   0  -4    2.87    1.32
  -6   0  -4    3.86    1.62
  -6   0  -4    4.42    1.74
  -6   0  -4    4.83    1.21
  -7   0  -4    0.71    1.17
  -7   0  -4    0.72    1.47
  -7   0  -4   -0.29    1.20
  -8   0  -4  188.93   14.14
  -8   0  -4  177.58   13.95
  -8   0  -4  184.85   13.58
  -9   0  -4    0.37    1.98
  -9   0  -4   -0.25    1.68
  -9   0  -4   -0.85    1.40
 -10   0  -4   16.36    3.47
 -10   0  -4   17.90    3.60
 -11   0  -4    0.85    2.13
 -11  -1   4    5.98    2.68
 -11   1   4    7.87    2.92
 -10  -1   4   26.25    4.60
 -10  -1   4   33.49    4.48
 -10  -1   4   25.03    4.09
 -10   1   4   32.59    4.92
 -10   1   4   26.45    4.11
  -9  -1   4   45.85    5.60
  -9  -1   4   47.40    5.29
  -9   1   4   51.76    5.87
  -9   1   4   46.06    5.24
  -9  -1   4   45.87    5.24
  -8   1   4    6.35    2.38
  -8  -1   4    7.74    2.31
  -8   1   4    5.83    2.16
  -8   1   4    4.74    2.10
  -8  -1   4    4.98    2.08
  -8  -1   4    5.55    2.29
  -7   1   4   64.19    6.27
  -7  -1   4   67.99    6.24
  -7   1   4   66.59    5.91
  -7   1   4   67.02    5.90
  -7  -1   4   68.24    5.91
  -7  -1   4   70.43    5.97
  -6   1   4   18.12    2.57
  -6   1   4   17.14    2.72
  -6  -1   4   19.66    2.77
  -6  -1   4   19.67    2.79
  -6   1   4   21.90    3.11
  -6   1   4   21.30    2.88
  -6  -1   4   19.83    2.96
  -6   1   4   19.58    2.50
  -5   1   4    8.00    1.92
  -5   1   4    9.69    1.61
  -5   1   4    9.24    1.62
  -5  -1   4   10.32    1.93
  -5  -1   4    8.37    1.84
  -5   1   4    6.80    1.71
  -5  -1   4    7.74    1.29
  -5  -1   4    8.22    1.92
  -5   1   4    8.94    1.85
  -4   1   4  179.41   11.91
  -4   1   4  181.11   12.45
  -4  -1   4  183.17   11.60
  -4  -1   4  173.31   12.34
  -4   1   4  177.23   11.98
  -4  -1   4  183.01   11.94
  -4   1   4  187.81   11.95
  -4  -1   4  188.32   12.05
  -3  -1   4   16.69    2.24
  -3   1   4   16.00    1.92
  -3  -1   4   17.41    2.14
  -3  -1   4   16.86    2.08
  -3  -1   4   18.52    1.66
  -3   1   4   17.21    2.22
  -3   1   4   18.27    2.18
   2  -1  -4  213.18   13.05
  -2   1   4  228.10   13.66
  -2  -1   4  222.50   13.07
  -2  -1   4  227.38   13.20
  -2   1   4  224.66   13.43
  -2  -1   4  230.89   13.74
   1  -1  -4   70.40    5.25
  -1  -1   4   72.97    5.23
  -1   1   4   74.43    5.57
  -1   1   4   74.77    5.50
  -1  -1   4   77.54    5.70
  -1  -1   4   72.85    5.23
   0   1  -4    4.55    0.86
   0  -1   4    7.13    1.20
   0  -1   4    6.74    0.79
   0   1   4    5.14    1.09
   0  -1  -4    6.57    1.01
   0   1   4    6.57    1.03
  -1   1  -4   86.90    4.91
   1   1   4   88.94    5.40
  -1   1  -4   94.94    5.76
  -1  -1  -4   88.01    5.25
  -1  -1  -4   88.49    5.80
   1  -1   4   88.71    5.61
  -2  -1  -4  207.56   13.75
  -2  -1  -4  205.27   12.73
  -2   1  -4  214.82   12.54
   2  -1   4  204.60   13.27
   2   1   4  199.44   13.03
  -2   1  -4  208.22   13.72
  -3  -1  -4   25.67    2.52
  -3  -1  -4   27.53    2.61
  -3  -1  -4   27.43    2.01
  -3   1  -4   25.05    2.52
   3   1   4   24.07    1.93
   3  -1   4   23.65    2.10
  -3   1  -4   25.86    2.55
  -4  -1  -4  188.43   11.84
  -4  -1  -4  201.92   11.56
  -4  -1  -4  187.79   12.42
  -4   1  -4  190.59   11.22
  -4   1  -4  191.03   12.56
  -4  -1  -4  182.66   12.42
  -4   1  -4  199.54   12.56
  -5   1  -4   10.82    2.08
  -5  -1  -4   12.24    2.07
  -5   1  -4   14.07    1.52
  -5   1  -4   11.84    2.12
  -5  -1  -4   12.99    1.83
  -5  -1  -4   13.55    2.18
  -5   1  -4   15.46    2.10
  -6   1  -4   23.64    2.32
  -6  -1  -4   22.58    2.48
  -6  -1  -4   21.72    2.92
  -6  -1  -4   24.68    2.68
  -6  -1  -4   24.03    2.68
  -6   1  -4   22.35    3.16
  -6  -1  -4   25.49    3.24
  -6   1  -4   21.97    3.02
  -6   1  -4   22.99    2.82
  -7  -1  -4   64.81    5.98
  -7  -1  -4   67.63    5.99
  -7   1  -4   66.13    5.80
  -7   1  -4   63.07    6.11
  -7   1  -4   64.53    6.08
  -7  -1  -4   68.81    5.64
  -7  -1  -4   65.25    5.32
  -8   1  -4    3.45    1.98
  -8   1  -4    3.24    2.05
  -8   1  -4    2.00    1.68
  -8  -1  -4    4.31    1.96
  -8  -1  -4    2.82    1.90
  -8  -1  -4    3.94    1.70
  -9  -1  -4   50.21    5.52
  -9   1  -4   48.90    5.59
  -9   1  -4   48.33    5.23
  -9   1  -4   42.92    5.40
  -9  -1  -4   52.58    5.62
 -10  -1  -4   23.48    4.16
 -10  -1  -4   17.72    3.75
 -10   1  -4   22.00    4.24
 -10   1  -4   19.08    3.72
 -10   1  -4   19.12    4.01
 -11   1  -4    9.38    3.29
 -11   1  -4   10.20    3.41
 -11   2   4   -1.04    1.85
 -11  -2   4    1.45    2.13
 -10  -2   4   16.86    3.54
 -10  -2   4   17.30    3.93
 -10   2   4   16.86    3.98
  10  -2  -4   19.03    3.63
 -10   2   4   14.31    3.31
 -10  -2   4   18.47    3.65
   9  -2  -4    0.27    1.58
  -9   2   4   -0.45    1.54
  -9  -2   4   -0.01    1.66
  -9   2   4   -0.45    1.52
  -9  -2   4    0.62    1.66
  -9  -2   4    0.20    1.69
   8  -2  -4   17.05    2.88
  -8  -2   4   10.29    2.64
  -8  -2   4   12.46    2.90
  -8   2   4   15.56    3.24
  -8  -2   4   20.00    3.43
  -8   2   4   13.95    2.88
   7  -2  -4   43.94    4.02
  -7  -2   4   45.65    4.31
  -7  -2   4   43.08    4.42
  -6  -2   4   64.49    5.41
  -6   2   4   63.11    5.72
  -6   2   4   62.84    5.33
  -6   2   4   67.17    5.15
  -6   2   4   66.92    5.20
  -6  -2   4   66.11    5.68
  -6  -2   4   66.22    5.46
  -5  -2   4   54.91    4.91
  -5  -2   4   59.76    5.18
  -5   2   4   54.60    4.64
  -5  -2   4   57.26    4.92
  -5   2   4   57.38    4.70
  -5   2   4   60.19    4.95
  -5   2   4   59.43    5.24
   5  -2  -4   54.59    4.67
  -4  -2   4    1.51    0.96
  -4   2   4    2.95    0.99
  -4  -2   4    2.10    1.00
  -4   2   4    2.61    1.02
   4  -2  -4    3.62    1.14
  -4  -2   4    3.14    1.22
  -4  -2   4    2.58    0.59
  -4   2   4    3.82    1.28
  -4   2   4    2.79    1.19
   3  -2  -4    1.76    0.81
  -3  -2   4    2.22    0.96
  -3   2   4    1.72    0.79
  -3   2   4    2.11    0.94
  -3  -2   4    1.85    0.89
  -3   2   4    2.26    1.02
  -3  -2   4    1.20    0.87
  -2  -2   4  566.33   36.40
  -2   2   4  581.23   36.57
   2  -2  -4  562.36   35.27
  -2  -2   4  588.79   35.34
  -2   2   4  582.69   36.29
   1  -2  -4  108.47    7.74
  -1   2   4  107.66    8.05
  -1  -2   4  107.09    7.57
   1   2  -4  109.56    7.56
  -1   2   4  104.84    7.81
   0  -2   4   84.93    6.05
   0   2   4   85.73    5.68
   0  -2  -4   84.10    5.83
   0   2  -4   93.45    5.82
   0  -2   4   90.59    5.45
   0   2   4   86.37    6.20
   1  -2   4  147.34    8.16
   1   2   4  149.55    8.37
  -1  -2  -4  152.47    7.88
  -2  -2  -4  639.10   35.17
   2   2   4  632.44   35.73
  -2  -2  -4  635.26   36.96
   2  -2   4  613.49   36.16
  -2   2  -4  654.59   36.92
  -3  -2  -4    1.38    0.94
  -3  -2  -4    0.29    0.85
  -3   2  -4    0.52    0.85
  -3   2  -4    0.10    0.75
   3   2   4    1.19    0.55
   3  -2   4    0.59    0.33
   3  -2   4    1.22    0.77
  -3  -2  -4    0.35    0.54
  -4   2  -4    5.72    1.57
  -4  -2  -4    5.60    1.13
  -4  -2  -4    6.41    1.45
  -4  -2  -4    5.74    1.04
  -4  -2  -4    5.73    1.50
  -4   2  -4    6.94    1.59
  -5  -2  -4   60.33    5.11
  -5   2  -4   55.20    5.16
  -5  -2  -4   61.59    4.55
  -5   2  -4   58.38    4.11
  -5  -2  -4   61.35    4.60
  -5   2  -4   57.44    5.20
  -5  -2  -4   58.51    4.58
  -5   2  -4   59.93    4.94
  -5  -2  -4   61.15    5.10
  -6   2  -4   59.17    5.58
  -6  -2  -4   55.56    5.29
  -6  -2  -4   56.22    4.81
  -6  -2  -4   56.79    5.31
  -6   2  -4   54.35    5.43
  -6   2  -4   54.72    5.19
  -6  -2  -4   57.26    4.82
  -6  -2  -4   57.04    4.88
  -7   2  -4   27.42    3.87
  -7   2  -4   31.11    3.83
  -7  -2  -4   29.30    3.77
  -7   2  -4   28.12    3.93
  -7  -2  -4   34.66    3.59
  -7  -2  -4   31.64    3.44
  -7  -2  -4   30.48    3.85
  -7  -2  -4   29.85    3.47
  -8   2  -4   13.73    2.82
  -8   2  -4   15.90    3.09
  -8  -2  -4   17.91    3.19
  -8  -2  -4   16.33    3.04
  -8   2  -4   15.63    3.16
  -9   2  -4    0.32    1.69
  -9   2  -4    1.66    2.01
  -9   2  -4   -0.13    1.87
  -9  -2  -4   -0.49    1.57
  -9  -2  -4   -0.58    1.73
 -10  -2  -4   19.09    3.72
 -10   2  -4   19.50    3.77
 -10   2  -4   17.59    3.76
 -10   2  -4   19.10    3.91
 -11   2  -4   -0.10    1.78
 -11   2  -4    0.72    1.99
 -11   2  -4   -0.46    2.06
 -11   3   4    2.69    2.53
 -11  -3   4    1.36    2.03
 -11  -3   4    2.77    2.49
 -10  -3   4   18.49    3.69
 -10   3   4   16.74    3.86
  10  -3  -4   18.67    3.66
 -10  -3   4   13.82    3.32
 -10   3   4   14.73    3.37
 -10  -3   4   15.53    3.66
  -9  -3   4   23.84    4.09
  -9   3   4   27.10    4.40
  -9   3   4   26.59    3.89
   9  -3  -4   29.18    4.03
  -9  -3   4   26.16    3.99
  -9  -3   4   18.22    3.50
  -8  -3   4    5.15    2.19
  -8   3   4    3.08    1.92
  -8  -3   4    5.85    2.23
  -8  -3   4    7.10    2.28
   8  -3  -4    4.46    1.97
  -8   3   4    5.27    2.26
  -7  -3   4    0.56    1.29
  -7  -3   4    0.68    1.40
  -7   3   4    0.89    1.47
  -7   3   4    2.63    1.52
  -7   3   4    1.84    1.57
   7  -3  -4    1.68    1.52
  -7   3   4    2.95    1.52
  -7  -3   4    1.64    1.42
  -6  -3   4   11.34    2.38
  -6   3   4   10.44    2.44
  -6   3   4   13.61    2.27
   6  -3  -4   10.90    2.17
  -6   3   4   11.47    2.28
  -6  -3   4    9.66    2.21
  -6   3   4   10.85    2.06
  -6  -3   4   11.08    2.28
  -5   3   4   58.17    4.87
  -5   3   4   56.08    5.19
  -5  -3   4   48.77    4.86
  -5  -3   4   55.76    4.93
   5  -3  -4   54.96    4.72
  -5  -3   4   61.29    5.01
  -5   3   4   53.87    4.72
  -5   3   4   57.31    4.79
  -4  -3   4   83.65    6.56
   4  -3  -4   86.14    6.25
  -4   3   4   88.08    6.32
  -4   3   4   88.68    6.35
  -4   3   4   92.42    6.74
  -4  -3   4   85.61    6.36
  -4   3   4   88.77    6.36
  -3   3   4  152.57    9.92
  -3   3   4  157.12    9.74
   3  -3  -4  147.82    9.50
  -3  -3   4  158.22    9.65
  -3  -3   4  155.29    9.98
  -3  -3   4  158.77    9.59
  -3   3   4  155.54    9.78
   2  -3  -4   86.38    5.19
  -1  -3   4  230.65   14.52
  -1   3   4  232.07   14.63
   1   3  -4  243.06   13.97
   1  -3  -4  225.37   14.11
  -1   3   4  228.44   14.17
  -1  -3   4  239.47   13.86
   0   3   4    0.46    0.41
   0  -3   4    0.70    0.44
   0   3  -4    0.32    0.49
   0  -3  -4    0.73    0.72
   0  -3   4    1.57    0.88
   0   3   4    0.32    0.93
   1  -3   4  235.63   13.38
   1   3   4  230.29   13.74
   1  -3   4  219.50   14.31
   1   3   4  212.93   14.60
  -1  -3  -4  218.97   13.94
  -1   3  -4  235.44   14.49
  -2   3  -4   61.49    5.07
   2   3   4   69.02    4.33
  -2  -3  -4   67.59    4.76
   2  -3   4   64.85    4.94
  -2   3  -4   65.98    5.10
   2   3   4   64.22    5.12
  -2  -3  -4   68.46    5.31
  -3  -3  -4  139.64    9.27
   3   3   4  139.25    8.90
  -3   3  -4  143.38   10.00
  -3   3  -4  136.92    9.88
  -3  -3  -4  137.15    9.92
   3  -3   4  137.11    8.59
   3  -3   4  128.97    9.49
   4  -3   4   80.53    5.38
  -4  -3  -4   85.97    6.05
  -4  -3  -4   85.05    6.60
  -4  -3  -4   88.48    6.67
  -4   3  -4   87.44    6.70
  -4  -3  -4   86.67    6.09
   4  -3   4   76.47    6.10
  -4   3  -4   87.31    6.75
  -4  -3  -4   86.94    5.74
  -5   3  -4   61.95    5.32
  -5  -3  -4   58.29    4.34
  -5  -3  -4   58.74    4.63
  -5  -3  -4   58.67    5.04
  -5  -3  -4   56.29    4.57
  -5   3  -4   58.22    5.30
   5  -3   4   56.44    3.97
  -5  -3  -4   60.47    5.10
  -5   3  -4   52.73    4.86
  -6  -3  -4   14.70    2.25
  -6  -3  -4   17.02    2.61
  -6  -3  -4   14.52    2.06
  -6  -3  -4   18.10    2.70
  -6   3  -4   17.88    2.87
  -6  -3  -4   17.44    2.41
  -6   3  -4   17.74    2.68
  -6   3  -4   14.42    2.68
  -7  -3  -4    0.64    1.60
  -7   3  -4    0.29    1.42
  -7  -3  -4    0.11    1.25
  -7   3  -4    0.27    1.62
  -7  -3  -4    0.01    1.17
  -7  -3  -4    0.21    1.24
  -7   3  -4    0.38    1.23
  -8   3  -4    3.66    2.20
  -8  -3  -4    3.47    1.86
  -8  -3  -4    4.15    2.16
  -8   3  -4    0.67    1.73
  -8  -3  -4    3.76    1.98
  -8   3  -4    2.97    1.77
  -8  -3  -4    4.02    1.84
  -9  -3  -4   14.47    3.31
  -9   3  -4   17.02    3.38
  -9   3  -4   14.59    3.47
  -9  -3  -4   17.53    3.39
  -9   3  -4   16.10    3.51
 -10   3  -4    9.64    3.28
 -10   3  -4   12.48    3.55
 -10   3  -4   13.47    3.31
 -11   3  -4    0.20    2.28
 -11   4   4    0.25    2.04
 -11  -4   4    1.08    2.14
 -10  -4   4   27.98    4.58
 -10  -4   4   30.51    4.81
 -10   4   4   31.06    4.61
  10  -4  -4   26.38    4.45
 -10  -4   4   23.26    4.22
 -10   4   4   30.45    5.03
   9  -4  -4   11.40    2.90
  -9  -4   4   12.81    3.08
  -9  -4   4   10.31    2.92
  -9   4   4   11.48    2.83
  -9  -4   4   12.55    3.19
  -9   4   4    9.58    3.18
  -8   4   4    6.81    2.37
  -8   4   4    7.08    2.62
  -8  -4   4    4.77    2.18
  -8   4   4    4.04    1.94
  -8  -4   4    7.02    2.49
  -8  -4   4    4.62    2.09
   8  -4  -4    5.65    2.16
  -8   4   4    4.16    2.07
  -7  -4   4   75.29    6.47
  -7  -4   4   71.71    6.33
  -7   4   4   77.28    6.42
  -7   4   4   74.20    6.28
  -7   4   4   73.61    6.28
  -7  -4   4   71.97    6.54
  -7   4   4   74.55    6.80
   7  -4  -4   70.39    6.17
  -6  -4   4   61.61    5.40
  -6   4   4   58.17    5.62
  -6   4   4   60.81    5.26
   6  -4  -4   57.90    5.13
  -6   4   4   60.51    5.27
  -6  -4   4   64.87    5.47
  -6   4   4   59.65    5.25
  -6  -4   4   63.87    5.62
  -5  -4   4   84.00    6.55
  -5   4   4   92.62    6.68
  -5   4   4   90.93    6.63
  -5   4   4   94.43    7.08
  -5   4   4   86.99    6.52
   5  -4  -4   88.29    6.47
  -5  -4   4   86.53    6.62
  -5  -4   4   91.58    6.86
   4  -4  -4    4.76    1.41
  -4   4   4    3.86    1.31
  -4  -4   4    3.36    1.30
  -4   4   4    4.45    1.43
  -4  -4   4    5.85    1.50
  -4  -4   4    4.45    1.40
  -4   4   4    2.79    1.28
  -2  -4   4  446.95   26.85
  -2  -4   4  437.69   27.75
   2  -4  -4  432.39   27.05
  -2   4   4  434.10   27.77
  -2   4   4  434.40   27.93
  -2   4   4  435.84   27.49
  -2  -4   4  446.59   26.65
   2  -4  -4  431.67   26.80
  -1  -4   4  184.80   12.13
  -1   4   4  192.18   12.29
  -1   4   4  186.84   11.72
  -1  -4   4  187.23   11.48
   1   4  -4  191.56   11.51
  -1   4   4  186.60   12.20
   1  -4  -4  185.28   11.78
   1  -4  -4  188.92   11.92
   0  -4  -4   55.18    4.44
   0   4   4   55.99    4.71
   0   4   4   58.74    4.73
   0   4  -4   60.38    4.19
   0  -4   4   61.31    3.98
   0   4   4   59.22    3.96
   0  -4   4   54.88    4.51
  -1   4  -4  189.50   12.03
   1  -4   4  185.93   11.06
   1  -4   4  178.95   11.94
   1   4   4  192.51   12.33
   1   4   4  187.31   11.17
  -1  -4  -4  177.27   11.68
   1   4   4  184.64   12.34
  -2  -4  -4  471.04   26.92
   2   4   4  443.47   28.03
   2  -4   4  459.71   27.55
  -2   4  -4  495.13   27.99
   2  -4   4  469.25   26.11
  -2   4  -4  485.16   28.08
  -2  -4  -4  466.04   26.68
  -2  -4  -4  458.84   27.99
  -3   4  -4   31.30    3.08
  -3  -4  -4   30.38    2.78
   3   4   4   26.71    1.95
   3  -4   4   25.62    2.72
  -3  -4  -4   27.64    2.67
  -3   4  -4   29.55    3.10
   3  -4   4   27.10    2.01
  -3  -4  -4   27.96    3.14
   3   4   4   27.67    2.98
  -4   4  -4    3.92    1.50
   4   4   4    2.32    1.20
  -4  -4  -4    4.65    1.28
   4  -4   4    2.82    1.17
  -4  -4  -4    3.42    1.43
  -4  -4  -4    4.01    1.22
  -4   4  -4    3.77    1.47
   4  -4   4    3.59    0.86
  -5  -4  -4   75.71    6.18
  -5  -4  -4   78.68    6.65
  -5   4  -4   73.12    6.72
  -5   4  -4   75.74    6.77
  -5  -4  -4   80.87    6.27
  -5  -4  -4   75.45    6.54
  -6  -4  -4   52.03    5.19
  -6  -4  -4   60.23    5.13
  -6  -4  -4   57.38    5.45
  -6  -4  -4   54.48    4.95
  -6   4  -4   59.29    5.48
  -6   4  -4   57.92    5.73
  -6   4  -4   55.33    5.66
  -7   4  -4   67.97    6.36
  -7   4  -4   68.39    6.63
  -7  -4  -4   68.04    6.02
  -7  -4  -4   67.84    6.02
  -7  -4  -4   69.90    6.31
  -7   4  -4   72.12    6.86
  -7  -4  -4   69.74    6.28
  -8   4  -4    1.27    1.72
  -8   4  -4    2.88    2.35
  -8  -4  -4    3.25    1.88
  -8   4  -4    1.73    1.98
  -8  -4  -4    4.66    2.15
  -8  -4  -4    3.95    2.01
  -8  -4  -4    2.68    1.89
  -9   4  -4   10.69    3.11
  -9  -4  -4   10.97    2.86
  -9   4  -4   13.20    3.13
  -9   4  -4    9.73    3.03
 -10   4  -4   32.67    4.93
 -10   4  -4   36.84    5.11
 -10   4  -4   34.42    4.78
 -11   4  -4   -0.41    2.30
 -11  -5   4   36.84    5.23
  10  -5  -4    3.45    2.49
 -10  -5   4    5.16    2.49
 -10   5   4    5.43    2.73
 -10  -5   4    2.78    2.46
  -9   5   4    8.83    2.85
  -9  -5   4   13.15    3.20
  -9  -5   4   13.77    3.23
  -9   5   4    9.77    3.17
   9  -5  -4   12.00    3.05
  -9  -5   4   12.19    3.18
  -8   5   4    2.82    2.05
  -8   5   4    3.04    1.84
  -8  -5   4    3.12    1.92
   8  -5  -4    3.45    1.99
  -8  -5   4    4.83    2.23
  -8  -5   4    3.33    1.97
  -8   5   4    3.55    2.05
  -7  -5   4   43.09    4.57
  -7  -5   4   39.43    4.26
   7  -5  -4   33.91    4.05
  -7   5   4   39.06    4.53
  -7   5   4   35.86    4.11
  -7  -5   4   41.27    4.38
  -7   5   4   39.60    4.18
  -6  -5   4   12.95    2.52
  -6   5   4   11.41    2.29
  -6   5   4   11.41    2.38
  -6  -5   4   11.35    2.41
  -6  -5   4   11.95    2.47
   6  -5  -4   10.91    2.32
   6  -5  -4   10.96    2.33
  -6   5   4   10.93    2.57
   5  -5  -4  117.18    8.22
  -5  -5   4  120.79    8.55
  -5  -5   4  118.31    8.38
  -5   5   4  110.27    8.27
  -5   5   4  115.37    8.41
  -5   5   4  118.22    8.70
   5  -5  -4  110.05    8.04
  -5  -5   4  116.60    8.34
  -4  -5   4    1.77    1.21
  -4   5   4    2.55    1.21
  -4   5   4    1.41    1.19
  -4   5   4    2.53    1.28
   4  -5  -4    1.70    1.24
  -4  -5   4    2.06    1.16
   4  -5  -4    1.48    1.25
  -4  -5   4    2.22    1.17
   3  -5  -4  521.98   31.58
  -3  -5   4  516.68   31.68
  -3  -5   4  521.04   32.59
   3  -5  -4  527.91   31.88
  -3   5   4  510.99   32.84
  -3   5   4  521.27   32.52
  -3  -5   4  507.86   31.42
  -3   5   4  508.10   32.65
   2  -5  -4   13.32    1.94
  -1   5   4  165.09   11.64
   1   5  -4  165.00   10.84
   1  -5  -4  157.47   11.13
   1  -5  -4  148.69   11.18
  -1   5   4  169.56   11.02
  -1  -5   4  162.05   11.46
  -1  -5   4  163.06   10.82
  -1   5   4  156.04   11.51
   0   5  -4    0.64    0.61
   0   5   4    0.86    1.14
   0  -5  -4    0.62    0.73
   0  -5   4   -0.13    0.82
   0   5   4    0.63    0.50
   0   5   4    0.09    1.07
   0  -5   4    0.44    0.55
   0  -5  -4    1.08    0.98
  -1   5  -4  198.15   11.50
  -1  -5  -4  190.34   11.27
   1   5   4  188.65   11.87
   1  -5   4  188.05   11.48
   1   5   4  176.64   11.72
  -1  -5  -4  193.74   11.35
   1  -5   4  191.94   10.56
  -2   5  -4    6.44    1.48
   2  -5   4    7.40    0.93
  -2  -5  -4    6.63    1.39
  -2   5  -4    5.23    1.35
   2   5   4    6.01    1.68
  -2  -5  -4    7.80    1.49
   2   5   4    5.80    1.71
   2  -5   4    7.49    1.48
  -3  -5  -4  523.93   32.86
  -3  -5  -4  561.25   31.77
  -3   5  -4  565.65   33.17
   3  -5   4  537.20   32.43
  -3   5  -4  569.99   33.03
   3   5   4  523.90   32.93
   3  -5   4  549.93   30.79
  -3  -5  -4  549.68   31.45
  -4  -5  -4    0.84    0.97
   4  -5   4    1.31    0.72
  -4   5  -4    0.60    1.05
  -4  -5  -4    1.47    1.01
  -4   5  -4    1.13    1.26
   4  -5   4    1.06    0.99
   4   5   4    2.25    1.33
  -4  -5  -4    1.29    1.35
  -5  -5  -4  107.75    8.47
  -5   5  -4  109.58    8.65
   5  -5   4  101.36    8.01
   5   5   4  103.11    8.18
  -5  -5  -4  107.55    8.03
  -5   5  -4  105.25    8.61
  -5  -5  -4  107.57    8.04
  -6   5  -4   17.39    2.98
  -6  -5  -4   14.92    2.45
  -6   5  -4   16.86    3.00
  -6  -5  -4   21.30    2.87
  -6  -5  -4   18.72    2.94
   6   5   4   13.53    2.44
  -7  -5  -4   28.54    3.68
  -7  -5  -4   29.83    4.10
  -7  -5  -4   29.36    3.82
  -7   5  -4   23.71    4.07
  -7   5  -4   27.43    3.93
  -7   5  -4   25.39    4.16
  -8   5  -4    2.39    1.77
  -8  -5  -4   -0.47    1.40
  -8  -5  -4    1.82    1.85
  -8   5  -4    3.19    2.42
  -8  -5  -4    1.73    1.95
  -8   5  -4    1.94    2.05
  -9   5  -4   15.91    3.40
  -9   5  -4   15.95    3.63
  -9  -5  -4   17.42    3.39
  -9   5  -4   15.92    3.62
 -10   5  -4   10.74    3.33
 -10   5  -4    8.30    2.94
 -10   5  -4    7.46    3.09
 -11   5  -4   36.40    5.66
  10  -6  -4   15.47    3.70
 -10  -6   4   13.21    3.58
  10  -6  -4   11.40    3.36
  -9   6   4   39.28    5.30
  -9  -6   4   44.51    5.48
  -9  -6   4   49.56    5.65
   9  -6  -4   46.19    5.41
  -9   6   4   48.14    6.00
  -9   6   4   48.27    5.66
   9  -6  -4   44.71    5.31
   8  -6  -4   32.93    4.41
  -8   6   4   26.17    4.40
   8  -6  -4   30.49    4.21
  -8  -6   4   33.63    4.37
  -8   6   4   31.82    4.52
  -8  -6   4   36.88    4.65
  -8   6   4   30.44    4.37
  -8  -6   4   28.79    4.35
  -7   6   4   53.49    5.43
  -7  -6   4   52.90    5.55
   7  -6  -4   50.92    5.34
  -7  -6   4   61.25    5.76
   7  -6  -4   53.94    5.37
  -7   6   4   54.22    5.76
  -7   6   4   50.41    5.36
  -7  -6   4   54.77    5.50
  -6   6   4   32.84    3.89
   6  -6  -4   32.46    3.70
  -6  -6   4   33.16    3.70
  -6  -6   4   30.72    3.69
   6  -6  -4   28.32    3.56
  -6   6   4   32.52    3.76
  -6  -6   4   30.82    3.67
  -6   6   4   31.65    3.85
   5  -6  -4   16.22    2.59
   5  -6  -4   17.05    2.61
  -4   6   4    9.15    1.98
  -4  -6   4    7.54    1.78
   4  -6  -4   11.06    2.26
   4  -6  -4   12.72    2.28
  -4  -6   4    8.82    1.93
  -4  -6   4    7.24    1.79
  -4   6   4    8.93    1.96
  -4   6   4    7.25    1.87
   3  -6  -4    3.14    1.52
  -3  -6   4    2.26    1.11
  -3   6   4    2.32    1.16
  -3  -6   4    2.78    1.28
  -3   6   4    3.16    1.37
  -3   6   4    2.54    1.32
   3  -6  -4    3.74    1.51
  -3  -6   4    2.30    1.19
  -2  -6   4   13.18    1.85
  -2   6   4   13.51    2.17
  -2   6   4   10.35    1.99
   2  -6  -4   11.08    2.06
  -2  -6   4   11.28    2.04
  -2   6   4   12.60    1.86
   2  -6  -4   12.10    2.10
   2   6  -4   12.83    1.35
  -2  -6   4   14.43    1.95
  -1   6   4   70.47    5.23
  -1   6   4   68.64    5.87
  -1   6   4   66.46    5.85
   1  -6  -4   73.11    5.75
  -1  -6   4   71.84    5.30
  -1  -6   4   69.25    5.27
   1  -6  -4   70.75    5.76
  -1  -6   4   67.52    5.74
   1   6  -4   72.88    5.12
   0  -6   4   66.90    5.43
   0   6  -4   72.26    5.06
   0  -6  -4   64.63    5.33
   0   6   4   66.83    5.63
   0  -6   4   68.50    4.83
   0   6   4   68.48    4.62
   0   6   4   73.30    5.72
   0  -6  -4   67.60    5.37
  -1  -6  -4   82.11    5.83
   1   6   4   77.21    6.08
   1   6   4   73.10    6.05
  -1   6  -4   82.52    5.69
  -1  -6  -4   79.65    5.79
   1  -6   4   75.88    5.02
  -1   6  -4   84.22    5.72
   1  -6   4   81.41    5.82
  -2   6  -4   13.07    2.04
   2  -6   4   15.26    1.45
   2   6   4   13.31    2.32
   2   6   4   14.05    2.37
  -2  -6  -4   11.80    1.96
  -2  -6  -4   12.99    2.01
  -2   6  -4   16.79    2.30
   2  -6   4   12.68    1.97
   3  -6   4    6.37    1.53
   3   6   4    7.61    2.10
  -3   6  -4    6.98    1.76
  -3  -6  -4    8.83    1.73
  -3   6  -4    8.89    1.84
  -3  -6  -4    8.41    1.69
   3   6   4    8.12    1.94
  -4  -6  -4   13.16    2.20
  -4  -6  -4   14.20    2.40
  -4   6  -4   11.87    2.33
  -4   6  -4   10.78    2.22
   4  -6   4    9.95    1.94
  -4  -6  -4   13.18    2.19
   4   6   4   10.28    2.13
  -5  -6  -4    8.68    2.30
  -5   6  -4    6.47    2.17
   5  -6   4   11.44    2.14
  -5  -6  -4    7.95    2.04
   5   6   4   10.18    2.30
  -5  -6  -4    8.55    2.00
  -5   6  -4    7.19    2.15
  -6  -6  -4   18.93    3.10
  -6   6  -4   25.25    3.68
  -6   6  -4   21.43    3.70
   6   6   4   22.82    3.51
   6  -6   4   23.85    3.25
  -6  -6  -4   21.94    3.53
  -6  -6  -4   25.63    3.38
  -7  -6  -4   57.69    5.43
  -7   6  -4   54.57    5.89
  -7  -6  -4   58.35    5.43
  -7  -6  -4   56.31    5.63
   7   6   4   57.71    5.52
  -7   6  -4   50.05    5.78
  -8   6  -4   44.08    5.34
  -8  -6  -4   42.38    4.65
  -8  -6  -4   44.32    4.79
  -8   6  -4   41.35    5.34
  -9   6  -4   52.35    6.21
  -9  -6  -4   54.17    5.65
  -9  -6  -4   46.43    5.40
  -9   6  -4   55.16    6.26
 -10   6  -4   15.02    3.97
  10  -7  -4    0.71    2.21
 -10  -7   4    2.95    2.40
  10  -7  -4    1.83    2.42
  -9   7   4   26.46    4.36
   9  -7  -4   35.16    4.63
  -9   7   4   31.26    4.88
  -9   7   4   28.20    4.53
  -9  -7   4   29.20    4.46
   9  -7  -4   34.46    4.60
  -9  -7   4   29.85    4.56
  -8   7   4    2.79    2.03
   8  -7  -4    3.57    2.31
  -8  -7   4    2.42    1.86
   8  -7  -4    1.32    2.02
  -8   7   4    2.71    2.11
  -8  -7   4    2.25    1.90
  -8   7   4   -0.42    1.65
   7  -7  -4   22.76    3.65
  -7   7   4   18.53    3.44
  -7   7   4   19.91    3.59
  -7  -7   4   25.74    3.76
  -7  -7   4   26.26    3.92
  -7  -7   4   23.03    3.68
  -7   7   4   17.75    3.56
   7  -7  -4   18.28    3.42
  -6  -7   4   -0.82    1.15
  -6  -7   4   -0.15    1.15
  -6   7   4    0.14    1.40
  -6   7   4    0.76    1.30
  -6   7   4    0.56    1.37
   6  -7  -4    1.03    1.65
   6  -7  -4   -0.58    1.40
  -6  -7   4    0.05    1.20
  -5  -7   4   86.27    7.36
  -5   7   4   87.43    7.54
   5  -7  -4   91.19    7.43
  -5  -7   4   89.39    7.37
  -5   7   4   85.19    7.51
  -5   7   4   89.13    7.61
   5  -7  -4   89.53    7.45
  -5  -7   4   89.37    7.37
  -4   7   4    0.58    1.24
  -4  -7   4    1.19    1.24
  -4  -7   4    1.13    1.15
  -4   7   4    0.67    1.14
  -4   7   4    1.56    1.37
   4  -7  -4    0.67    1.24
   4  -7  -4    2.81    1.55
  -4  -7   4    2.04    1.28
  -3  -7   4   14.17    2.23
   3  -7  -4   17.33    2.66
  -3  -7   4   12.34    2.20
   3  -7  -4   16.12    2.57
  -3  -7   4   15.23    2.25
  -3   7   4   11.22    2.24
  -3   7   4   12.53    2.34
  -3   7   4   14.78    2.26
   2  -7  -4   69.47    5.72
  -2  -7   4   72.46    5.34
  -2  -7   4   71.92    5.34
  -2   7   4   68.88    5.23
  -2   7   4   69.64    5.71
   2  -7  -4   69.06    5.64
   2   7  -4   70.68    4.70
  -2   7   4   64.49    5.64
  -2  -7   4   72.82    5.71
  -1   7   4  284.81   18.06
  -1   7   4  286.11   18.95
  -1  -7   4  290.13   18.76
   1  -7  -4  284.54   18.29
   1   7  -4  291.54   18.19
  -1  -7   4  290.80   17.81
  -1   7   4  295.26   19.10
   1  -7  -4  288.71   18.49
  -1  -7   4  295.08   17.98
   0  -7  -4    2.53    1.26
   0   7  -4    3.91    1.17
   0   7   4    4.01    0.83
   0   7   4    4.23    1.76
   0  -7   4    3.33    1.01
   0  -7  -4    1.99    1.33
   0  -7   4    3.83    1.39
   0   7  -4    3.30    1.04
   0   7   4    3.85    1.63
   0  -7   4    3.53    1.03
  -1  -7  -4  292.26   18.27
   1  -7   4  300.21   17.63
   1   7   4  296.22   19.13
  -1   7  -4  315.01   18.69
  -1   7  -4  307.94   18.73
   1   7   4  298.43   19.07
   1  -7   4  282.51   18.59
  -1  -7  -4  280.25   18.34
   2   7   4   64.49    5.79
  -2  -7  -4   69.10    5.49
   2  -7   4   65.18    4.66
  -2  -7  -4   65.65    5.45
  -2   7  -4   61.81    5.41
   2  -7   4   65.09    5.46
   2   7   4   63.41    5.75
  -2   7  -4   61.83    5.42
  -3   7  -4   16.94    2.58
  -3  -7  -4   13.22    2.26
   3   7   4   15.27    2.65
  -3  -7  -4   15.73    2.45
   3   7   4   12.36    2.54
  -3   7  -4   17.21    2.57
   3  -7   4   11.29    2.11
   3  -7   4   16.09    1.72
  -4   7  -4    2.08    1.51
   4  -7   4    1.47    1.27
   4   7   4    2.94    1.74
  -4   7  -4    2.51    1.53
  -4  -7  -4    1.69    1.29
  -4  -7  -4    1.81    1.35
   4   7   4    2.04    1.80
  -5   7  -4  102.08    8.06
   5   7   4  100.49    7.75
   5  -7   4   95.47    7.45
  -5   7  -4  107.39    8.18
  -5  -7  -4  109.13    7.73
  -5  -7  -4  101.18    7.60
  -6  -7  -4    1.17    1.68
  -6   7  -4    0.50    1.71
   6   7   4    1.89    1.67
  -6   7  -4   -0.68    1.40
  -6  -7  -4    0.75    1.38
   6  -7   4    0.15    1.20
  -6  -7  -4    0.68    1.40
  -7   7  -4   36.86    4.72
  -7  -7  -4   33.21    4.22
  -7  -7  -4   35.48    4.16
   7   7   4   35.41    4.17
  -7   7  -4   37.01    4.66
   7  -7   4   33.64    3.91
  -8   7  -4    1.35    2.18
  -8   7  -4    1.28    2.15
  -8  -7  -4    2.09    1.83
  -8  -7  -4    0.80    1.88
  -9  -7  -4   21.66    4.09
  -9  -7  -4   21.94    4.04
  -9   7  -4   25.37    4.64
  -9   7  -4   22.54    4.62
 -10   7  -4    1.13    2.49
  10  -8  -4    1.85    2.62
 -10   8   4    0.37    2.46
 -10  -8   4    1.85    2.11
  -9  -8   4   13.49    3.50
  -9  -8   4   19.00    3.92
  -9   8   4   20.33    4.17
  -9   8   4   17.49    3.93
   9  -8  -4   16.93    3.81
   9  -8  -4   15.86    3.75
  -9   8   4   13.87    3.63
  -8   8   4    2.49    2.16
  -8  -8   4    0.84    1.74
  -8   8   4    4.07    2.37
   8  -8  -4    1.44    1.98
  -8   8   4    3.56    2.44
   8  -8  -4    2.32    2.09
  -8  -8   4    3.09    2.27
  -7   8   4   38.76    4.69
   7  -8  -4   35.41    4.64
  -7  -8   4   36.16    4.60
  -7  -8   4   36.87    4.57
   7  -8  -4   38.24    4.62
  -7   8   4   36.07    4.67
  -7   8   4   34.22    4.62
   6  -8  -4    3.55    2.09
   6  -8  -4    5.00    2.15
  -6  -8   4    3.92    1.84
  -6   8   4    3.98    2.12
  -6  -8   4    2.41    1.72
  -6   8   4    4.08    1.97
  -6   8   4    2.77    1.80
  -6  -8   4    5.02    2.15
  -5   8   4   19.89    3.06
  -5   8   4   21.43    3.21
   5  -8  -4   19.61    3.04
   5  -8  -4   19.34    3.11
  -4  -8   4   20.58    2.95
  -4  -8   4   21.46    2.98
   4  -8  -4   21.07    3.22
  -4   8   4   22.41    3.21
  -4   8   4   23.16    3.17
  -4  -8   4   20.24    2.79
  -4   8   4   22.86    3.00
   4  -8  -4   19.10    3.04
  -3   8   4    4.15    1.43
  -3  -8   4    2.37    1.28
   3  -8  -4    3.63    1.71
   3  -8  -4    3.13    1.64
  -3   8   4    3.29    1.63
  -3   8   4    2.00    1.53
  -3  -8   4    4.13    1.62
  -3  -8   4    4.71    1.54
   2  -8  -4   33.06    3.78
  -2   8   4   30.60    3.19
  -2   8   4   32.96    3.79
   2  -8  -4   32.37    3.75
  -2  -8   4   28.18    3.57
  -2  -8   4   31.66    3.34
  -2   8   4   30.89    3.69
  -2  -8   4   31.59    3.31
   1  -8  -4   53.24    5.02
  -1   8   4   50.12    4.34
  -1   8   4   53.06    5.19
  -1   8   4   51.14    5.15
   1  -8  -4   53.19    5.03
  -1  -8   4   49.78    4.45
   1   8  -4   55.27    4.39
  -1  -8   4   52.20    4.53
  -1  -8   4   54.60    5.13
   0  -8  -4    4.27    1.64
   0  -8   4    7.18    1.42
   0  -8  -4    5.70    1.73
   0   8   4    8.27    2.11
   0   8  -4    4.99    1.32
   0   8  -4    5.77    1.37
   0  -8   4    7.08    1.42
   0  -8   4    5.65    1.74
   0   8   4    4.97    1.85
   1  -8   4   63.63    4.46
  -1  -8  -4   65.60    5.23
  -1   8  -4   59.67    4.87
   1   8   4   60.93    5.40
   1  -8   4   57.22    5.03
   1   8   4   63.74    5.48
  -1   8  -4   62.38    4.91
   1  -8   4   66.32    4.48
  -1  -8  -4   66.46    5.29
   2   8   4   47.82    4.40
  -2  -8  -4   44.89    3.97
   3   8   4    9.62    2.32
   3   8   4    9.89    2.49
   3  -8   4    9.68    2.01
  -3   8  -4    9.30    2.06
  -3  -8  -4    9.84    2.13
  -3  -8  -4   10.15    2.13
   4   8   4   18.47    3.24
  -4  -8  -4   16.57    2.89
  -4   8  -4   12.46    2.65
  -4   8  -4   14.45    2.84
   4   8   4   20.01    3.25
   4  -8   4   13.06    2.56
  -4  -8  -4   15.34    2.73
   5  -8   4   11.50    2.47
   5   8   4   10.73    2.74
  -5   8  -4   11.50    2.85
  -5  -8  -4    9.56    2.41
   5   8   4   11.45    2.74
  -5  -8  -4   11.04    2.51
  -5   8  -4    9.49    2.55
  -6   8  -4    1.78    1.81
   6   8   4    1.14    2.04
  -6  -8  -4    1.68    1.65
   6   8   4    1.78    2.23
   6  -8   4    0.79    1.43
  -6   8  -4    0.45    1.83
  -6  -8  -4    1.27    1.49
   7  -8   4   36.82    4.47
  -7  -8  -4   35.97    4.58
  -7  -8  -4   31.71    4.33
  -7   8  -4   32.90    4.79
  -7   8  -4   35.58    5.07
   8  -8   4    3.63    2.08
  -8   8  -4    2.40    2.30
  -8  -8  -4    5.01    2.40
  -8  -8  -4    4.79    2.27
  -8   8  -4    3.50    2.61
  -9  -8  -4   22.02    4.01
  -9  -8  -4   23.65    4.24
   9  -8   4   23.75    3.88
  -9   8  -4   22.88    4.52
  -9   8  -4   24.74    4.57
 -10  -8  -4    4.20    2.75
 -10   8  -4    3.90    3.30
   9  -9  -4   10.54    3.42
  -9  -9   4   11.99    3.50
   9  -9  -4   10.95    3.37
  -9   9   4   14.85    3.70
  -9   9   4   14.99    3.85
  -8  -9   4    3.12    2.38
  -8   9   4    3.96    2.38
   8  -9  -4    1.58    2.26
  -8   9   4    1.67    2.32
  -8   9   4    1.86    2.31
   8  -9  -4    2.01    2.18
  -8  -9   4    2.77    2.05
  -7  -9   4   61.73    6.38
  -7   9   4   58.97    6.46
  -7   9   4   65.77    6.76
   7  -9  -4   61.87    6.47
  -7   9   4   58.60    6.49
  -7  -9   4   55.74    6.29
   7  -9  -4   62.25    6.41
  -6   9   4   11.82    2.91
  -6  -9   4    9.60    2.63
   6  -9  -4    8.64    2.68
  -6   9   4    9.90    2.76
  -6  -9   4    7.88    2.44
  -6   9   4    7.04    2.66
   6  -9  -4    9.66    2.74
   5  -9  -4    5.57    2.26
  -5   9   4    6.51    2.30
  -5  -9   4    4.06    1.84
  -5   9   4    3.80    1.81
   5  -9  -4    7.91    2.40
  -5   9   4    3.47    1.89
  -5  -9   4    6.28    1.98
  -5  -9   4    6.59    2.17
  -4  -9   4   12.88    2.49
  -4   9   4   16.03    2.98
  -4   9   4   14.45    2.76
   4  -9  -4   11.48    2.58
  -4  -9   4   14.45    2.59
  -4   9   4   10.74    2.32
   4  -9  -4   12.89    2.75
  -4  -9   4   13.10    2.50
  -3   9   4    8.70    2.34
  -3  -9   4   10.20    2.17
  -3  -9   4    9.70    2.12
  -3   9   4   11.47    2.18
   3  -9  -4   10.75    2.46
  -3  -9   4   10.14    2.22
  -3   9   4    8.91    2.31
   3  -9  -4   10.21    2.43
  -2  -9   4   48.68    4.97
  -2  -9   4   55.76    4.78
   2  -9  -4   55.35    5.17
  -2  -9   4   56.90    4.80
   2  -9  -4   55.39    5.22
  -2   9   4   50.33    5.10
  -2   9   4   52.07    5.17
  -2   9   4   53.87    4.62
   1  -9  -4  116.34    8.64
  -1   9   4  108.82    8.75
   1   9  -4  108.98    7.96
  -1  -9   4  110.19    8.09
   1  -9  -4  113.65    8.63
  -1   9   4  112.75    7.88
  -1  -9   4  120.57    8.81
  -1  -9   4  111.47    8.04
  -1   9   4  119.40    8.98
   0  -9   4    0.84    1.30
   0  -9   4    0.96    0.99
   0  -9  -4    1.67    1.28
   0   9  -4    1.52    1.18
   0   9   4    0.82    1.60
   0  -9  -4    1.91    1.39
   0  -9   4    0.30    0.93
   0   9  -4    1.28    1.10
   0   9   4    1.53    1.66
  -1   9  -4  109.62    8.36
  -1  -9  -4  112.68    8.57
  -1  -9  -4  125.52    8.83
   1   9   4  111.16    8.88
  -1   9  -4  116.41    8.43
   1  -9   4  113.57    8.62
   1  -9   4  118.11    7.89
   1  -9   4  122.57    7.87
   1   9   4  115.24    8.93
  -2   9  -4   54.57    5.02
  -2   9  -4   54.33    4.96
   2   9   4   50.23    5.25
  -2  -9  -4   52.05    5.00
   2   9   4   58.38    5.46
   2  -9   4   50.96    4.89
   2  -9   4   51.84    4.22
  -2  -9  -4   53.75    5.04
   3   9   4   13.73    2.79
   3   9   4   11.61    2.65
  -3  -9  -4   15.58    2.74
  -3  -9  -4   12.63    2.51
   3  -9   4   13.13    2.41
  -3   9  -4   13.41    2.63
  -3   9  -4   14.99    2.67
  -4  -9  -4   10.75    2.57
  -4   9  -4   12.42    2.69
   4  -9   4   11.25    2.41
  -4  -9  -4   11.50    2.55
  -4   9  -4   10.83    2.66
   4   9   4   11.56    2.85
   4   9   4   13.41    2.96
   5  -9   4   14.34    2.69
   5   9   4   15.27    3.12
  -5  -9  -4   15.04    2.89
  -5  -9  -4   14.93    2.87
   5   9   4   16.56    3.14
  -6   9  -4   17.86    3.53
   6   9   4   15.75    3.29
   6  -9   4   17.81    3.09
  -6  -9  -4   15.22    3.26
   6   9   4   16.62    3.35
  -6  -9  -4   18.78    3.38
  -6   9  -4   15.00    3.28
  -7   9  -4   73.93    7.30
  -7   9  -4   72.02    7.15
   7  -9   4   60.83    6.27
  -7  -9  -4   78.65    7.00
  -7  -9  -4   79.80    7.02
  -8  -9  -4    0.11    1.76
  -8   9  -4   -0.24    2.02
  -8   9  -4   -0.34    2.25
  -8  -9  -4    0.37    1.91
   8  -9   4    2.05    1.80
  -9  -9  -4   14.92    3.66
  -9  -9  -4   20.07    3.97
  -9   9  -4   18.31    4.29
   9 -10  -4   -0.58    2.46
  -9  10   4    3.21    2.78
  -9 -10   4    1.58    2.19
   8 -10  -4   59.44    6.54
  -8  10   4   60.27    6.92
  -8 -10   4   54.56    6.55
  -8 -10   4   56.49    6.40
  -8  10   4   58.06    6.67
   8 -10  -4   56.17    6.50
  -8  10   4   60.11    6.80
  -7  10   4   13.85    3.35
  -7  10   4   15.87    3.50
  -7  10   4   11.64    3.22
  -7 -10   4   15.39    3.47
  -7 -10   4   11.96    3.11
   7 -10  -4   12.81    3.34
   7 -10  -4   16.49    3.56
  -6 -10   4   15.26    3.28
  -6  10   4   15.88    3.38
  -6  10   4   14.77    3.17
   6 -10  -4   14.38    3.15
   6 -10  -4   14.60    3.22
  -6 -10   4   17.60    3.28
  -6  10   4   13.26    3.18
  -5  10   4   27.66    4.08
  -5 -10   4   27.03    3.64
  -5 -10   4   29.82    3.73
   5 -10  -4   28.27    3.99
  -5  10   4   28.69    4.13
   5 -10  -4   25.99    3.90
  -5  10   4   26.78    3.84
  -4 -10   4    3.74    1.88
  -4 -10   4    3.18    1.81
   4 -10  -4    5.56    2.27
  -4  10   4    6.14    2.08
  -4  10   4    4.55    2.10
   4 -10  -4    5.65    2.26
  -4 -10   4    5.18    2.00
  -4  10   4    4.44    2.16
   3 -10  -4    0.63    1.44
  -3 -10   4    0.01    1.27
  -3  10   4    0.30    1.09
  -3 -10   4    1.43    1.57
   3 -10  -4    2.01    1.65
  -3  10   4    2.35    1.84
  -3 -10   4    0.24    1.16
  -3  10   4    0.17    1.43
   2 -10  -4    0.00    1.36
  -2 -10   4    1.09    1.18
  -2  10   4    0.87    1.62
  -2  10   4    1.15    1.53
  -2  10   4    1.25    1.13
  -2 -10   4    1.04    1.31
  -2 -10   4    1.27    1.58
   2 -10  -4    1.14    1.37
  -1 -10   4   32.25    3.61
  -1 -10   4   29.95    3.55
  -1  10   4   29.74    4.08
   1 -10  -4   32.20    4.12
  -1  10   4   30.78    4.14
   1 -10  -4   30.08    3.90
  -1 -10   4   29.73    3.97
   0 -10  -4  124.86    9.26
   0  10   4  123.03    9.47
   0  10  -4  122.50    8.76
   0 -10   4  116.74    9.17
   0 -10   4  114.12    8.36
   0 -10   4  116.42    8.46
   0  10   4  128.87    9.59
   0  10  -4  119.53    8.71
   0 -10  -4  125.19    9.21
   1  10   4   40.86    4.50
  -1  10  -4   39.88    4.00
   1 -10   4   40.32    3.56
  -1  10  -4   42.21    3.97
   1  10   4   40.31    4.57
   1 -10   4   40.98    3.67
  -1 -10  -4   39.27    4.25
   1 -10   4   41.13    4.25
  -1 -10  -4   39.57    4.31
   2  10   4    0.93    1.91
  -2 -10  -4    1.08    1.37
  -2  10  -4    0.28    1.27
  -2 -10  -4    0.74    1.42
   2 -10   4    0.49    1.35
   2  10   4    2.88    2.10
  -2  10  -4    1.05    1.47
   2 -10   4    1.42    1.06
   3 -10   4    2.03    1.57
  -3  10  -4    2.66    1.66
   3  10   4    2.01    2.00
  -3 -10  -4    1.56    1.53
  -3 -10  -4    1.33    1.50
  -3  10  -4    2.61    1.75
   3  10   4    1.99    2.00
   4  10   4   12.11    3.01
   4  10   4   13.64    2.91
  -4  10  -4   15.03    2.88
  -4 -10  -4   14.03    2.89
   5  10   4   19.19    3.69
   5  10   4   21.03    3.66
  -5 -10  -4   18.47    3.52
  -5  10  -4   20.66    3.68
   5 -10   4   19.66    3.41
  -5  10  -4   26.05    4.12
  -5 -10  -4   20.52    3.74
   6 -10   4   14.31    3.05
  -6 -10  -4   13.77    3.32
  -6 -10  -4   12.47    3.24
  -6  10  -4    8.97    2.95
  -6  10  -4   13.00    3.40
  -7 -10  -4   12.84    3.34
  -7 -10  -4    7.14    2.77
  -7  10  -4   12.71    3.68
  -7  10  -4   13.65    3.62
   7 -10   4    9.28    2.83
  -8  10  -4   65.92    7.13
  -8  10  -4   59.88    7.12
  -8 -10  -4   65.14    6.76
  -8 -10  -4   57.35    6.60
   8 -10   4   57.22    6.37
  -9  10  -4    2.62    2.80
  -9 -10  -4    2.56    2.47
  -8  11   4    1.55    2.51
  -8 -11   4    1.68    2.33
  -8  11   4    1.82    2.28
   8 -11  -4    0.86    2.38
   8 -11  -4    1.19    2.49
  -7  11   4   10.21    3.14
   7 -11  -4    9.67    3.18
  -7 -11   4   12.76    3.28
  -7 -11   4   11.45    3.27
  -7  11   4   12.11    3.32
  -7  11   4    9.34    3.14
   7 -11  -4    9.90    3.06
   6 -11  -4   11.14    3.02
  -6  11   4    8.59    2.94
  -6 -11   4    7.59    2.65
  -6 -11   4    7.51    2.75
  -6  11   4    8.35    2.75
   6 -11  -4    6.81    2.67
  -6  11   4    7.23    2.86
  -5 -11   4   28.55    4.00
  -5  11   4   22.61    4.07
   5 -11  -4   26.95    4.16
  -5 -11   4   25.07    3.99
  -5  11   4   29.04    3.98
   5 -11  -4   23.07    3.95
  -5  11   4   23.97    4.19
  -4  11   4   68.16    7.05
   4 -11  -4   68.06    6.83
  -4 -11   4   72.53    6.71
  -4  11   4   73.61    7.22
  -4 -11   4   71.32    6.70
  -4  11   4   78.22    6.83
   4 -11  -4   73.88    6.91
  -3 -11   4   50.85    5.21
   3 -11  -4   54.54    5.53
   3 -11  -4   52.03    5.48
  -3  11   4   54.29    5.76
  -3  11   4   49.02    5.60
  -3 -11   4   49.11    5.14
  -2  11   4    7.73    2.45
   2 -11  -4    5.65    2.27
  -2  11   4    5.40    2.24
  -2 -11   4    4.11    2.07
   2 -11  -4    6.82    2.33
  -2 -11   4    5.84    1.93
  -2 -11   4    4.51    1.82
  -1 -11   4  114.77    7.75
   1 -11  -4  115.54    8.35
   1 -11  -4  111.84    8.29
  -1 -11   4  119.43    8.51
  -1  11   4  107.47    8.48
  -1 -11   4  109.20    7.72
  -1  11   4  116.96    8.61
   0 -11   4    3.77    1.51
   0  11   4    4.69    2.14
   0  11  -4    2.84    1.48
   0 -11   4    3.73    2.04
   0  11   4    2.96    2.19
   0 -11  -4    3.19    1.93
   0 -11  -4    3.39    1.79
   0 -11   4    3.61    1.54
   0  11  -4    2.72    1.61
   1 -11   4   95.51    7.96
   1 -11   4   90.43    7.16
  -1  11  -4   83.71    7.53
   1  11   4   87.50    8.18
  -1  11  -4   83.64    7.54
  -1 -11  -4   82.29    7.74
   1 -11   4   93.33    7.22
  -1 -11  -4   81.82    7.73
   1  11   4   89.95    8.23
   2 -11   4   11.26    2.52
  -2 -11  -4   12.80    2.72
  -2  11  -4    9.60    2.34
   2  11   4   11.22    2.82
  -2  11  -4    9.02    2.32
  -2 -11  -4   10.96    2.59
   2  11   4    8.86    2.73
   3 -11   4   73.48    5.91
  -4 -11  -4   86.52    7.44
   4  11   4   86.68    7.52
   4 -11   4   74.54    6.87
   4  11   4   85.50    7.45
  -4  11  -4   77.83    7.19
  -4 -11  -4   83.57    7.36
  -4  11  -4   81.19    7.30
  -5  11  -4   37.97    4.98
   5 -11   4   32.51    4.22
  -5  11  -4   35.53    4.57
  -5 -11  -4   39.00    4.77
   5  11   4   34.94    4.75
   5  11   4   34.33    4.88
  -5 -11  -4   37.08    4.66
  -6 -11  -4   14.86    3.45
  -6  11  -4   16.34    3.56
  -6  11  -4   17.06    3.75
   6 -11   4   20.58    3.64
  -6 -11  -4   19.42    3.68
  -7  11  -4    9.31    3.52
  -7 -11  -4    8.97    3.25
   7 -11   4    9.96    3.04
  -7  11  -4    7.92    3.24
  -7 -11  -4   11.20    3.39
  -8 -11  -4   -0.51    1.73
  -8  11  -4   -0.20    2.54
  -8 -12   4   -0.29    2.19
   8 -12  -4   -0.28    2.39
  -8  12   4    1.41    2.65
   7 -12  -4    3.29    2.63
  -7 -12   4    5.18    2.81
  -7  12   4    3.34    2.38
   7 -12  -4    3.83    2.51
  -7  12   4    3.56    2.57
  -6  12   4   20.23    3.87
  -6 -12   4   18.97    3.78
   6 -12  -4   18.19    3.80
  -6  12   4   18.25    4.13
   6 -12  -4   17.98    3.90
  -6 -12   4   15.85    3.50
  -6  12   4   19.14    3.99
  -5 -12   4    1.14    1.74
  -5 -12   4    4.74    2.37
  -5  12   4    4.28    2.45
   5 -12  -4    3.56    2.41
  -5  12   4    1.36    1.73
  -5  12   4    3.16    2.47
   5 -12  -4    3.51    2.33
  -4 -12   4    5.71    2.28
   4 -12  -4    4.97    2.46
  -4  12   4    6.42    2.57
  -4  12   4    4.48    2.34
   4 -12  -4    2.98    2.16
  -4 -12   4    5.39    2.25
  -3 -12   4   -0.01    1.49
  -3 -12   4    0.36    1.40
   3 -12  -4   -1.25    1.34
  -3  12   4    0.91    1.86
  -3  12   4    0.12    1.95
   3 -12  -4   -0.32    1.41
  -2  12   4   30.50    4.41
  -2 -12   4   28.34    3.91
  -2  12   4   24.47    4.17
   2 -12  -4   29.93    4.23
   2 -12  -4   21.39    3.83
  -2 -12   4   27.10    3.83
   1 -12  -4   -0.98    1.28
  -1 -12   4   -0.56    1.68
  -1 -12   4    0.58    1.32
  -1  12   4   -0.34    1.83
  -1 -12   4   -0.18    1.16
   1 -12  -4   -0.35    1.43
  -1  12   4   -0.37    1.67
   0 -12  -4   28.97    4.05
   0 -12  -4   32.97    4.21
   0  12   4   32.32    4.56
   0 -12   4   28.88    3.60
   0  12   4   28.73    4.32
   0 -12   4   30.14    3.64
   0 -12   4   37.80    4.46
   1 -12   4    1.04    1.25
  -1  12  -4   -0.58    1.40
   1 -12   4    0.46    1.37
   1  12   4   -0.55    1.76
   1  12   4    2.41    2.21
  -1  12  -4    0.46    1.52
  -1 -12  -4    0.29    1.41
  -1 -12  -4    0.71    1.48
   1 -12   4    0.58    1.75
   2  12   4   40.39    4.90
  -2  12  -4   42.36    4.56
  -2 -12  -4   42.04    4.71
  -2  12  -4   44.54    4.70
   2  12   4   39.39    4.84
  -2 -12  -4   41.92    4.67
   2 -12   4   40.32    4.63
  -3 -12  -4   -0.02    1.52
  -3 -12  -4    1.47    1.79
  -3  12  -4    2.01    1.84
   3  12   4   -0.89    2.20
  -3  12  -4    2.36    2.05
   3 -12   4    2.14    1.84
   3  12   4   -1.36    1.95
   4  12   4    0.60    2.31
   4  12   4    2.13    2.56
   4 -12   4    2.19    1.89
  -4 -12  -4    1.09    1.82
  -4  12  -4   -0.53    1.97
  -4 -12  -4    1.73    1.88
  -4  12  -4    0.84    1.82
  -5 -12  -4    1.67    1.99
  -5  12  -4    4.43    2.56
   5 -12   4    3.30    2.13
  -5  12  -4    4.11    2.44
  -5 -12  -4    4.55    2.46
   6 -12   4   18.48    3.65
  -6 -12  -4   24.22    4.31
  -6  12  -4   17.72    3.87
  -6  12  -4   15.99    3.87
  -6 -12  -4   20.05    4.12
  -7 -12  -4   -0.39    1.87
  -7  12  -4    3.10    2.93
  -7 -12  -4    2.11    2.22
  -8 -12  -4    0.98    2.28
  -8  12  -4    3.01    2.99
   7 -13  -4    1.00    2.61
  -7 -13   4    1.83    2.30
  -7  13   4    1.76    2.40
  -7  13   4    1.29    2.24
   7 -13  -4   -0.40    2.23
  -6 -13   4    5.24    2.57
  -6  13   4    3.41    2.76
   6 -13  -4    5.71    2.72
  -6 -13   4    5.96    2.83
  -6  13   4    5.24    2.65
   6 -13  -4    2.35    2.43
  -5 -13   4    0.59    1.63
   5 -13  -4   -2.61    1.60
  -5  13   4    1.57    2.33
  -5  13   4   -0.32    1.77
  -5 -13   4   -0.13    1.76
   5 -13  -4   -0.73    1.66
  -4 -13   4   25.00    4.11
  -4  13   4   30.87    4.85
   4 -13  -4   32.11    4.57
  -4 -13   4   27.66    4.22
  -4  13   4   30.18    4.73
   4 -13  -4   33.93    4.74
  -3 -13   4    3.37    1.99
   3 -13  -4    2.70    2.15
   2 -13  -4   55.25    5.70
  -2  13   4   56.35    5.98
  -2 -13   4   59.96    5.57
  -2  13   4   60.32    6.06
  -2 -13   4   55.19    5.42
   2 -13  -4   63.18    6.05
   1 -13  -4    1.75    1.82
  -1 -13   4    1.61    1.70
  -1 -13   4    2.67    1.80
  -1  13   4    3.78    2.54
  -1  13   4    1.63    2.15
   1 -13  -4    0.30    1.70
   0 -13   4    0.56    1.43
   0  13   4    0.98    2.19
   0 -13  -4   -0.35    1.52
   0  13   4   -0.72    1.81
   0 -13  -4   -0.27    1.47
   0 -13   4    0.51    1.49
   0 -13   4    2.16    2.10
   1 -13   4    2.33    2.14
  -1  13  -4    2.25    1.86
  -1 -13  -4    3.45    2.06
   1  13   4    5.13    2.65
  -1 -13  -4    3.18    2.03
   1  13   4    2.64    2.38
  -1  13  -4    1.99    1.91
   2 -13   4   43.42    5.34
   2  13   4   42.88    5.52
  -2  13  -4   37.33    4.92
  -2 -13  -4   44.40    5.40
  -2 -13  -4   38.87    5.19
   2  13   4   47.29    5.68
  -2  13  -4   37.65    5.00
  -3 -13  -4    9.47    2.94
   3  13   4   11.16    3.29
  -3  13  -4    9.15    2.88
   3  13   4   12.35    3.38
  -3  13  -4    9.38    2.79
   3 -13   4   10.45    2.78
  -3 -13  -4    7.13    2.75
  -4  13  -4   30.12    4.48
   4  13   4   28.25    4.63
   4  13   4   30.81    4.68
  -4  13  -4   31.14    4.53
  -4 -13  -4   27.28    4.64
   4 -13   4   28.59    4.22
  -4 -13  -4   26.78    4.52
  -5 -13  -4    1.28    2.20
  -5 -13  -4    1.69    2.09
  -5  13  -4   -0.97    1.99
  -5  13  -4   -1.46    2.15
   5 -13   4   -0.77    1.69
  -6  13  -4    6.47    3.05
   6 -13   4    8.91    2.94
  -6  13  -4   10.79    3.58
  -6 -13  -4    7.51    3.14
  -6 -13  -4    9.59    3.30
  -7  13  -4    1.40    2.76
  -7 -13  -4   -0.25    2.15
   6 -14  -4   18.35    3.95
  -6  14   4   16.79    4.30
  -6 -14   4   18.03    4.06
   6 -14  -4   15.02    3.84
  -5 -14   4   -0.20    1.72
   5 -14  -4    0.04    1.70
   5 -14  -4    1.15    2.15
  -5 -14   4    0.62    2.12
  -5  14   4   -0.57    2.10
   4 -14  -4    0.89    2.19
  -4  14   4    0.63    2.01
  -4 -14   4    0.44    1.87
  -4 -14   4   -0.29    1.53
  -4  14   4   -1.37    1.96
   4 -14  -4    0.21    1.72
  -3 -14   4    0.39    1.64
  -3  14   4    1.02    2.13
  -3 -14   4    2.25    2.16
  -3  14   4    0.79    2.22
   3 -14  -4    0.17    2.12
   3 -14  -4    0.44    1.75
  -2 -14   4   30.87    4.38
  -2  14   4   28.33    4.75
   2 -14  -4   23.57    4.37
  -2 -14   4   26.15    4.23
   2 -14  -4   35.06    4.75
  -2  14   4   33.72    4.93
   1 -14  -4   -0.75    1.70
   1 -14  -4   -1.18    1.43
  -1 -14   4   -0.40    1.45
  -1 -14   4   -0.17    1.48
  -1  14   4   -1.07    1.89
  -1  14   4    1.58    2.24
   0 -14  -4   10.28    3.07
   0  14   4    8.91    2.97
   0  14   4    8.15    3.09
   0 -14   4   11.85    2.76
   0 -14  -4    8.37    2.85
  -1 -14  -4    1.51    1.96
   1  14   4   -0.50    1.90
  -1 -14  -4   -0.98    1.38
   1  14   4    0.62    2.08
   2  14   4   35.86    5.18
   2  14   4   35.25    5.10
  -2 -14  -4   36.94    4.96
  -2  14  -4   40.68    5.05
   2 -14   4   43.61    5.10
  -2 -14  -4   41.51    5.28
  -2  14  -4   38.32    4.74
  -3  14  -4    3.59    2.51
  -3 -14  -4    3.76    2.52
   3  14   4    4.02    2.76
  -3 -14  -4    2.89    2.24
  -3  14  -4    2.56    2.22
   3  14   4    3.73    2.86
   3 -14   4    0.50    2.12
  -4 -14  -4    0.08    1.81
  -4  14  -4   -0.61    1.80
  -4 -14  -4    0.06    1.88
   4 -14   4    1.39    2.06
  -4  14  -4    0.30    2.18
  -5  14  -4    0.01    2.47
  -5  14  -4   -2.84    1.79
   5 -14   4   -0.43    1.70
  -5 -14  -4    0.12    1.88
  -6 -14  -4   18.57    4.29
  -6  14  -4   18.49    4.39
  -5  15   4    0.11    2.49
   5 -15  -4    1.95    2.47
  -5 -15   4   -0.30    2.16
  -4 -15   4    5.31    2.80
   4 -15  -4    7.88    3.14
  -4  15   4    8.66    3.47
  -4 -15   4    7.63    2.90
   4 -15  -4    5.83    2.75
  -3  15   4   13.50    3.91
  -3  15   4   18.16    4.13
  -3 -15   4   18.22    3.76
   3 -15  -4   12.41    3.40
  -3 -15   4   19.58    3.92
   3 -15  -4   15.24    3.71
  -2  15   4   26.64    4.62
   2 -15  -4   26.08    4.46
   2 -15  -4   24.81    4.34
  -2  15   4   26.83    4.65
  -2 -15   4   29.24    4.42
  -2 -15   4   32.01    4.35
  -1  15   4   16.53    3.96
  -1 -15   4   11.81    3.15
   1 -15  -4   14.16    3.57
   1 -15  -4   14.47    3.64
  -1 -15   4   12.65    3.13
  -1  15   4   11.00    3.57
   0 -15  -4    0.44    1.84
   0  15   4    1.12    2.29
   0 -15  -4    1.50    2.21
   0  15   4    0.06    2.24
   1  15   4   26.74    4.35
   1  15   4   26.81    4.37
   2  15   4   25.92    4.39
  -2 -15  -4   17.74    4.01
  -2  15  -4   16.94    3.84
   2  15   4   21.79    4.28
  -2 -15  -4   22.16    4.34
  -3 -15  -4   11.70    3.64
   3 -15   4    8.92    3.11
  -3 -15  -4    9.33    3.31
  -3  15  -4   11.60    3.42
  -3  15  -4   13.91    3.68
   3  15   4   13.90    3.76
   4 -15   4    4.89    2.76
  -4  15  -4    6.48    2.95
  -4 -15  -4    6.66    3.03
  -4  15  -4    6.58    3.20
  -5 -15  -4    1.04    2.45
  -5  15  -4   -0.57    2.57
  -4  16   4    0.45    2.64
   4 -16  -4    2.13    2.85
  -4 -16   4   -0.23    2.28
   3 -16  -4    5.63    2.91
  -3 -16   4    3.23    2.38
  -3  16   4    0.61    2.69
  -3 -16   4    4.20    2.71
   2 -16  -4   -0.22    2.06
  -2 -16   4    0.08    2.04
  -2  16   4    2.05    2.73
  -2 -16   4    1.02    1.94
   1 -16  -4   12.49    3.53
  -1  16   4   12.62    3.74
  -1  16   4   13.24    3.79
  -1 -16   4   13.31    3.40
   1 -16  -4   15.79    3.94
   0 -16  -4   55.07    6.59
   0  16   4   60.88    6.88
   0  16   4   59.17    6.90
   1  16   4   13.48    3.65
   1  16   4   14.17    3.82
  -1 -16  -4   13.14    3.75
   2  16   4   -1.26    2.41
  -2 -16  -4    1.77    2.41
  -3 -16  -4    3.01    2.69
  -3  16  -4    1.22    2.64
  -4  16  -4    0.86    2.52
  -4 -16  -4    1.10    2.52
  -2  17   4    5.32    3.15
  -2 -17   4    6.20    3.12
   2 -17  -4    6.77    3.19
  -1  17   4   11.93    4.02
   1 -17  -4    9.40    3.40
   0  17   4    1.62    2.82
   0 -17  -4    2.05    2.67
  -1 -17  -4    2.24    2.69
   1  17   4    6.45    3.42
  -2 -17  -4    3.22    2.91
   2  17   4    4.82    3.23
 -10   0   5   -1.57    1.52
 -10   0   5   -0.93    1.86
 -10   0   5   -0.02    1.85
  -9   0   5    5.20    2.39
  -9   0   5    5.11    2.38
  -9   0   5    7.05    2.82
  -8   0   5    0.03    1.49
  -8   0   5   -0.37    1.50
  -8   0   5   -0.66    1.30
  -6   0   5   -0.40    0.97
  -6   0   5   -0.19    0.98
  -6   0   5   -0.73    0.88
  -5   0   5  314.69   19.01
  -5   0   5  309.43   17.96
  -5   0   5  306.44   18.21
  -5   0   5  305.50   18.06
  -4   0   5   -0.13    0.70
  -4   0   5   -0.33    0.65
  -4   0   5    0.23    0.56
  -4   0   5   -0.54    0.65
  -2   0   5   -0.26    0.55
  -2   0   5    0.24    0.64
  -2   0   5    0.27    0.54
   0   0  -5   -0.26    0.41
   0   0   5    0.29    0.69
   0   0   5    0.57    0.63
  -1   0  -5  193.73   11.57
  -1   0  -5  168.34   10.59
   1   0   5  171.39   11.15
   2   0   5   -0.23    0.62
  -2   0  -5    0.62    0.79
  -2   0  -5    0.09    0.31
  -2   0  -5   -0.12    0.64
  -3   0  -5  450.59   24.52
  -3   0  -5  416.62   26.27
  -3   0  -5  428.91   26.18
   3   0   5  389.65   25.36
  -4   0  -5    0.17    0.85
  -4   0  -5   -0.21    0.94
  -4   0  -5    0.52    0.56
   4   0   5    0.12    0.66
  -5   0  -5  259.14   18.71
  -5   0  -5  262.51   17.15
  -5   0  -5  256.08   18.60
  -6   0  -5    0.39    1.22
  -6   0  -5    0.00    1.30
  -6   0  -5   -0.53    0.79
  -7   0  -5   19.74    3.31
  -7   0  -5   19.34    3.25
  -7   0  -5   23.11    2.98
  -8   0  -5   -0.21    1.55
  -8   0  -5   -0.15    1.45
  -8   0  -5    0.00    1.34
  -9   0  -5   13.63    3.14
  -9   0  -5   12.04    2.99
 -10   0  -5    0.47    2.04
 -10   0  -5    0.99    1.93
 -11   0  -5   28.45    4.91
 -11   0  -5   31.81    5.07
 -11  -1   5   21.67    4.32
 -11   1   5   18.95    4.03
  10  -1  -5    1.35    1.95
 -10   1   5   -0.85    1.62
 -10  -1   5   -0.67    1.66
 -10  -1   5   -0.05    1.98
 -10   1   5    0.37    1.98
 -10  -1   5    0.58    1.93
  -9   1   5   20.23    3.76
  -9  -1   5   27.08    4.08
  -9   1   5   23.45    4.24
  -9  -1   5   29.70    4.03
  -9  -1   5   22.49    4.13
  -8  -1   5   30.71    3.91
  -8   1   5   31.99    4.06
  -8  -1   5   32.09    4.29
  -8  -1   5   33.03    3.96
  -8   1   5   32.02    4.32
  -6  -1   5   67.03    5.94
  -6   1   5   60.73    5.48
  -6  -1   5   60.12    5.44
  -6   1   5   68.31    5.63
  -6   1   5   57.40    4.93
  -6  -1   5   65.58    5.54
  -6   1   5   60.11    5.77
  -5  -1   5  136.14   10.83
  -5  -1   5  151.06   11.53
  -5   1   5  144.30   11.47
  -5   1   5  154.00   11.14
  -5   1   5  151.42   11.04
  -5   1   5  147.06   10.78
  -5   1   5  148.87   10.76
  -4   1   5   44.36    4.33
  -4  -1   5   41.05    3.39
  -4  -1   5   42.32    4.04
  -4  -1   5   41.50    4.27
  -4   1   5   42.33    3.69
  -4  -1   5   42.62    4.01
  -4   1   5   41.70    4.03
  -3  -1   5  254.62   14.85
  -3   1   5  231.02   14.93
  -3  -1   5  249.97   14.97
  -3   1   5  238.57   14.76
  -3   1   5  251.98   15.50
   3  -1  -5  216.92   14.64
  -3  -1   5  239.98   14.61
  -3  -1   5  239.27   15.47
  -2   1   5   27.50    2.60
  -2  -1   5   28.75    2.54
  -2  -1   5   28.48    2.86
   2  -1  -5   25.35    2.44
  -2   1   5   29.40    2.61
  -2   1   5   27.00    2.72
  -2  -1   5   26.79    2.25
  -1  -1   5  246.70   15.38
  -1   1   5  245.63   15.30
  -1  -1   5  240.59   14.57
  -1  -1   5  240.80   14.97
   1  -1  -5  227.56   14.60
  -1   1   5  261.05   15.25
   0  -1   5   42.79    3.59
   0   1   5   47.00    3.48
   0   1  -5   41.08    2.96
   0   1   5   46.31    3.64
   0  -1  -5   44.13    3.29
   0   1  -5   46.06    3.42
  -2  -1  -5   31.19    2.95
  -2   1  -5   32.54    2.91
  -2  -1  -5   29.97    2.89
  -2  -1  -5   28.55    2.23
   2   1   5   27.88    2.40
  -2   1  -5   29.32    2.84
   2  -1   5   29.15    2.64
   4  -1   5   48.94    3.91
  -4  -1  -5   59.43    3.75
  -4   1  -5   52.58    4.50
  -4   1  -5   57.62    3.37
   4   1   5   49.32    3.71
  -4  -1  -5   55.19    4.55
  -4  -1  -5   53.55    4.49
  -4   1  -5   55.56    4.58
   5  -1   5  192.92   11.08
  -5   1  -5  204.98   12.10
  -5  -1  -5  203.07   11.91
  -5  -1  -5  205.58   12.00
  -7  -1  -5   22.86    3.41
  -7  -1  -5   20.17    3.33
  -7   1  -5   24.80    3.53
  -7   1  -5   22.42    3.03
  -7  -1  -5   19.27    2.80
  -7   1  -5   24.41    3.63
  -8  -1  -5   17.80    3.42
  -8   1  -5   23.38    3.50
  -8   1  -5   20.23    3.79
  -8  -1  -5   21.65    3.71
  -8   1  -5   25.07    4.01
 -10   1  -5   -0.54    1.98
 -10  -1  -5   -0.36    1.99
 -10  -1  -5    0.91    2.04
 -10   1  -5   -0.53    2.03
 -11  -2   5    5.63    2.77
 -11   2   5    7.66    3.14
 -10  -2   5    4.91    2.44
 -10   2   5    2.75    2.31
 -10   2   5    3.89    2.45
 -10  -2   5    4.52    2.37
  10  -2  -5    5.79    2.63
 -10  -2   5    4.65    2.73
  -9   2   5   28.85    4.66
  -9  -2   5   30.33    4.24
  -9  -2   5   28.84    4.63
  -9   2   5   34.13    4.36
   9  -2  -5   33.91    4.34
  -9  -2   5   27.11    4.21
  -8   2   5    9.46    2.61
  -8  -2   5    7.02    2.45
   8  -2  -5    7.89    2.36
  -8  -2   5    8.10    2.63
  -8  -2   5    8.10    2.51
  -8   2   5    8.54    2.73
  -7  -2   5   29.98    3.69
  -7   2   5   27.96    3.89
  -7  -2   5   26.65    3.67
  -7  -2   5   28.04    3.79
   7  -2  -5   23.41    3.27
  -7   2   5   23.55    3.45
  -6   2   5   11.96    1.98
  -6  -2   5   11.20    2.29
  -6   2   5   13.20    2.11
  -6   2   5   13.40    2.61
  -6  -2   5   13.85    2.63
   6  -2  -5   16.14    2.47
  -6   2   5   13.74    2.49
  -6  -2   5   10.15    2.20
  -5   2   5   33.01    3.42
  -5   2   5   33.53    3.40
   5  -2  -5   30.18    3.47
  -5   2   5   31.47    3.69
  -5   2   5   32.51    3.86
  -5  -2   5   35.27    3.93
  -5  -2   5   31.59    3.66
  -5  -2   5   35.29    3.75
  -4   2   5  148.71    9.45
  -4   2   5  153.79   10.10
  -4   2   5  159.04    9.62
   4  -2  -5  141.54    9.36
  -4  -2   5  157.14   10.12
  -4  -2   5  164.54    9.72
  -4  -2   5  158.67    9.72
  -4   2   5  155.17    9.44
  -4  -2   5  156.57    8.68
  -3  -2   5  122.63    8.18
  -3  -2   5  116.18    8.50
  -3   2   5  121.03    8.49
   3  -2  -5  114.40    8.03
  -3   2   5  117.76    8.10
  -3   2   5  123.22    8.14
  -3  -2   5  128.18    8.18
  -3  -2   5  122.49    7.39
   0   2   5    1.79    1.04
   0  -2  -5    1.43    0.78
   0   2   5    1.80    0.68
   0  -2   5    1.53    0.93
   0   2  -5    1.14    0.61
   0  -2   5    1.81    0.52
   1   2   5  202.83   13.52
  -1   2  -5  229.35   13.50
  -1   2  -5  196.46   12.22
   1   2   5  226.49   12.99
   1  -2   5  201.26   13.29
  -1  -2  -5  211.28   12.85
  -2  -2  -5   23.05    2.61
  -2  -2  -5   23.63    2.07
  -2   2  -5   19.65    2.32
   2   2   5   23.80    2.02
  -2   2  -5   20.72    2.36
   2  -2   5   22.29    2.30
  -4   2  -5  120.74    9.76
   4   2   5  122.22    8.85
  -4  -2  -5  125.83    8.94
  -4  -2  -5  124.42    9.77
  -4   2  -5  117.85    9.66
   4  -2   5  119.89    9.26
  -4  -2  -5  127.96    9.84
  -5   2  -5   46.32    4.29
  -5  -2  -5   46.94    3.54
   5  -2   5   45.74    3.74
  -5  -2  -5   48.40    4.24
  -5  -2  -5   49.47    4.32
  -5   2  -5   49.71    4.36
  -8   2  -5   16.97    2.99
  -8  -2  -5   16.78    3.16
  -8   2  -5   14.68    3.16
  -8  -2  -5   16.55    3.26
  -8   2  -5   20.16    3.65
 -10   2  -5   -0.26    1.69
 -10   2  -5    0.29    2.17
 -10   2  -5    0.54    2.18
 -10  -2  -5    1.20    2.08
 -10  -2  -5    1.33    2.07
 -11   2  -5   10.31    3.52
 -11   3   5    5.40    2.98
 -11  -3   5    4.27    2.62
 -10   3   5   -1.20    1.71
 -10  -3   5    1.39    2.03
 -10  -3   5    0.67    2.00
 -10  -3   5   -1.22    1.88
  10  -3  -5    1.49    2.18
 -10   3   5    2.09    2.15
   9  -3  -5   55.87    5.79
  -9  -3   5   58.97    6.37
  -9  -3   5   53.75    5.92
  -9   3   5   48.61    5.55
  -9   3   5   54.37    6.28
  -9  -3   5   49.89    5.64
   8  -3  -5   10.10    2.57
  -8  -3   5   10.77    2.87
  -8   3   5   10.14    2.90
  -8  -3   5   11.68    2.80
  -8  -3   5   12.11    2.81
  -8   3   5    9.17    2.60
  -7  -3   5   90.74    7.86
  -7   3   5   82.63    8.13
   7  -3  -5   90.67    7.68
  -7   3   5   89.74    7.59
  -7  -3   5   92.31    7.89
  -7   3   5   89.15    7.65
  -7  -3   5   98.64    8.40
  -7   3   5   88.72    7.74
   6  -3  -5   14.09    2.47
  -6  -3   5    9.24    2.18
  -6   3   5   12.35    2.10
  -6   3   5   10.99    2.02
  -6   3   5    9.66    2.42
  -6  -3   5    9.02    2.14
  -6   3   5   13.35    2.51
  -6  -3   5    7.94    2.21
  -5  -3   5  237.67   15.29
  -5  -3   5  249.61   15.88
  -5   3   5  224.33   15.26
  -5   3   5  251.95   15.96
  -5   3   5  224.22   15.17
  -5   3   5  239.27   15.13
   5  -3  -5  212.13   14.93
  -5  -3   5  241.90   15.21
  -4   3   5   52.72    4.37
  -4  -3   5   55.94    4.61
  -4   3   5   54.86    4.58
  -4  -3   5   52.56    4.53
   4  -3  -5   54.81    4.53
  -4   3   5   50.64    4.35
  -4  -3   5   53.81    4.81
  -4   3   5   54.41    4.81
  -2  -3   5   14.65    1.75
  -2   3   5   13.96    1.94
   2  -3  -5    8.21    1.62
  -2  -3   5   15.29    2.10
  -2   3   5   12.98    1.92
  -2   3   5   12.79    1.78
  -2  -3   5   13.24    1.72
   2  -3  -5   11.87    1.80
  -1   3   5  156.41   10.68
   1  -3  -5  149.76   10.14
  -1   3   5  167.98   10.29
  -1  -3   5  158.95   10.66
  -1  -3   5  169.92   10.00
   1   3  -5  165.31    9.98
  -1   3   5  154.46   10.60
   1  -3  -5  156.08   10.27
   0   3  -5   38.29    2.98
   0   3   5   36.89    3.51
   0  -3   5   35.28    3.33
   0   3   5   37.92    2.86
   0  -3  -5   38.63    3.24
   0   3   5   36.31    3.50
   0  -3   5   36.00    2.68
  -3  -3  -5  171.15   10.94
  -3  -3  -5  177.18   11.86
   3  -3   5  163.94   11.30
   3   3   5  164.98   10.63
  -3   3  -5  181.69   11.84
  -3   3  -5  189.15   11.87
  -7   3  -5  110.05    8.62
  -7  -3  -5  112.04    8.37
  -7  -3  -5  123.64    7.90
  -7  -3  -5  117.12    8.48
  -7   3  -5  113.96    8.68
  -8  -3  -5    3.31    2.05
 -10   3  -5    2.95    2.42
 -10   3  -5    5.09    2.78
 -10  -3  -5    2.24    2.35
 -11   3  -5    7.26    3.17
 -11  -4   5    3.59    2.62
 -11   4   5    6.17    3.02
 -10  -4   5    3.11    2.29
 -10   4   5    2.58    2.35
 -10   4   5    0.44    2.05
  10  -4  -5    4.17    2.53
 -10  -4   5    1.13    2.05
 -10  -4   5    0.99    2.21
  -9  -4   5    4.25    2.25
  -9   4   5    4.83    2.54
  -9  -4   5    4.72    2.54
   9  -4  -5    4.10    2.44
  -9  -4   5    5.08    2.38
  -9   4   5    4.02    2.26
  -8   4   5    4.30    2.11
   8  -4  -5    6.89    2.36
  -8  -4   5    6.71    2.53
  -8  -4   5    6.31    2.41
  -8   4   5    5.95    2.50
  -8  -4   5    3.85    2.06
  -7  -4   5   98.15    8.59
  -7   4   5   93.06    8.06
   7  -4  -5   97.35    8.13
  -7  -4   5   96.75    8.28
  -7   4   5   96.90    8.20
  -7  -4   5   90.38    8.13
  -7   4   5   89.61    8.56
  -7   4   5   97.11    8.12
  -6   4   5  120.78    8.84
  -6  -4   5  129.41    9.09
  -6   4   5  110.77    8.75
  -6   4   5  123.54    9.48
  -6   4   5  115.44    8.79
  -6  -4   5  118.48    8.93
  -6  -4   5  129.49    9.39
   6  -4  -5  106.15    8.59
  -4  -4   5   33.30    3.30
  -4  -4   5   33.26    3.28
  -4   4   5   32.92    3.26
   4  -4  -5   29.26    3.18
  -4   4   5   39.05    3.64
  -4  -4   5   36.63    3.58
   4  -4  -5   33.78    3.30
  -4   4   5   36.15    3.35
   1   4  -5   47.95    3.05
   1  -4  -5   42.12    3.68
  -1   4   5   51.47    4.04
  -1   4   5   49.24    4.09
  -1   4   5   50.59    3.46
   1  -4  -5   43.28    3.68
  -1  -4   5   50.24    3.36
  -1  -4   5   48.25    3.93
   0   4   5   38.47    3.80
   0  -4   5   39.33    2.88
   0   4   5   38.93    2.91
   0   4  -5   41.24    3.15
   0   4   5   33.94    3.64
   0  -4  -5   38.07    3.42
   0  -4  -5   37.96    3.43
   0  -4   5   39.26    3.59
   1  -4   5   35.69    2.73
   1   4   5   33.87    3.78
   1   4   5   34.16    2.74
  -1   4  -5   38.63    3.44
  -1  -4  -5   36.39    3.46
   1   4   5   32.71    3.73
   1  -4   5   35.03    3.49
  -1  -4  -5   34.51    3.35
   2  -4   5  151.97   10.70
  -2  -4  -5  168.70   11.21
  -2  -4  -5  166.54   10.44
   2   4   5  163.81   11.13
  -2  -4  -5  166.08   10.52
   3   4   5   27.38    2.02
  -3  -4  -5   23.42    3.09
   3  -4   5   27.05    2.83
   3   4   5   26.26    3.02
  -3   4  -5   26.77    3.10
  -3   4  -5   26.75    3.07
  -3  -4  -5   25.17    2.65
  -3  -4  -5   26.11    2.66
   4   4   5   26.53    3.15
  -4   4  -5   27.05    3.39
  -4  -4  -5   27.55    3.43
  -4   4  -5   25.91    3.32
   4   4   5   27.04    2.30
  -4  -4  -5   26.36    2.93
  -4  -4  -5   26.22    2.85
   4  -4   5   27.12    3.07
  -5   4  -5  167.57   11.76
  -5  -4  -5  163.72   11.53
  -5  -4  -5  169.16   10.80
  -5  -4  -5  163.07   10.82
  -5   4  -5  170.72   11.74
   5  -4   5  136.64   10.79
  -7  -4  -5  122.53    8.30
  -7  -4  -5  125.12    8.31
  -7   4  -5  117.99    9.13
  -7  -4  -5  112.88    8.69
  -7   4  -5  123.93    9.25
  -7  -4  -5  113.39    8.66
  -8   4  -5   16.77    3.42
  -8  -4  -5   14.51    3.05
  -9  -4  -5    8.13    2.74
  -9   4  -5    6.34    2.73
  -9   4  -5    4.11    2.50
  -9  -4  -5    5.69    2.48
 -10   4  -5    6.28    2.90
 -10   4  -5    6.80    2.98
 -11   4  -5    3.15    2.79
  10  -5  -5   17.64    3.74
 -10  -5   5   21.89    4.07
  -9   5   5    2.13    2.19
  -9  -5   5    3.72    2.36
  -9  -5   5    4.14    2.36
  -9  -5   5    2.46    2.12
   9  -5  -5    1.74    2.09
  -8  -5   5   25.83    4.06
  -8   5   5   22.37    3.49
  -8  -5   5   21.88    3.70
  -8  -5   5   24.77    3.84
  -8   5   5   22.50    3.95
  -8   5   5   24.47    3.69
   8  -5  -5   19.35    3.40
  -7  -5   5   54.78    5.49
  -7   5   5   54.69    5.40
  -7  -5   5   61.71    5.94
  -7  -5   5   55.83    5.53
  -7   5   5   56.53    5.90
   7  -5  -5   46.26    5.14
  -7   5   5   57.53    5.48
   6  -5  -5   61.25    5.20
  -6  -5   5   55.81    5.35
  -6   5   5   49.21    5.25
  -6  -5   5   45.75    4.95
  -6   5   5   51.54    4.99
  -6   5   5   47.64    4.92
  -6  -5   5   46.36    4.88
   6  -5  -5   58.94    5.17
  -5  -5   5   41.13    4.33
  -5  -5   5   36.55    4.06
  -5   5   5   43.51    4.23
   5  -5  -5   46.98    4.37
  -5   5   5   44.62    4.32
  -5   5   5   38.71    4.35
  -5  -5   5   35.83    4.01
   5  -5  -5   45.80    4.30
  -4   5   5   -0.37    0.84
  -4  -5   5    0.00    0.87
   4  -5  -5    0.30    1.05
  -4  -5   5    0.00    0.87
   4  -5  -5    0.51    1.17
  -4   5   5   -0.98    0.81
  -4   5   5   -0.18    0.88
  -4  -5   5    0.05    0.91
   3  -5  -5  105.21    8.19
  -3  -5   5  123.09    8.25
  -3   5   5  122.53    8.49
  -3  -5   5  124.23    8.71
  -3  -5   5  125.21    8.26
  -3   5   5  114.59    8.39
   3  -5  -5  112.64    8.33
  -3   5   5  113.72    8.44
  -2   5   5  296.45   19.31
  -2   5   5  295.27   19.20
   2   5  -5  317.16   18.13
  -2  -5   5  322.98   18.46
  -2  -5   5  298.02   19.25
  -2  -5   5  329.99   18.37
  -2   5   5  308.91   18.85
   2  -5  -5  265.80   18.58
   2  -5  -5  267.24   18.39
   1  -5  -5    1.18    1.00
  -1  -5   5    0.74    0.65
  -1  -5   5    1.54    1.16
   1   5  -5    0.73    0.57
  -1   5   5    1.42    1.26
  -1   5   5    0.69    0.62
   1  -5  -5    0.44    0.95
  -1   5   5    0.46    1.18
   0  -5   5   16.36    1.71
   0   5  -5   18.36    1.89
   0   5   5   17.18    1.65
   0  -5  -5   18.77    2.35
   0  -5   5   16.38    2.37
   0  -5  -5   18.50    2.34
   0   5   5   14.26    2.37
   0   5   5   12.92    2.32
  -1   5  -5    2.61    1.08
   1   5   5    1.48    1.37
   1  -5   5    2.00    0.62
  -1   5  -5    1.76    0.95
   1   5   5    1.32    1.27
   1   5   5    1.95    0.45
  -1  -5  -5    2.49    1.18
  -1  -5  -5    2.67    1.10
   1  -5   5    0.85    0.98
  -4  -5  -5   -0.14    1.23
  -4   5  -5    0.45    1.11
  -4  -5  -5    0.55    0.99
  -4   5  -5    0.16    1.18
  -4  -5  -5    0.46    0.83
   4  -5   5    0.21    0.99
   4   5   5    0.26    1.25
  -8   5  -5   20.42    3.81
  -8  -5  -5   15.98    3.14
  -8   5  -5   14.85    3.59
   8  -5   5   16.94    3.03
  -8  -5  -5   16.96    3.53
  -9   5  -5    5.20    2.78
   9  -5   5    4.76    2.03
  -9   5  -5    6.11    2.75
  -9  -5  -5    8.23    2.89
 -10   5  -5    4.42    2.85
  10  -5   5    7.50    2.46
  10  -6  -5    9.56    3.35
  10  -6  -5    6.42    3.13
 -10  -6   5    4.98    2.71
   9  -6  -5    1.80    2.31
   9  -6  -5    4.96    2.52
  -9   6   5    2.64    2.26
  -9  -6   5    1.31    1.96
  -9  -6   5    0.66    1.87
  -8  -6   5   47.44    5.16
  -8   6   5   47.00    5.48
  -8  -6   5   49.82    5.30
  -8  -6   5   52.79    5.59
  -8   6   5   47.79    5.12
   8  -6  -5   45.40    5.12
   8  -6  -5   48.96    5.25
  -8   6   5   44.96    4.95
   7  -6  -5    1.19    1.84
  -7  -6   5    1.15    1.44
  -7   6   5    1.64    1.57
   7  -6  -5    1.26    1.79
  -7  -6   5    1.05    1.55
  -7   6   5   -0.21    1.37
  -7  -6   5    1.55    1.73
  -7   6   5    0.34    1.53
  -5  -6   5  159.00   10.85
  -5  -6   5  160.15   11.13
   5  -6  -5  136.46   10.62
  -5   6   5  149.73   10.89
  -5   6   5  160.10   11.25
  -5  -6   5  162.62   10.87
  -5   6   5  150.38   10.99
   5  -6  -5  138.27   10.56
  -4   6   5   10.00    2.10
  -4  -6   5    6.52    1.85
  -4   6   5    9.01    2.01
  -4  -6   5    7.40    1.90
   4  -6  -5    8.36    2.17
  -4  -6   5    9.99    2.08
  -4   6   5    7.43    1.96
   4  -6  -5    7.72    2.07
   3  -6  -5   68.33    5.48
  -3   6   5   63.95    5.41
  -3  -6   5   60.92    5.07
  -3   6   5   60.68    5.33
  -3   6   5   59.57    5.15
  -3  -6   5   56.17    4.97
   3  -6  -5   71.05    5.60
  -3  -6   5   64.36    5.46
   2  -6  -5  150.27    9.96
  -2  -6   5  145.43   10.21
  -2   6   5  145.61   10.19
  -2   6   5  133.62    9.61
  -2   6   5  148.67   10.28
   2   6  -5  142.37    8.95
   2  -6  -5  147.52   10.04
  -2  -6   5  139.60    9.48
  -2  -6   5  140.90    9.46
   1  -6  -5    3.81    1.48
   0  -6   5    9.58    1.92
   0  -6  -5   10.54    1.92
   0   6  -5    9.39    1.45
   0  -6  -5   10.67    2.03
   0   6   5    9.58    1.25
   0   6   5   10.80    2.16
   0  -6   5    9.87    1.39
   0   6   5    8.64    2.03
   1   6   5    8.53    2.03
  -1   6  -5   10.54    1.69
  -1  -6  -5    7.02    1.67
  -1   6  -5   10.55    1.76
   1   6   5    8.38    0.82
  -1  -6  -5    7.74    1.68
   1   6   5    9.95    2.20
   1  -6   5    7.75    1.73
   1  -6   5    8.68    1.20
   4   6   5   14.80    2.51
  -4   6  -5   15.45    2.59
   4  -6   5   13.43    2.26
  -4   6  -5   17.04    2.63
  -4  -6  -5   13.00    2.23
  -4  -6  -5   15.31    2.40
  -4  -6  -5   12.67    2.48
  -6   6  -5   64.25    6.41
  -6  -6  -5   67.20    5.97
  -6  -6  -5   71.58    6.50
  -6   6  -5   62.26    6.39
  -6  -6  -5   64.56    5.89
   6   6   5   67.99    6.25
   6  -6   5   73.28    6.08
   7  -6   5    1.78    1.52
  -7   6  -5    1.66    1.96
  -7  -6  -5    0.52    1.90
  -7  -6  -5    1.61    1.66
  -7  -6  -5    1.59    1.54
  -7   6  -5    1.07    2.00
   7   6   5    4.15    2.05
  -8  -6  -5   32.52    4.90
  -8  -6  -5   32.83    4.50
  -8  -6  -5   35.28    4.66
  -8   6  -5   33.41    5.04
   8   6   5   34.93    4.77
  -8   6  -5   36.78    5.21
   8  -6   5   32.93    4.38
   9  -6   5    4.92    2.17
  -9   6  -5    4.47    2.77
  -9   6  -5    6.10    2.95
 -10  -7   5   22.20    4.20
  -9   7   5    2.86    2.48
  -9  -7   5    6.74    2.61
  -9  -7   5    4.04    2.46
  -9   7   5    1.60    2.12
   9  -7  -5    2.63    2.46
   9  -7  -5    4.08    2.62
  -8   7   5   37.77    4.92
  -8   7   5   38.43    5.03
  -8  -7   5   39.73    5.01
  -8  -7   5   42.73    5.00
  -8   7   5   36.72    5.06
   8  -7  -5   39.35    5.06
   8  -7  -5   41.94    5.11
  -8  -7   5   33.95    4.79
  -7   7   5   15.50    3.03
  -7  -7   5   18.01    3.27
   7  -7  -5   15.88    3.24
  -7  -7   5   20.97    3.51
   7  -7  -5   13.50    3.05
  -7   7   5   16.55    3.30
  -7   7   5   17.01    3.38
  -7  -7   5   22.52    3.59
   6  -7  -5    8.23    2.46
  -6   7   5    5.60    2.05
   6  -7  -5    7.27    2.34
  -6  -7   5    5.29    1.98
  -6   7   5    4.40    1.99
  -6   7   5    5.45    2.11
  -6  -7   5    5.62    2.07
  -6  -7   5    6.79    2.17
   5  -7  -5   40.11    4.46
  -5   7   5   40.16    4.40
  -5  -7   5   41.44    4.44
  -5   7   5   40.63    4.46
  -5  -7   5   38.07    4.20
  -5  -7   5   38.10    4.28
   5  -7  -5   36.87    4.33
  -5   7   5   40.53    4.37
  -4  -7   5  109.36    7.88
   4  -7  -5  105.63    8.08
  -4  -7   5  113.25    7.94
  -4   7   5  109.19    8.06
  -4   7   5  102.45    8.05
   4  -7  -5   95.75    7.83
  -4  -7   5  122.14    8.41
  -4   7   5  116.83    8.33
   3  -7  -5   14.09    2.57
  -3  -7   5   15.83    2.58
  -3   7   5   11.84    2.29
  -3  -7   5   17.48    2.32
  -3  -7   5   14.82    2.32
   3  -7  -5   15.53    2.60
  -3   7   5   14.81    2.52
  -3   7   5   16.44    2.35
  -1   7   5   13.06    1.70
  -1  -7   5   12.80    1.85
  -1  -7   5   12.52    1.86
   1  -7  -5   13.86    2.36
   1   7  -5   12.97    1.67
  -1  -7   5   11.73    2.28
  -1   7   5   13.46    2.40
   1  -7  -5   15.21    2.47
  -1   7   5   11.75    2.36
   0  -7   5   32.85    3.70
   0   7   5   33.31    3.94
   0   7   5   34.74    2.76
   0   7   5   37.84    4.05
   0  -7   5   33.41    3.00
   0   7  -5   37.71    3.33
   0  -7  -5   35.09    3.66
   0  -7  -5   35.43    3.70
   0  -7   5   34.25    3.03
   0   7  -5   36.27    3.21
  -1  -7  -5    6.22    1.89
   2  -7   5   28.10    3.06
  -2   7  -5   18.82    2.86
  -2   7  -5   20.44    2.79
  -2  -7  -5   23.18    2.90
   2   7   5   23.03    3.30
   2  -7   5   21.09    2.02
   2   7   5   23.71    3.41
  -2  -7  -5   20.06    2.75
   3   7   5   12.03    2.67
   3   7   5   11.91    2.69
  -3  -7  -5   10.62    2.19
  -3  -7  -5    9.55    2.08
  -3   7  -5    7.94    2.07
   3  -7   5   12.26    2.24
  -3   7  -5   10.62    2.25
  -4   7  -5  101.16    8.21
   4   7   5   95.89    8.16
  -4   7  -5   99.14    8.14
   4   7   5   90.14    8.02
  -4  -7  -5   94.67    7.75
   4  -7   5   92.90    7.77
  -4  -7  -5   98.75    7.79
  -7  -7  -5    7.65    2.79
  -9   7  -5    0.05    2.18
  -9  -7  -5    3.41    2.27
   9  -7   5    2.34    1.83
  -9   7  -5    1.97    2.40
 -10   7  -5    4.61    3.06
  10  -8  -5    5.65    3.29
 -10  -8   5    3.69    2.62
  -9   8   5    1.16    2.08
  -9   8   5   -0.90    2.02
   9  -8  -5   -0.21    2.14
  -9   8   5    0.68    2.10
   9  -8  -5   -0.66    1.93
  -9  -8   5    0.83    2.04
  -8  -8   5   42.57    5.17
  -8   8   5   41.24    5.19
  -8   8   5   37.40    5.05
  -8  -8   5   38.08    5.04
  -8   8   5   42.03    5.49
   8  -8  -5   39.57    5.25
   8  -8  -5   45.02    5.48
  -7   8   5   15.06    3.21
   7  -8  -5   19.53    3.57
   7  -8  -5   13.07    3.20
  -7  -8   5   14.95    3.27
  -7  -8   5   12.84    3.09
  -7   8   5   19.14    3.63
  -7   8   5   17.89    3.54
  -6   8   5    9.84    2.59
  -6   8   5   11.14    2.79
  -6  -8   5   10.95    2.67
  -6  -8   5   12.56    2.72
   6  -8  -5    9.89    2.77
  -6  -8   5   13.37    2.77
  -6   8   5   11.72    2.75
   6  -8  -5   10.00    2.67
  -5   8   5    4.86    1.99
  -5  -8   5    3.70    1.79
  -5  -8   5    4.52    1.90
   5  -8  -5    7.13    2.34
  -5   8   5    5.25    2.09
   5  -8  -5    7.31    2.30
  -5  -8   5    5.27    1.91
  -5   8   5    5.82    2.00
  -4  -8   5  327.08   20.07
  -4  -8   5  345.52   20.89
  -4   8   5  332.87   20.63
  -4   8   5  334.59   21.14
  -4   8   5  343.10   21.05
  -4  -8   5  322.34   20.16
   4  -8  -5  328.10   20.53
   4  -8  -5  319.10   20.24
  -3  -8   5    8.99    2.00
  -3  -8   5    9.97    2.29
   3  -8  -5   10.17    2.36
  -3   8   5   13.38    2.57
  -3   8   5    9.20    1.90
  -3   8   5   13.07    2.55
  -3  -8   5    8.11    1.90
   3  -8  -5   13.16    2.53
  -2   8   5   21.76    3.28
   2  -8  -5   25.25    3.29
  -2  -8   5   22.40    3.16
  -2   8   5   23.25    3.25
   2  -8  -5   23.13    3.33
  -2  -8   5   23.20    2.76
  -2   8   5   24.26    2.69
  -2  -8   5   23.43    2.76
   1  -8  -5    1.36    1.39
  -1   8   5    1.68    1.60
  -1  -8   5    1.58    1.14
   1   8  -5    2.65    0.99
  -1   8   5    1.40    1.56
  -1  -8   5    2.47    1.12
  -1  -8   5    3.02    1.58
  -1   8   5    1.36    0.87
   1  -8  -5    2.68    1.47
   0   8  -5  109.72    7.84
   0   8   5  110.10    8.69
   0  -8   5  112.03    7.55
   0  -8  -5  108.91    8.29
   0  -8   5  114.59    7.63
   0  -8   5  110.09    8.45
   0  -8  -5  111.79    8.35
   0   8  -5  110.48    7.84
   0   8   5  114.52    8.77
   1  -8   5    2.07    1.51
  -1   8  -5    2.08    1.22
  -1  -8  -5    2.51    1.47
   1   8   5    3.68    1.88
   1  -8   5    3.08    1.04
   1   8   5    2.38    1.84
   1  -8   5    2.34    1.04
  -1  -8  -5    1.89    1.31
  -1   8  -5    3.42    1.44
  -2   8  -5   26.44    3.26
   2  -8   5   22.71    3.11
  -2  -8  -5   23.63    3.11
  -2   8  -5   23.96    3.06
  -2  -8  -5   26.78    3.23
   2   8   5   22.40    3.51
   2   8   5   25.77    3.66
  -4  -8  -5  297.25   20.06
   4   8   5  296.78   20.78
  -4  -8  -5  302.77   20.24
   4   8   5  294.95   20.89
  -4   8  -5  302.46   20.88
   4  -8   5  298.90   20.47
  -4   8  -5  293.50   20.90
  -6  -8  -5    8.85    2.54
  -6   8  -5    6.02    2.61
   6   8   5    6.87    2.65
  -6  -8  -5    5.05    2.23
   6   8   5   10.13    2.75
  -6   8  -5    6.23    2.45
   6  -8   5    7.57    2.34
  -7   8  -5   30.11    4.48
   7  -8   5   24.75    3.68
  -7  -8  -5   25.96    3.84
   7   8   5   25.74    3.94
  -9   8  -5   -1.38    2.27
  -9  -8  -5    0.44    2.04
 -10   8  -5   16.15    4.33
  -9   9   5    4.22    2.84
  -9  -9   5    4.47    2.59
   9  -9  -5    6.47    3.05
   9  -9  -5    4.78    2.95
  -9   9   5    3.83    2.62
  -8   9   5   18.73    3.95
  -8  -9   5   19.90    3.97
   8  -9  -5   19.58    4.16
  -8  -9   5   18.27    3.83
   8  -9  -5   21.14    4.15
  -8   9   5   20.45    4.13
  -8   9   5   20.36    4.04
  -7  -9   5    4.58    2.42
  -7  -9   5    3.20    2.05
   7  -9  -5    4.53    2.42
  -7   9   5    4.53    2.37
  -7   9   5    4.35    2.37
  -7   9   5    6.99    2.57
   7  -9  -5    3.10    2.36
  -6   9   5   10.90    2.90
  -6  -9   5   13.57    2.94
  -6  -9   5    9.60    2.72
   6  -9  -5   16.19    3.36
   6  -9  -5   16.19    3.28
  -6   9   5   13.70    2.96
  -6   9   5   13.10    3.07
  -5   9   5   10.20    2.64
  -5  -9   5   11.14    2.67
  -5   9   5    9.47    2.45
  -5   9   5   12.12    2.95
   5  -9  -5   10.57    2.72
   5  -9  -5   13.74    3.00
  -5  -9   5    9.66    2.46
  -5  -9   5    8.56    2.39
   4  -9  -5   99.49    8.21
   4  -9  -5  110.03    8.50
  -4  -9   5   97.78    7.92
  -4  -9   5  104.67    8.36
  -4   9   5  103.88    8.48
  -4   9   5  100.26    8.47
  -4  -9   5   99.02    7.95
  -4   9   5  105.44    8.11
  -2   9   5   28.99    3.74
  -2  -9   5   27.06    3.14
  -2   9   5   28.93    3.01
  -2   9   5   27.10    3.61
   2  -9  -5   26.01    3.49
  -2  -9   5   28.44    3.66
  -2  -9   5   29.48    3.20
   2  -9  -5   27.99    3.63
   0  -9  -5  194.72   13.23
   0   9  -5  189.53   12.79
   0  -9  -5  182.65   13.04
   0   9   5  191.47   13.61
   0  -9   5  192.15   12.39
   0   9   5  192.63   13.70
   0  -9   5  198.69   12.34
   0  -9   5  191.42   13.38
   0   9  -5  196.16   12.80
   1  -9   5   23.46    2.52
  -1   9  -5   21.96    2.83
  -1  -9  -5   18.68    3.04
   1   9   5   20.88    3.38
   1   9   5   24.34    3.51
   1  -9   5   22.72    3.24
   1  -9   5   22.14    2.50
  -1   9  -5   20.59    2.71
  -1  -9  -5   19.61    3.08
   2  -9   5   23.47    3.31
  -2   9  -5   22.30    3.16
  -2  -9  -5   22.29    3.36
  -2   9  -5   21.49    3.17
   2   9   5   22.25    3.67
   2   9   5   20.50    3.60
  -2  -9  -5   20.15    3.20
   3   9   5   37.03    4.71
  -3  -9  -5   38.42    4.34
   3  -9   5   40.37    4.32
  -3   9  -5   39.09    4.30
  -3   9  -5   41.13    4.55
   3   9   5   40.84    4.93
  -3  -9  -5   41.20    4.39
   5   9   5   21.99    3.52
   5  -9   5   21.44    3.23
  -5   9  -5   17.13    3.20
   5   9   5   19.44    3.47
   7  -9   5    2.40    1.93
   7   9   5    6.17    2.88
  -7  -9  -5    2.78    2.02
  -7   9  -5    2.49    2.32
  -7  -9  -5    4.08    2.25
  -7   9  -5    0.22    2.28
  -8   9  -5   27.50    4.79
  -8   9  -5   37.55    5.11
  -8  -9  -5   30.90    4.59
  -8  -9  -5   33.15    4.46
   8  -9   5   30.25    4.30
  -9   9  -5    0.48    2.61
  -9  -9  -5    1.44    2.35
  -9  -9  -5   -0.72    1.88
  -9  10   5    0.20    2.59
   9 -10  -5    1.65    2.81
  -9 -10   5    2.96    2.66
  -8 -10   5    8.66    3.25
  -8  10   5   12.33    3.49
  -8  10   5   13.00    3.55
   8 -10  -5    9.32    3.20
   8 -10  -5   11.79    3.56
  -8  10   5    9.61    3.35
  -7 -10   5    5.18    2.62
   7 -10  -5    3.55    2.40
   7 -10  -5    4.33    2.53
  -7  10   5    3.81    2.39
  -7  10   5    3.54    2.48
  -7  10   5    3.62    2.35
  -7 -10   5    3.13    2.16
  -4  10   5   18.16    3.27
  -4  10   5   19.90    3.47
  -4 -10   5   21.93    3.22
  -4  10   5   19.92    3.12
  -4 -10   5   21.13    3.18
   4 -10  -5   17.59    3.29
  -4 -10   5   25.14    3.54
   4 -10  -5   19.81    3.50
  -3 -10   5   37.39    4.15
  -3 -10   5   39.48    4.22
  -3  10   5   36.82    4.74
  -3  10   5   42.40    4.78
   3 -10  -5   42.94    4.83
  -3  10   5   38.81    4.08
  -3 -10   5   41.51    4.63
   3 -10  -5   42.48    4.74
   2 -10  -5   26.80    3.64
   2 -10  -5   24.44    3.48
  -2  10   5   28.34    3.82
  -2 -10   5   22.32    3.47
  -2 -10   5   17.34    2.80
  -2  10   5   25.26    3.62
  -2 -10   5   19.76    2.86
  -1 -10   5    8.24    2.40
  -1 -10   5    6.88    1.89
  -1 -10   5    9.19    2.02
   1 -10  -5    8.44    2.38
  -1  10   5    6.77    2.40
  -1  10   5    8.09    2.49
   1 -10  -5    8.36    2.33
   0 -10   5   86.23    7.34
   0 -10  -5   92.20    7.37
   0  10  -5   84.65    6.66
   0 -10  -5   84.88    7.21
   0  10   5   84.55    7.53
   0  10   5   87.50    7.55
   0 -10   5   82.51    6.45
   0 -10   5   85.00    6.44
  -1 -10  -5   11.08    2.51
   1  10   5   12.42    2.94
  -1  10  -5   15.05    2.54
   1  10   5   11.44    2.81
  -1 -10  -5   18.98    3.01
   1 -10   5   15.56    2.13
   1 -10   5   11.39    2.53
  -1  10  -5   14.86    2.42
   3 -10   5   39.91    4.43
  -3  10  -5   42.94    4.67
   3  10   5   38.56    4.80
  -3  10  -5   40.03    4.48
  -3 -10  -5   39.30    4.56
   3  10   5   36.87    4.86
  -3 -10  -5   42.38    4.66
  -4  10  -5   12.67    2.93
  -4 -10  -5   16.38    3.19
   4 -10   5   15.78    2.95
  -4 -10  -5   11.58    2.94
  -4  10  -5   13.08    3.03
   4  10   5   15.92    3.49
   4  10   5   12.59    3.12
  -5  10  -5   15.06    3.27
  -5  10  -5   11.78    3.17
  -5 -10  -5   18.11    3.56
   5  10   5   22.58    3.89
  -5 -10  -5   18.01    3.42
   5  10   5   17.18    3.59
   5 -10   5   21.06    3.40
  -6  10  -5   14.87    3.63
   6  10   5   23.65    4.03
  -6 -10  -5   22.30    3.96
   6 -10   5   28.66    4.04
   6  10   5   29.03    4.47
  -6  10  -5   19.16    3.97
  -6 -10  -5   23.69    3.97
   7 -10   5    6.85    2.67
  -7  10  -5    8.29    3.20
  -7  10  -5    4.71    2.59
  -7 -10  -5    9.06    3.03
  -7 -10  -5    5.11    2.57
  -8 -10  -5   16.00    3.65
  -8  10  -5   11.93    3.89
  -8 -10  -5    7.95    3.13
  -9 -10  -5    8.77    3.22
  -9  10  -5    8.06    3.63
   8 -11  -5    2.81    2.59
   8 -11  -5    3.65    2.77
  -8 -11   5    3.67    2.61
  -8  11   5    4.53    2.96
   7 -11  -5    3.60    2.66
  -7 -11   5    3.64    2.51
  -7 -11   5    5.76    2.68
  -7  11   5    6.68    2.98
   7 -11  -5    4.06    2.72
  -7  11   5    0.79    2.17
  -7  11   5    5.11    2.69
   6 -11  -5   22.52    3.95
  -6  11   5   20.00    4.05
   6 -11  -5   18.31    3.72
  -6 -11   5   17.57    3.67
  -6 -11   5   15.15    3.36
  -6  11   5   22.85    4.14
  -6  11   5   23.34    3.92
   4 -11  -5    2.14    2.00
  -4  11   5    3.04    2.10
  -4  11   5    0.30    1.40
  -4  11   5    0.89    1.78
   4 -11  -5    1.17    1.84
  -4 -11   5    0.33    1.55
  -4 -11   5    0.38    1.45
   1 -11  -5   58.79    5.45
  -1 -11   5   61.05    5.67
   1 -11  -5   54.92    5.28
  -1  11   5   58.10    5.58
   0 -11  -5   24.73    3.74
   0  11   5   27.51    4.17
   0  11   5   28.53    4.19
   0 -11  -5   25.84    3.75
   0 -11   5   20.12    3.46
   0 -11   5   21.77    2.95
   0 -11   5   21.87    2.97
  -1 -11  -5   36.23    4.68
   1 -11   5   39.79    4.86
  -1 -11  -5   43.89    5.01
   1  11   5   41.99    5.17
  -1  11  -5   39.63    4.57
  -1  11  -5   39.72    4.50
   1  11   5   43.80    5.28
  -2  11  -5   60.61    5.80
  -2  11  -5   58.06    5.74
   2  11   5   69.43    6.65
  -2 -11  -5   62.37    6.07
  -2 -11  -5   59.12    5.97
   2 -11   5   66.22    6.12
   2  11   5   64.61    6.63
  -3  11  -5   34.21    4.40
   3  11   5   41.75    5.15
   3 -11   5   46.67    4.81
  -3 -11  -5   40.12    4.77
   3  11   5   39.89    5.27
  -3 -11  -5   34.34    4.59
  -3  11  -5   38.30    4.63
  -4  11  -5    3.37    2.20
   4 -11   5    4.80    2.08
  -4 -11  -5    6.59    2.53
   4  11   5    3.05    2.59
  -4  11  -5    5.27    2.33
  -4 -11  -5    3.38    2.09
   4  11   5    3.18    2.38
  -5  11  -5   46.24    5.49
   5 -11   5   43.33    5.09
  -5 -11  -5   43.87    5.33
   5  11   5   39.52    5.37
   5  11   5   40.81    5.56
  -5  11  -5   42.12    5.24
  -5 -11  -5   45.06    5.43
  -7  11  -5   15.90    3.98
  -7 -11  -5   19.14    3.92
  -7 -11  -5   16.61    3.75
   7 -11   5   12.85    3.19
  -7  11  -5   13.68    3.69
  -8 -11  -5    2.47    2.42
  -8  11  -5    0.59    2.64
  -8 -12   5    3.98    2.78
   8 -12  -5    0.80    2.72
  -8  12   5    3.20    2.85
   7 -12  -5   31.92    4.99
  -7  12   5   34.73    5.37
   7 -12  -5   29.87    4.89
  -7  12   5   28.43    4.69
  -7 -12   5   32.16    5.12
   6 -12  -5   30.58    4.68
  -6 -12   5   19.90    3.86
  -6  12   5   23.40    4.43
   6 -12  -5   21.20    4.11
  -6 -12   5   22.34    4.14
  -6  12   5   22.22    4.31
  -6  12   5   23.68    4.13
  -5 -12   5   12.43    3.00
   5 -12  -5   13.38    3.43
  -5  12   5   11.30    3.16
  -5  12   5   11.83    3.32
   5 -12  -5   13.93    3.37
  -5 -12   5   13.75    3.16
  -4  12   5    1.74    2.13
  -4  12   5    0.17    2.14
  -4 -12   5    1.32    1.81
   4 -12  -5    1.18    1.94
   4 -12  -5    1.29    1.88
  -4 -12   5    2.58    1.90
  -2 -12   5   27.11    3.57
   2 -12  -5   30.18    4.27
  -2 -12   5   27.48    4.09
   2 -12  -5   25.66    4.07
  -2 -12   5   25.90    3.64
  -2  12   5   23.60    4.07
  -2  12   5   25.13    4.09
  -1  12   5   21.98    3.88
   1 -12  -5   24.28    3.85
  -1 -12   5   25.13    4.01
   1 -12  -5   23.75    3.81
  -1 -12   5   24.25    3.38
  -1 -12   5   26.26    3.45
  -1  12   5   28.28    4.19
   0 -12  -5    2.16    1.79
   0 -12   5    0.74    1.37
   0 -12  -5    1.32    1.67
   0  12   5    1.23    2.11
   0 -12   5    2.24    1.47
   0 -12   5    2.66    2.16
   0  12   5    1.05    1.96
   3  12   5   62.38    6.73
  -3  12  -5   66.67    6.49
  -3 -12  -5   71.96    6.86
  -3 -12  -5   72.06    6.77
   3 -12   5   64.61    6.43
  -3  12  -5   64.91    6.41
   3  12   5   56.28    6.53
  -4  12  -5    0.89    2.03
  -4 -12  -5    1.12    1.86
  -4 -12  -5   -0.95    1.53
   4 -12   5    0.65    1.70
   4  12   5   -1.17    2.09
  -4  12  -5    0.64    1.80
   4  12   5    0.54    2.34
  -5 -12  -5    7.17    2.99
   5  12   5    5.28    3.01
   5  12   5    7.03    3.20
   5 -12   5    8.35    2.77
  -5 -12  -5   10.15    3.14
  -5  12  -5    7.53    3.03
  -5  12  -5    8.52    2.99
  -8  12  -5   -1.88    2.65
  -8 -12  -5    1.04    2.22
   7 -13  -5   34.57    5.49
  -7 -13   5   33.70    5.45
  -7  13   5   35.60    5.73
  -6 -13   5    0.66    2.22
  -6 -13   5    0.45    1.83
   6 -13  -5   -1.32    2.05
   6 -13  -5    0.91    2.13
  -6  13   5    1.63    2.54
   5 -13  -5   15.15    3.64
  -5  13   5   15.88    3.67
  -5 -13   5   15.76    3.44
  -5 -13   5   15.63    3.37
   5 -13  -5   16.35    3.67
  -5  13   5   17.99    4.07
  -4 -13   5    5.98    2.44
   4 -13  -5    5.71    2.62
  -4  13   5    5.02    2.72
   4 -13  -5    5.29    2.68
  -4 -13   5    6.29    2.50
  -4  13   5    5.55    2.77
  -3 -13   5   34.19    4.43
  -3 -13   5   36.19    4.46
   3 -13  -5   34.99    4.60
  -3  13   5   34.77    5.04
  -3  13   5   38.95    5.23
   3 -13  -5   34.19    4.88
  -2  13   5   16.29    3.54
  -2 -13   5   13.73    2.90
  -2  13   5   14.01    3.41
  -2 -13   5   15.59    2.96
   2 -13  -5   13.00    3.10
   2 -13  -5   13.18    3.24
  -1  13   5  119.53   10.21
  -1 -13   5  133.97    9.59
  -1 -13   5  127.85   10.36
   1 -13  -5  120.99   10.02
  -1  13   5  126.41   10.40
   1 -13  -5  108.68    9.81
  -1 -13   5  123.14    9.48
   0 -13   5    1.95    2.18
   0 -13  -5    1.59    1.84
   0 -13  -5    1.47    1.99
   0  13   5    1.53    2.30
   0  13   5    3.36    2.33
   2  13   5    9.08    3.14
  -2 -13  -5    9.46    2.93
  -2  13  -5    6.65    2.66
   2 -13   5    8.34    2.86
  -2 -13  -5    7.69    2.76
  -2  13  -5    7.22    2.53
   2  13   5    9.24    3.34
   3  13   5   29.03    4.84
   3  13   5   26.27    4.55
  -3  13  -5   29.27    4.31
  -3 -13  -5   25.33    4.43
  -3  13  -5   31.03    4.51
  -3 -13  -5   30.80    4.73
   3 -13   5   26.31    4.24
  -4  13  -5    6.95    2.92
  -4  13  -5    9.08    3.00
   4  13   5    4.88    3.09
   4 -13   5    5.84    2.65
  -4 -13  -5    8.31    3.04
   4  13   5    6.57    3.22
  -4 -13  -5    9.79    3.31
   5 -13   5    8.18    2.85
  -5 -13  -5    5.53    2.76
  -5  13  -5    5.86    2.93
  -5 -13  -5    7.82    3.10
  -5  13  -5    6.62    3.15
  -6 -13  -5    2.11    2.23
  -6  13  -5    2.76    2.93
  -7 -13  -5   32.07    5.57
  -7  13  -5   28.13    5.43
  -6  14   5    3.81    3.16
  -6 -14   5    3.00    2.60
   6 -14  -5    3.17    2.78
   5 -14  -5   17.12    3.87
  -5  14   5   20.67    4.55
  -5 -14   5   19.50    3.90
   5 -14  -5   15.98    3.91
  -5 -14   5   15.51    3.57
  -4  14   5    3.45    2.57
  -4  14   5    6.89    3.16
   4 -14  -5    6.27    2.66
   4 -14  -5    8.02    3.06
  -4 -14   5    4.85    2.51
  -4 -14   5    4.07    2.46
  -3  14   5   25.66    4.76
   3 -14  -5   38.86    4.97
  -3 -14   5   32.43    4.46
  -3 -14   5   35.75    4.75
   3 -14  -5   40.58    5.25
  -3  14   5   37.68    5.27
  -2 -14   5    9.62    2.68
  -2 -14   5   11.91    2.92
   2 -14  -5   12.11    3.18
   2 -14  -5   10.77    3.30
  -2  14   5    9.91    3.20
  -2  14   5    8.50    3.14
  -1  14   5   42.71    5.65
   1 -14  -5   37.67    5.05
  -1 -14   5   36.76    4.63
   1 -14  -5   40.31    5.21
  -1  14   5   38.56    5.26
   0  14   5   -0.91    1.83
   0 -14  -5    0.22    1.70
   0  14   5   -0.24    2.09
   0 -14  -5   -0.13    1.91
   2  14   5    1.45    2.58
   2 -14   5    1.80    2.22
  -2 -14  -5    0.19    1.80
  -2  14  -5    0.69    2.23
  -2 -14  -5    1.86    2.04
   2  14   5    3.86    2.76
   3  14   5   37.98    5.42
  -3 -14  -5   33.36    5.26
   3 -14   5   32.61    4.77
  -3 -14  -5   33.36    5.06
  -3  14  -5   32.49    4.73
  -3  14  -5   30.09    4.57
   3  14   5   26.48    4.87
  -4 -14  -5    9.47    3.30
   4  14   5    4.10    2.95
  -4  14  -5    5.18    2.89
  -4  14  -5    4.40    2.91
  -4 -14  -5    6.41    3.06
   4 -14   5    2.46    2.46
  -5 -14  -5   15.29    4.16
  -5  14  -5   15.53    4.09
  -5  14  -5   13.25    3.63
   5 -14   5   13.41    3.46
  -6 -14  -5    5.25    3.13
  -6  14  -5    9.22    3.80
   5 -15  -5    4.99    3.16
  -5 -15   5    5.18    2.92
  -5  15   5    3.70    3.16
   4 -15  -5    8.51    3.37
  -4 -15   5    6.71    2.94
  -4 -15   5    6.88    2.74
  -4  15   5    4.07    3.08
   3 -15  -5   26.83    4.61
  -2  15   5   12.99    3.82
  -2 -15   5   14.95    3.41
  -2 -15   5   12.11    3.10
  -2  15   5   16.60    4.04
   2 -15  -5   12.22    3.43
   2 -15  -5   16.32    3.91
  -1  15   5   49.90    5.97
  -1  15   5   49.79    5.97
   1 -15  -5   49.07    5.73
   1 -15  -5   49.27    5.76
   0 -15  -5    0.17    1.78
   0  15   5   -1.06    2.27
   0  15   5   -0.90    2.31
   0 -15  -5   -0.58    1.88
  -1 -15  -5   28.30    4.94
   1  15   5   32.36    5.36
   1  15   5   31.20    5.23
  -1 -15  -5   27.95    4.92
  -2 -15  -5    4.49    2.80
   2  15   5    6.87    3.24
  -3 -15  -5    9.71    3.45
   3  15   5   11.43    3.63
  -3  15  -5    8.08    3.05
  -3  15  -5    7.53    3.06
   3 -15   5   10.24    3.38
   3  15   5   10.67    3.67
  -4  15  -5   -0.92    2.02
   4 -15   5    2.15    2.41
  -4  15  -5    2.24    2.82
  -4 -15  -5    2.12    2.36
  -5  15  -5   14.93    4.20
  -5 -15  -5   13.59    4.04
  -3 -16   5    7.42    3.12
   3 -16  -5    6.40    3.30
  -3  16   5    7.01    3.54
  -2  16   5    6.67    3.41
  -2 -16   5    8.99    3.21
   2 -16  -5    4.75    3.12
  -1  16   5    9.07    3.67
   0  16   5    1.83    2.65
   0  16   5    0.86    2.73
   0 -16  -5    0.62    2.36
   1  16   5   19.43    4.46
  -1 -16  -5   21.60    4.44
   1  16   5   28.52    4.92
  -2 -16  -5   14.10    3.95
   2  16   5   18.58    4.22
   2  16   5   13.61    3.81
  -3 -16  -5   32.32    5.38
  -4  16  -5    2.27    2.87
   1 -17  -5   27.65    5.08
  -1  17   5   26.49    5.02
   0  17   5    5.52    3.41
   0 -17  -5    4.33    3.04
   1  17   5    6.85    3.70
 -11   0   6   -1.88    1.85
 -10   0   6   24.15    4.46
 -10   0   6   26.49    4.94
  -9   0   6   -0.65    1.78
  -9   0   6    1.05    1.88
  -9   0   6    0.67    1.85
  -8   0   6    2.04    1.87
  -8   0   6   -0.12    1.60
  -8   0   6    0.84    1.72
  -7   0   6   -0.80    1.25
  -7   0   6   -1.25    1.05
  -7   0   6   -0.87    1.11
  -6   0   6  116.02    9.65
  -6   0   6  111.10   10.06
  -6   0   6  114.47    9.55
  -5   0   6    0.76    1.13
  -5   0   6   -0.12    0.97
  -5   0   6    0.58    1.03
  -4   0   6  251.43   15.62
  -4   0   6  247.23   15.39
  -4   0   6  243.24   16.28
  -4   0   6  257.81   15.79
  -3   0   6    0.83    0.81
  -3   0   6    0.51    0.84
  -3   0   6    0.67    0.84
  -3   0   6   -0.59    0.53
  -2   0   6  340.80   19.00
  -2   0   6  329.84   18.55
  -2   0   6  336.74   18.05
  -1   0   6    0.16    0.76
   1   0  -6    0.31    0.59
  -1   0   6    0.30    0.73
   0   0  -6   33.31    2.69
   0   0   6   32.27    2.99
   0   0   6   34.85    3.18
  -1   0  -6   -0.61    0.75
  -1   0  -6    0.19    0.50
   1   0   6   -0.76    0.75
  -1   0  -6    0.29    0.74
  -2   0  -6  275.97   18.89
  -2   0  -6  277.38   18.82
   2   0   6  267.19   18.28
  -2   0  -6  270.58   17.41
  -3   0  -6    0.54    0.89
   3   0   6   -0.53    0.67
  -3   0  -6   -0.13    0.80
  -3   0  -6    0.45    0.42
  -4   0  -6  243.21   16.33
   4   0   6  235.25   15.45
  -4   0  -6  251.66   14.72
  -4   0  -6  246.63   16.28
  -5   0  -6   -0.13    1.08
  -5   0  -6   -0.81    1.10
   5   0   6    0.36    0.91
  -6   0  -6  167.13   10.73
  -6   0  -6  155.87   10.57
   6   0   6  157.26    9.50
  -7   0  -6    0.34    1.66
  -7   0  -6    0.12    1.41
   7   0   6    0.27    1.00
  -8   0  -6    2.62    1.99
   8   0   6    2.00    1.31
  -8   0  -6    2.29    2.08
  -9   0  -6    1.47    2.05
  -9   0  -6   -0.87    1.69
 -10   0  -6   33.54    4.87
 -10   0  -6   35.39    5.00
 -11   0  -6    0.44    2.39
 -11   1   6    1.72    2.40
 -11  -1   6    0.14    2.20
 -10  -1   6    3.33    2.34
  10  -1  -6    2.83    2.31
 -10   1   6    2.96    2.39
 -10   1   6    1.29    2.16
 -10  -1   6    2.45    2.34
 -10  -1   6    2.14    2.29
   9  -1  -6    0.27    1.71
  -9   1   6    2.12    2.06
  -9  -1   6    0.86    1.77
  -9  -1   6   -0.50    1.70
  -9   1   6   -1.08    1.52
  -9  -1   6    1.33    2.00
  -8   1   6  197.87   14.83
  -8  -1   6  182.24   13.87
  -8  -1   6  185.01   13.84
  -8   1   6  179.59   13.74
  -8  -1   6  188.64   14.66
  -7   1   6   13.06    2.71
  -7  -1   6   13.80    2.95
  -7  -1   6   14.43    2.71
  -7   1   6   16.32    3.08
  -6  -1   6   33.59    3.72
  -6  -1   6   34.60    3.80
  -6   1   6   34.75    4.07
  -6   1   6   35.44    3.94
  -6  -1   6   38.73    4.26
  -5   1   6   20.58    2.99
  -5  -1   6   17.58    2.58
  -5  -1   6   18.92    2.66
  -5   1   6   20.28    2.32
  -5  -1   6   21.14    2.99
  -5   1   6   19.23    2.73
  -4  -1   6   12.30    2.04
  -4   1   6   12.36    2.19
  -4   1   6   11.45    1.63
  -4  -1   6   13.70    2.14
  -4  -1   6    9.44    2.04
  -4   1   6   11.54    2.01
   4  -1  -6   11.40    1.90
  -4  -1   6   11.40    1.35
  -3  -1   6    2.49    1.16
  -3   1   6    1.40    0.83
  -3  -1   6    1.74    0.93
  -3   1   6    2.48    1.08
   3  -1  -6    1.80    0.99
  -3  -1   6    2.09    0.65
  -3  -1   6    2.72    1.11
  -3   1   6    1.07    0.95
  -2   1   6   61.73    5.14
  -2   1   6   62.55    5.34
   2  -1  -6   63.23    5.05
  -2  -1   6   63.24    4.89
  -2  -1   6   60.93    4.99
  -2   1   6   62.24    5.07
  -2  -1   6   59.31    5.41
  -2  -1   6   62.35    5.01
   1  -1  -6   50.46    4.13
  -1   1   6   45.64    4.39
  -1  -1   6   48.21    4.51
  -1  -1   6   47.86    4.11
  -1   1   6   47.90    4.34
  -1  -1   6   49.75    4.02
   0   1  -6 3526.65  202.51
   0  -1   6 3317.00  199.95
   0  -1  -6 3451.91  194.92
   0   1   6 3511.04  199.90
   0   1  -6 3354.61  194.90
   0   1   6 3340.03  202.57
  -1   1  -6   68.74    4.68
  -1   1  -6   64.80    3.82
   1   1   6   70.45    4.48
   1  -1   6   69.22    4.66
  -1  -1  -6   70.64    4.87
  -1  -1  -6   66.55    4.20
  -2  -1  -6   83.46    4.86
   2   1   6   82.14    5.19
  -2  -1  -6   87.02    5.85
  -2   1  -6   83.72    5.66
  -2   1  -6   85.31    5.69
  -2   1  -6   82.19    4.36
   2  -1   6   77.02    5.32
   3   1   6    1.92    0.88
  -3  -1  -6    1.77    1.20
  -3  -1  -6    1.87    0.68
  -3   1  -6    1.60    1.12
   3  -1   6    2.43    0.98
  -3   1  -6    1.17    1.07
  -3  -1  -6    0.98    1.04
  -3   1  -6    1.27    0.37
   5   1   6   19.49    2.30
  -5  -1  -6   23.24    2.23
  -5  -1  -6   19.60    2.92
  -5  -1  -6   21.65    3.07
  -5   1  -6   18.91    2.96
   5  -1   6   17.80    2.40
  -5   1  -6   19.78    3.01
  -6  -1  -6   28.37    3.74
  -6  -1  -6   27.42    3.76
  -6   1  -6   29.13    3.89
  -6   1  -6   30.80    3.91
   6   1   6   28.67    3.00
   6  -1   6   27.72    3.11
  -7   1  -6    4.65    2.15
   7  -1   6    7.28    1.80
  -7  -1  -6    4.78    2.09
  -7  -1  -6    4.42    2.14
   7   1   6    5.32    1.50
  -7   1  -6    5.61    2.33
   8  -1   6  194.99   13.39
  -8  -1  -6  207.71   14.62
  -8   1  -6  219.95   15.00
  -8  -1  -6  206.43   14.65
  -8   1  -6  219.81   14.97
  -9  -1  -6    1.45    2.00
  -9   1  -6    0.74    2.02
  -9   1  -6    1.52    2.03
   9  -1   6    1.21    1.36
  -9  -1  -6    0.47    1.92
 -10  -1  -6    2.97    2.51
 -10   1  -6    6.90    2.98
 -10  -1  -6    4.63    2.71
 -10   1  -6    5.31    2.71
 -11  -1  -6    1.27    2.45
 -11   1  -6    1.76    2.53
 -11  -2   6    4.30    2.67
 -11   2   6    0.33    2.43
 -10  -2   6   17.85    3.74
 -10  -2   6   18.57    3.80
 -10  -2   6   16.46    4.06
 -10   2   6   21.35    3.97
 -10   2   6   21.24    4.39
  10  -2  -6   17.13    3.76
  -9   2   6   56.81    6.62
   9  -2  -6   55.56    5.90
  -9  -2   6   52.04    6.35
  -9  -2   6   62.39    6.30
  -9  -2   6   64.23    6.30
  -9   2   6   54.78    6.04
  -8  -2   6   -0.02    1.63
  -8  -2   6    0.12    1.53
  -8   2   6    1.00    1.82
  -8  -2   6    0.98    1.59
   8  -2  -6    0.21    1.52
  -8   2   6   -1.18    1.56
   7  -2  -6   65.02    6.18
  -7   2   6   63.61    6.27
  -7  -2   6   65.91    6.30
  -7   2   6   66.98    6.76
  -7  -2   6   69.94    6.91
  -7  -2   6   63.29    6.29
  -6   2   6   44.83    4.14
  -6  -2   6   42.91    4.58
   6  -2  -6   45.77    4.50
  -6  -2   6   41.26    4.48
  -6   2   6   42.55    4.86
  -6   2   6   51.99    4.80
  -6  -2   6   41.67    4.82
  -5  -2   6   68.20    5.61
   5  -2  -6   69.29    5.49
  -5   2   6   66.57    5.20
  -5   2   6   65.38    5.58
  -5  -2   6   66.67    5.92
  -5   2   6   66.78    5.21
  -5   2   6   61.23    5.82
  -5  -2   6   64.18    5.56
  -4   2   6  357.73   22.92
  -4  -2   6  383.78   22.73
   4  -2  -6  372.56   22.54
  -4   2   6  368.24   23.45
  -4  -2   6  363.86   22.45
  -4   2   6  357.62   22.78
  -4   2   6  378.74   22.53
  -4  -2   6  358.22   23.44
  -3  -2   6    3.65    0.60
  -3  -2   6    3.04    1.13
  -3  -2   6    3.83    1.24
  -3   2   6    2.68    1.09
  -3   2   6    3.71    1.26
   3  -2  -6    3.93    1.25
  -3   2   6    2.59    1.03
  -3  -2   6    2.01    1.16
  -3   2   6    3.30    1.23
  -2   2   6  263.19   15.39
  -2  -2   6  273.05   14.85
  -2  -2   6  268.15   14.69
  -2  -2   6  250.35   14.63
   2  -2  -6  236.98   14.74
  -2  -2   6  260.25   15.58
  -2   2   6  257.72   15.33
   1  -2  -6  106.41    6.99
   1  -2  -6  117.13    7.04
  -1  -2   6  120.30    6.83
  -1   2   6  122.16    7.27
  -1  -2   6  125.07    7.70
  -1   2   6  120.04    7.54
   0  -2  -6    0.62    0.75
   0   2  -6    1.02    0.73
   0   2   6   -0.03    0.95
   0  -2   6    1.01    0.51
   0   2   6    0.97    0.72
   0  -2   6    0.84    0.93
   0   2   6    0.94    1.14
   1   2   6   93.42    7.25
   1  -2   6   93.45    7.13
  -1  -2  -6   95.35    7.36
   1   2   6   93.97    6.81
  -1   2  -6   88.02    6.14
  -1  -2  -6   88.66    6.72
  -1   2  -6   91.32    7.07
   2   2   6  213.00   14.57
  -2   2  -6  220.85   15.26
  -2   2  -6  223.79   15.36
   2  -2   6  201.52   14.90
  -2  -2  -6  214.89   14.36
  -2  -2  -6  223.14   15.45
  -3  -2  -6    3.07    0.89
  -3   2  -6    1.93    1.19
  -3  -2  -6    5.80    1.62
   3   2   6    3.18    0.96
  -3  -2  -6    6.59    1.62
   3  -2   6    1.44    0.98
  -3   2  -6    2.95    1.24
  -4  -2  -6  395.21   22.12
  -4  -2  -6  348.81   23.45
   4  -2   6  355.87   22.80
   4   2   6  372.32   22.35
  -4   2  -6  378.11   23.69
  -4   2  -6  372.04   23.50
  -4  -2  -6  368.58   23.65
   6   2   6   48.74    3.92
  -6   2  -6   50.74    5.05
  -6   2  -6   49.82    5.21
  -6  -2  -6   48.92    4.91
  -6  -2  -6   50.12    4.99
   6  -2   6   47.47    4.27
  -7   2  -6   88.04    7.28
  -7  -2  -6   81.06    7.00
  -7  -2  -6   84.37    6.96
  -7   2  -6   81.55    7.07
   7  -2   6   78.60    6.14
  -8  -2  -6    0.02    1.90
  -8   2  -6    0.55    1.78
   8  -2   6    0.64    1.20
  -8   2  -6    0.00    2.02
  -8  -2  -6    0.70    1.76
  -9   2  -6   58.83    6.63
  -9  -2  -6   53.77    6.25
  -9  -2  -6   57.56    6.37
   9  -2   6   57.22    5.46
  -9   2  -6   57.40    6.50
 -10  -2  -6   14.65    3.78
 -10   2  -6   14.88    3.89
 -10   2  -6   21.15    4.28
 -10  -2  -6   17.48    3.98
 -11   2  -6    1.81    2.61
 -11  -2  -6    1.44    2.55
 -10   3   6   70.99    7.49
 -10  -3   6   74.02    7.50
  10  -3  -6   73.36    7.63
 -10  -3   6   76.88    8.27
  -9   3   6    5.29    2.50
  -9  -3   6    5.84    2.74
  -9  -3   6    4.90    2.46
   9  -3  -6    5.08    2.52
  -9   3   6    4.92    2.72
  -9  -3   6    5.96    2.54
  -8  -3   6    0.45    1.66
  -8   3   6    0.49    1.74
   8  -3  -6    0.40    1.55
  -8   3   6    0.57    1.69
  -8  -3   6    0.26    1.52
  -8  -3   6    0.88    1.58
  -7   3   6   74.28    7.05
  -7  -3   6   69.36    6.48
  -7  -3   6   79.30    7.10
  -7   3   6   76.78    6.68
  -7  -3   6   72.13    6.51
   7  -3  -6   70.44    6.38
  -6   3   6  197.12   13.34
  -6  -3   6  210.37   12.85
  -6   3   6  189.35   12.40
  -6   3   6  188.32   12.56
  -6  -3   6  194.07   12.74
  -6  -3   6  204.46   13.36
  -6   3   6  185.84   12.42
   6  -3  -6  176.76   12.40
   4  -3  -6   27.10    3.05
  -4  -3   6   26.33    3.05
  -4  -3   6   26.06    3.28
  -4   3   6   23.75    2.81
  -4   3   6   24.64    2.84
  -4  -3   6   24.79    2.99
  -4   3   6   22.98    3.09
  -4   3   6   24.32    3.04
  -2  -3   6  790.25   49.38
  -2   3   6  749.96   50.14
   2  -3  -6  781.15   47.96
  -2  -3   6  819.67   48.29
  -2  -3   6  790.06   47.82
  -2   3   6  764.04   49.51
  -2  -3   6  768.30   49.85
  -2   3   6  770.84   49.92
   2  -3  -6  758.87   48.37
   1  -3  -6  144.97   10.21
  -1   3   6  142.02   10.64
  -1   3   6  142.06   10.20
  -1  -3   6  140.09    9.82
   1   3  -6  145.72    9.95
   1  -3  -6  142.28   10.10
  -1   3   6  139.30   10.56
  -1  -3   6  145.58   10.64
   0  -3  -6   99.27    6.92
   0  -3  -6  100.89    7.01
   0   3   6  100.62    6.74
   0   3   6  104.31    7.51
   0   3  -6  105.62    6.92
   0  -3   6   99.56    6.39
   0   3   6  103.68    7.47
   0  -3   6   96.49    7.29
   1  -3   6  181.42   10.73
   1   3   6  183.89   10.97
  -1  -3  -6  185.78   10.34
   1  -3   6  180.59    9.38
  -1  -3  -6  191.39   11.00
  -2  -3  -6  902.01   48.31
  -2   3  -6  931.46   50.18
   2   3   6  912.28   48.99
  -2   3  -6  889.18   50.40
   2  -3   6  861.50   49.63
  -2  -3  -6  922.18   50.52
   2   3   6  860.34   50.46
   3   3   6   38.86    3.09
  -3  -3  -6   41.19    3.39
   3   3   6   37.82    3.78
  -3   3  -6   44.17    4.05
   3  -3   6   38.36    3.67
  -3  -3  -6   40.85    3.39
  -3  -3  -6   42.27    4.13
  -3   3  -6   44.10    4.05
  -4  -3  -6   31.46    3.51
  -4   3  -6   29.93    3.40
  -4  -3  -6   34.10    2.94
  -4  -3  -6   30.94    3.59
   4   3   6   31.96    2.54
  -4  -3  -6   31.15    2.84
   4  -3   6   28.45    3.04
  -4   3  -6   31.68    3.47
  -5  -3  -6   17.53    2.89
  -5   3  -6   17.72    2.90
  -5  -3  -6   17.66    2.83
  -5  -3  -6   21.08    2.59
   5  -3   6   19.51    2.62
  -5  -3  -6   19.52    2.36
  -5   3  -6   15.83    2.78
  -6  -3  -6  167.71   12.81
  -6  -3  -6  179.10   11.92
  -6   3  -6  160.15   12.82
   6  -3   6  166.58   12.23
  -6  -3  -6  163.73   12.78
  -6   3  -6  160.51   12.90
  -7   3  -6   70.27    6.85
   7  -3   6   70.81    6.13
  -7  -3  -6   73.87    6.76
  -7   3  -6   76.85    7.05
  -7  -3  -6   71.67    6.69
   8  -3   6    0.90    1.37
  -8  -3  -6    1.30    1.88
  -8  -3  -6    1.88    2.02
  -8   3  -6    1.21    1.97
  -8   3  -6    3.37    2.35
  -9   3  -6   13.30    3.42
  -9   3  -6   13.64    3.45
  -9  -3  -6   12.89    3.18
  -9  -3  -6   13.73    3.29
   9  -3   6   13.34    2.68
 -10   3  -6   80.65    8.33
 -10   3  -6   89.67    8.59
  10  -3   6   76.48    6.99
 -10  -3  -6   88.39    8.14
 -10  -3  -6   80.37    7.91
 -11   3  -6    2.79    2.92
 -10  -4   6   11.09    3.32
 -10  -4   6   17.03    3.95
  10  -4  -6   14.38    3.54
 -10   4   6    8.85    3.11
  -9  -4   6    1.86    2.06
   9  -4  -6    2.99    2.37
  -9  -4   6    1.39    1.98
  -9  -4   6    0.94    2.15
  -9   4   6    1.49    2.04
  -9   4   6    1.78    2.03
  -8  -4   6    0.79    1.70
  -8   4   6    0.12    1.60
  -8   4   6   -0.28    1.52
  -8  -4   6    1.91    1.81
  -8  -4   6    0.93    1.57
   8  -4  -6    0.76    1.71
   7  -4  -6    4.28    1.97
  -7   4   6    5.85    1.92
  -7   4   6    5.52    2.17
  -7   4   6    5.01    2.23
  -7  -4   6    6.03    2.29
  -7   4   6    5.78    1.96
  -7  -4   6    5.69    2.18
  -7  -4   6    5.48    2.14
  -6   4   6   54.66    5.69
  -6  -4   6   53.46    5.34
   6  -4  -6   54.33    5.25
  -6  -4   6   53.36    5.32
  -6   4   6   49.50    4.97
  -6  -4   6   59.10    5.72
  -6   4   6   52.38    5.11
  -6   4   6   56.26    5.39
  -5   4   6  109.19    8.32
  -5   4   6  103.47    8.26
  -5  -4   6  110.11    8.43
  -5  -4   6  117.64    8.51
   5  -4  -6  104.63    8.30
  -5   4   6  111.69    8.85
  -5  -4   6  112.06    8.86
  -4   4   6   83.41    6.49
  -4  -4   6   88.22    6.56
   4  -4  -6   87.23    6.58
  -4  -4   6   87.13    6.52
  -4   4   6   81.41    6.47
  -4   4   6   82.40    6.76
  -4  -4   6   87.62    6.93
   4  -4  -6   85.76    6.49
  -3   4   6  766.98   47.29
  -3   4   6  774.78   46.87
  -3  -4   6  790.75   45.27
  -3  -4   6  800.91   45.67
  -3   4   6  770.73   47.03
   3  -4  -6  759.32   45.75
  -3  -4   6  756.24   47.11
   3  -4  -6  751.65   45.31
  -2  -4   6  102.27    7.43
  -2   4   6   99.49    6.98
  -2  -4   6  107.65    6.77
   2  -4  -6   97.58    7.00
   2  -4  -6   96.32    7.03
  -2   4   6   99.21    7.24
  -2  -4   6   99.02    6.02
  -2   4   6  104.40    7.28
  -2  -4   6   97.44    6.71
   0   4   6    0.94    0.59
   0  -4  -6    1.71    1.04
   0   4   6   -0.65    1.15
   0   4   6    0.37    1.08
   0  -4   6    0.95    1.03
   0  -4  -6    0.76    0.95
   0  -4   6    0.55    0.56
   0   4  -6    0.33    0.65
  -1   4  -6   12.39    1.86
   1  -4   6   14.44    2.12
  -1   4  -6   11.88    1.80
   1   4   6   12.48    2.24
  -1  -4  -6   13.01    1.93
   1   4   6    9.77    2.07
   1  -4   6   12.65    1.20
   1   4   6   12.86    1.33
  -1  -4  -6   12.11    1.88
   2   4   6   91.43    7.22
  -2  -4  -6   93.34    7.36
  -2   4  -6   99.15    7.14
   2  -4   6   87.10    6.93
  -2   4  -6   93.33    7.07
   2   4   6   91.81    6.08
  -2  -4  -6   87.58    6.63
  -2  -4  -6   89.10    6.67
  -3   4  -6  789.68   47.34
  -3  -4  -6  785.22   47.52
  -3  -4  -6  794.36   45.06
   3   4   6  761.07   47.51
  -3  -4  -6  762.64   45.42
   3  -4   6  753.59   46.65
  -3   4  -6  782.71   47.56
   3   4   6  817.38   45.76
  -4  -4  -6   83.13    6.20
   4  -4   6   83.24    6.50
  -4   4  -6   81.01    6.82
   4   4   6   82.56    6.69
  -4  -4  -6   85.09    6.23
  -4  -4  -6   80.77    6.90
  -4   4  -6   85.41    6.91
  -5   4  -6  123.63    9.11
   5  -4   6  114.67    8.43
  -5  -4  -6  122.10    8.18
  -5  -4  -6  123.97    8.23
  -5   4  -6  116.22    9.03
  -5  -4  -6  116.08    8.94
  -6  -4  -6   65.26    5.21
  -6   4  -6   59.10    5.87
  -6   4  -6   60.16    5.84
  -6  -4  -6   58.78    5.75
  -6  -4  -6   63.94    5.76
   6  -4   6   59.84    5.28
  -6  -4  -6   65.27    5.21
  -7   4  -6    0.50    1.79
  -7  -4  -6    1.51    1.85
   7  -4   6    2.24    1.60
  -7  -4  -6    1.85    2.00
   8  -4   6    1.12    1.42
  -8  -4  -6    0.47    1.86
  -8   4  -6    1.92    2.03
  -8   4  -6    2.43    2.07
  -8  -4  -6    1.61    1.93
  -9   4  -6    4.18    2.60
   9  -4   6    3.21    1.83
  -9  -4  -6    4.02    2.38
  -9  -4  -6    4.15    2.45
  -9   4  -6    4.64    2.68
 -10   4  -6    6.49    3.25
 -10  -4  -6    8.40    3.11
  10  -4   6    6.83    2.40
 -10  -5   6    2.79    2.24
 -10  -5   6    2.29    2.33
  -9   5   6   57.19    6.50
  -9  -5   6   54.23    6.07
  -9  -5   6   60.62    6.47
  -9  -5   6   48.23    5.72
   9  -5  -6   47.92    5.70
  -8  -5   6   20.82    3.65
  -8   5   6   27.19    4.34
  -8  -5   6   27.01    4.14
   8  -5  -6   18.67    3.50
  -8  -5   6   20.10    3.63
  -7   5   6   67.39    6.98
  -7   5   6   71.77    6.53
  -7   5   6   72.78    6.58
  -7  -5   6   71.33    6.68
   7  -5  -6   73.38    6.64
   7  -5  -6   68.35    6.55
  -7  -5   6   78.23    7.16
  -7  -5   6   70.41    6.70
  -6  -5   6    2.68    1.69
  -6  -5   6    2.33    1.58
  -6   5   6    3.34    1.71
   6  -5  -6    1.80    1.77
  -6   5   6    2.89    1.80
   6  -5  -6    1.63    1.59
  -6   5   6    1.66    1.42
  -6  -5   6    1.81    1.55
  -5   5   6   52.76    4.69
  -5  -5   6   52.77    4.78
  -5   5   6   53.69    5.09
  -5   5   6   50.63    4.64
   5  -5  -6   43.51    4.55
  -5  -5   6   59.58    5.24
   5  -5  -6   53.43    4.86
  -5  -5   6   56.76    4.87
  -4  -5   6    7.02    1.82
  -4  -5   6    6.03    1.85
  -4   5   6    7.23    1.82
  -4   5   6    8.05    1.84
   4  -5  -6    9.54    2.11
  -4   5   6    6.87    1.88
   4  -5  -6    7.90    2.03
  -4  -5   6    6.14    1.72
  -3  -5   6   31.49    3.37
  -3  -5   6   34.41    3.44
   3  -5  -6   39.78    3.89
  -3  -5   6   33.37    3.79
  -3   5   6   34.77    3.56
  -3   5   6   35.25    3.70
  -3   5   6   35.18    3.77
   3  -5  -6   43.52    3.98
   2  -5  -6  121.16    8.77
  -2  -5   6  119.91    9.10
  -2  -5   6  121.00    8.31
  -2  -5   6  118.04    8.32
   2  -5  -6  120.07    8.66
  -2   5   6  119.50    9.00
  -2   5   6  109.11    8.43
  -2   5   6  116.42    8.91
  -1  -5   6  301.25   17.87
  -1   5   6  302.26   18.30
  -1  -5   6  310.18   17.79
   1  -5  -6  292.58   18.48
   1   5  -6  301.55   18.14
   1  -5  -6  298.41   18.31
  -1  -5   6  299.76   18.97
  -1   5   6  292.83   19.16
  -1   5   6  295.07   19.04
   0   5   6   61.36    5.48
   0   5   6   66.19    4.48
   0   5  -6   61.45    4.69
   0  -5  -6   63.85    5.15
   0  -5   6   64.10    5.31
   0  -5  -6   59.15    5.07
   0   5   6   57.60    5.37
   0  -5   6   64.34    4.41
  -1  -5  -6  288.19   18.17
   1  -5   6  288.83   18.79
   1   5   6  294.59   17.70
  -1  -5  -6  283.18   18.27
   1   5   6  293.21   19.26
   1  -5   6  288.22   17.34
  -1   5  -6  293.25   18.59
  -1   5  -6  301.30   18.73
   1   5   6  286.08   19.09
  -2   5  -6  135.48    8.99
  -2  -5  -6  132.70    8.59
   2   5   6  126.11    9.18
   2  -5   6  132.23    7.42
  -2  -5  -6  125.48    8.58
   2   5   6  124.80    9.18
  -2   5  -6  140.93    8.99
   2  -5   6  118.97    8.75
   4   5   6   11.22    2.33
  -4   5  -6    9.14    2.19
  -4  -5  -6   13.49    2.55
  -4  -5  -6   12.63    2.05
  -4   5  -6   10.88    2.28
  -4  -5  -6   12.40    2.12
   4  -5   6    6.88    1.78
  -5  -5  -6   41.96    4.31
  -5  -5  -6   44.33    5.06
   5   5   6   37.50    4.60
  -5   5  -6   42.46    4.89
  -5  -5  -6   41.17    4.29
   5  -5   6   42.58    4.46
  -5   5  -6   44.30    5.00
  -6  -5  -6    0.98    1.35
  -6   5  -6    1.58    1.84
   6  -5   6    1.39    1.44
   6   5   6    1.86    1.63
  -6  -5  -6    1.25    1.38
  -6  -5  -6    2.26    1.81
  -6   5  -6    0.65    1.59
   7  -5   6   75.95    6.58
  -7   5  -6   73.80    7.17
  -7   5  -6   77.32    7.30
  -7  -5  -6   78.09    6.49
  -7  -5  -6   81.38    6.60
   7   5   6   76.46    6.75
  -7  -5  -6   79.20    7.18
   8  -5   6   18.86    3.24
  -8   5  -6   17.20    3.70
  -8  -5  -6   17.48    3.67
  -8   5  -6   12.95    3.43
  -9   5  -6   50.24    6.19
   9  -5   6   48.80    5.35
  -9  -5  -6   46.54    5.87
  -9   5  -6   46.90    6.08
 -10   5  -6    0.47    2.44
  10  -5   6    2.26    1.89
  10  -6  -6    1.21    2.41
 -10  -6   6    1.23    2.23
   9  -6  -6   -0.02    2.07
  -9   6   6    0.02    1.85
  -9  -6   6    0.48    2.01
  -9  -6   6    0.26    1.92
   9  -6  -6    1.78    2.26
  -9  -6   6    0.32    1.66
  -8   6   6   -0.87    1.57
  -8   6   6    0.90    1.86
  -8  -6   6   -0.97    1.49
  -8  -6   6    0.39    1.76
  -8   6   6    0.87    1.90
   8  -6  -6   -0.65    1.79
   8  -6  -6    0.05    1.96
  -8  -6   6   -0.19    1.61
  -7   6   6    1.38    1.63
  -7  -6   6    0.20    1.41
  -7   6   6    0.17    1.60
  -7   6   6    0.24    1.35
   7  -6  -6    0.93    1.80
   7  -6  -6    1.80    1.86
  -7  -6   6   -0.27    1.49
  -7  -6   6    0.99    1.61
  -6   6   6    7.21    2.09
   6  -6  -6    6.71    2.27
   6  -6  -6    6.43    2.22
  -6  -6   6    9.65    2.49
  -6   6   6    6.81    2.10
  -6  -6   6    8.59    2.40
  -6   6   6    8.64    2.51
  -6  -6   6    7.70    2.22
  -5  -6   6  314.89   19.74
  -5  -6   6  306.74   19.82
  -5   6   6  312.23   20.41
  -5   6   6  329.99   20.68
   5  -6  -6  317.13   19.83
  -5   6   6  322.99   20.36
  -5  -6   6  316.76   20.53
   5  -6  -6  314.24   19.99
   4  -6  -6   15.38    2.70
  -4  -6   6   15.87    2.55
  -4   6   6   15.42    2.52
   4  -6  -6   16.77    2.87
  -4   6   6   13.86    2.46
  -4  -6   6   17.66    2.65
  -4  -6   6   14.97    2.62
  -4   6   6   16.10    2.60
  -3  -6   6  230.82   14.61
  -3  -6   6  235.51   14.57
  -3   6   6  229.74   14.99
  -3   6   6  224.03   15.14
  -3  -6   6  225.22   15.32
   3  -6  -6  222.28   14.92
  -3   6   6  232.43   15.33
   3  -6  -6  225.31   14.79
  -2   6   6    8.28    1.59
  -2  -6   6    9.61    1.76
  -2  -6   6    7.03    1.97
  -2  -6   6    7.72    1.58
   2  -6  -6   10.67    2.20
  -2   6   6    8.67    2.09
  -2   6   6    8.93    2.12
   2  -6  -6   11.25    2.18
  -1   6   6   26.93    3.47
   1  -6  -6   23.83    3.14
   1   6  -6   29.20    2.50
  -1   6   6   25.72    3.52
  -1  -6   6   25.77    3.31
   1  -6  -6   25.33    3.16
  -1  -6   6   29.01    2.74
  -1  -6   6   27.77    2.69
  -1   6   6   29.96    2.72
   0   6   6    0.48    0.60
   0   6   6    1.44    1.48
   0  -6  -6    2.73    1.39
   0   6   6    0.09    1.46
   0  -6   6    0.70    1.18
   0  -6  -6    0.51    0.92
   0  -6   6    1.15    0.73
   0   6  -6    0.34    0.78
   3  -6   6  215.08   14.91
  -3   6  -6  233.44   15.33
  -3  -6  -6  215.61   14.46
   3   6   6  228.29   15.47
  -3  -6  -6  216.83   14.58
  -3   6  -6  235.39   15.28
   3   6   6  229.68   15.47
  -4  -6  -6   13.73    2.80
  -4   6  -6   12.59    2.51
  -4  -6  -6   13.42    2.32
   4   6   6   13.09    2.67
  -4  -6  -6   11.28    2.23
   4  -6   6   12.69    2.34
  -4   6  -6   13.00    2.52
   5   6   6  305.17   20.55
  -5   6  -6  286.73   20.66
  -5  -6  -6  312.26   19.76
  -5  -6  -6  289.23   20.46
   5  -6   6  298.73   20.10
  -5  -6  -6  311.36   19.58
  -5   6  -6  300.89   20.62
  -6   6  -6    2.15    1.99
  -6  -6  -6    2.51    1.71
   6  -6   6    3.39    1.71
  -6  -6  -6    2.66    2.13
   6   6   6    2.65    1.92
  -6  -6  -6    3.38    1.75
  -7  -6  -6    1.33    1.61
   7   6   6    1.69    1.95
  -7  -6  -6    1.61    1.64
   7  -6   6    2.72    1.71
  -7  -6  -6    2.15    2.07
  -7   6  -6    0.41    1.66
  -7   6  -6   -0.74    1.65
  -8   6  -6   -0.49    2.10
  -8  -6  -6   -0.11    2.04
   8  -6   6    0.88    1.65
  -8   6  -6   -0.60    1.82
   8   6   6    0.17    1.90
  -9   6  -6    4.10    2.64
  -9   6  -6   -1.01    1.93
   9  -6   6    1.82    1.83
  -9  -6  -6   -1.62    2.06
 -10   6  -6    2.05    2.57
 -10  -7   6   13.94    3.94
  10  -7  -6   14.98    4.12
  -9  -7   6   59.71    6.51
   9  -7  -6   61.47    6.72
  -9   7   6   60.26    6.83
   9  -7  -6   55.44    6.53
  -8   7   6   13.13    3.09
  -8  -7   6   14.00    3.48
  -8  -7   6   15.40    3.33
  -8  -7   6   14.44    3.40
  -8   7   6   14.56    3.51
   8  -7  -6   14.29    3.38
  -8   7   6   17.09    3.35
   8  -7  -6   14.00    3.35
   7  -7  -6   66.32    6.83
  -7   7   6   78.74    7.40
   7  -7  -6   71.67    6.93
  -7   7   6   70.10    6.94
  -7   7   6   72.12    6.97
  -7  -7   6   78.85    7.06
  -7  -7   6   78.22    7.22
  -7  -7   6   67.76    6.77
  -6   7   6    3.68    1.86
  -6  -7   6    3.05    1.85
   6  -7  -6    2.69    2.06
  -6   7   6    2.85    1.83
  -6   7   6    3.05    1.93
  -6  -7   6    3.49    1.93
   6  -7  -6    4.32    2.12
  -6  -7   6    4.57    1.92
   5  -7  -6    2.36    1.81
  -5  -7   6    4.97    1.92
  -5  -7   6    5.34    1.98
   5  -7  -6    3.29    1.94
  -5   7   6    1.92    1.57
  -5   7   6    4.30    1.89
  -5   7   6    4.30    1.95
  -5  -7   6    4.71    1.87
   4  -7  -6   36.84    4.28
  -4  -7   6   30.60    3.81
  -4  -7   6   41.89    4.52
   4  -7  -6   35.25    4.21
  -4   7   6   33.44    4.12
  -4   7   6   33.08    4.07
  -4   7   6   37.22    4.07
  -4  -7   6   38.50    4.01
   3  -7  -6   11.04    2.52
  -3   7   6   13.91    2.63
  -3  -7   6   14.00    2.34
   3  -7  -6   14.72    2.73
  -3  -7   6   13.49    2.32
  -3   7   6   14.17    2.60
  -3   7   6   14.07    2.38
  -3  -7   6   13.44    2.64
   2  -7  -6   80.11    6.54
  -2  -7   6   81.50    6.82
  -2  -7   6   74.08    5.91
  -2  -7   6   73.97    5.92
   2  -7  -6   80.01    6.61
  -2   7   6   82.48    6.81
  -2   7   6   85.41    6.16
  -2   7   6   79.88    6.78
  -1  -7   6  181.20   13.17
  -1   7   6  183.35   13.36
  -1   7   6  177.17   12.23
  -1  -7   6  184.65   12.07
  -1  -7   6  185.07   12.16
   1   7  -6  177.34   12.17
   1  -7  -6  185.05   12.92
  -1   7   6  178.30   13.25
   1  -7  -6  188.42   12.86
   0   7  -6   85.73    6.39
   0  -7   6   81.43    7.01
   0  -7   6   93.13    6.17
   0  -7  -6   87.93    6.97
   0   7   6   92.02    7.41
   0   7  -6   92.15    6.49
   0  -7   6   92.20    6.13
   0   7   6   84.52    7.28
   0  -7  -6   88.28    6.99
   1   7   6  204.84   13.64
  -1   7  -6  203.86   12.83
  -1   7  -6  198.46   12.81
   1  -7   6  207.72   11.86
  -1  -7  -6  199.52   12.87
  -1  -7  -6  204.84   12.97
   1   7   6  196.38   13.47
   1  -7   6  205.28   13.23
   3   7   6   26.57    3.63
  -3   7  -6   24.28    3.11
  -3  -7  -6   23.38    2.89
  -3  -7  -6   21.82    2.77
   3  -7   6   22.80    2.95
   4  -7   6   38.60    4.14
  -4  -7  -6   41.45    4.17
   4   7   6   42.11    4.75
   4   7   6   39.82    4.86
  -4  -7  -6   41.39    4.17
  -4   7  -6   44.37    4.61
  -4   7  -6   41.20    4.42
   5   7   6    1.45    1.96
  -5   7  -6    0.58    1.65
  -5  -7  -6    2.07    1.61
  -5  -7  -6    1.82    1.56
   5  -7   6    2.34    1.58
  -5   7  -6    0.92    1.57
   6   7   6    2.19    2.04
  -6  -7  -6    2.67    1.78
  -6   7  -6    3.07    2.13
   6  -7   6    1.85    1.64
  -6  -7  -6    4.04    2.01
  -6   7  -6    2.48    1.94
  -6  -7  -6    0.97    2.10
  -7   7  -6   79.00    7.60
  -7  -7  -6   82.16    7.44
   7   7   6   78.46    7.24
  -7  -7  -6   76.31    6.85
  -7  -7  -6   79.94    7.00
   7  -7   6   78.50    7.04
  -7   7  -6   74.36    7.48
   8   7   6   10.80    3.18
  -8   7  -6    8.85    3.26
   8  -7   6   12.89    3.03
  -8  -7  -6   12.44    3.04
  -8  -7  -6   12.62    3.45
  -8   7  -6   10.23    3.37
   9  -7   6   53.39    6.12
  -9   7  -6   61.13    7.09
  -9   7  -6   51.90    6.68
 -10   7  -6   16.83    4.27
   9  -8  -6   50.39    6.10
   9  -8  -6   46.53    5.99
  -9  -8   6   47.03    5.83
  -9   8   6   46.95    6.01
   8  -8  -6    1.09    2.18
   8  -8  -6    0.45    2.08
  -8   8   6    1.75    2.14
  -8  -8   6    2.34    2.09
  -8   8   6    1.74    2.16
  -8  -8   6    0.58    1.93
  -8   8   6    1.60    2.17
   7  -8  -6  122.71    9.96
  -7  -8   6  123.67    9.91
  -7   8   6  120.37   10.21
  -7  -8   6  116.89    9.82
  -7   8   6  125.86   10.11
  -7  -8   6  135.22   10.34
   7  -8  -6  105.86    9.72
  -7   8   6  128.92   10.20
  -6  -8   6    1.30    1.68
  -6   8   6    0.80    1.74
  -6  -8   6    1.03    1.65
  -6   8   6    0.99    1.55
  -6   8   6    0.75    1.68
  -6  -8   6    1.16    1.52
   6  -8  -6    1.52    1.97
   6  -8  -6    2.06    1.96
   5  -8  -6   46.16    4.99
  -5   8   6   46.72    4.95
  -5  -8   6   51.15    5.19
  -5   8   6   46.63    5.04
  -5   8   6   44.63    4.93
  -5  -8   6   44.63    4.72
  -5  -8   6   46.27    4.85
   5  -8  -6   39.79    4.81
  -4  -8   6    4.86    1.87
  -4  -8   6    7.29    2.18
   4  -8  -6    7.89    2.36
   4  -8  -6    6.53    2.26
  -4  -8   6    7.97    2.05
  -4   8   6    7.42    2.25
  -4   8   6    9.40    2.47
  -4   8   6    6.70    1.98
  -3   8   6  107.67    7.16
  -3  -8   6  101.23    7.61
  -3   8   6  100.44    7.62
   3  -8  -6  102.33    7.46
  -3   8   6   95.93    7.53
   3  -8  -6   98.26    7.50
  -3  -8   6  107.35    7.12
  -3  -8   6   98.43    6.96
  -2   8   6   93.18    7.30
   2  -8  -6   89.01    7.05
   2  -8  -6   88.90    7.07
  -2  -8   6   90.37    6.46
  -2  -8   6   92.94    7.24
  -2  -8   6   95.11    6.51
  -2   8   6   92.40    6.42
  -2   8   6   89.66    7.30
  -1   8   6  440.88   26.09
   1  -8  -6  430.54   25.03
  -1   8   6  438.11   26.20
  -1  -8   6  453.64   24.44
  -1  -8   6  435.18   25.84
   1  -8  -6  438.40   25.31
  -1  -8   6  445.22   24.23
   0  -8   6    0.64    0.88
   0  -8   6    0.29    0.89
   0  -8   6    0.61    1.43
   0   8   6   -0.04    1.59
   0  -8  -6    0.85    1.38
   0   8  -6    0.37    1.11
   0   8   6    1.06    1.65
   0   8  -6    0.47    0.98
   0  -8  -6    0.56    1.28
   1  -8   6  370.84   25.36
  -1   8  -6  362.77   25.13
  -1  -8  -6  351.69   24.59
   1   8   6  377.88   25.92
   1  -8   6  378.72   23.82
   1   8   6  370.82   25.77
  -1  -8  -6  365.53   24.85
  -1   8  -6  367.11   25.04
  -2   8  -6   70.75    6.49
   2   8   6   76.23    7.11
   2  -8   6   70.28    6.62
   2   8   6   72.57    7.06
  -2  -8  -6   76.01    6.67
  -2   8  -6   73.70    6.61
  -2  -8  -6   71.62    6.53
   3   8   6   71.56    7.22
  -3  -8  -6   72.41    6.76
   3   8   6   69.79    7.17
  -3  -8  -6   68.87    6.68
  -3   8  -6   72.32    6.97
   3  -8   6   74.68    6.86
  -3   8  -6   70.64    6.88
   4  -8   6    3.90    1.81
  -4   8  -6    3.31    1.94
  -4  -8  -6    5.04    1.98
  -4   8  -6    4.07    2.17
   4   8   6    3.49    2.37
  -4  -8  -6    3.91    1.88
   4   8   6    3.13    2.18
   5   8   6   46.83    5.35
   5   8   6   42.34    5.42
   5  -8   6   43.10    4.80
  -5   8  -6   44.10    5.06
  -5   8  -6   42.51    5.13
  -5  -8  -6   47.25    5.00
  -5  -8  -6   44.42    4.88
  -6  -8  -6    1.93    1.77
  -6   8  -6    1.08    2.06
   6   8   6    1.79    2.16
   6   8   6    2.64    2.47
  -6   8  -6    1.49    1.87
   6  -8   6    0.93    1.52
  -6  -8  -6    1.74    1.71
  -7  -8  -6  126.12    9.95
  -7   8  -6  118.52   10.44
   7   8   6  117.30    9.98
  -7  -8  -6  129.39   10.05
   7  -8   6  119.70    9.93
  -7   8  -6  122.08   10.60
  -8   8  -6    1.11    2.04
  -8  -8  -6    1.22    2.00
  -8   8  -6    2.64    2.65
   8  -8   6    5.12    2.31
  -8  -8  -6    2.22    2.07
  -9   8  -6   40.77    6.14
  -9  -9   6   11.53    3.53
  -9   9   6   12.93    3.77
   9  -9  -6   12.91    3.89
  -8   9   6   36.48    5.18
  -8   9   6   41.23    5.42
  -8  -9   6   35.67    5.06
   8  -9  -6   39.10    5.37
  -8  -9   6   41.20    5.21
   8  -9  -6   36.66    5.40
  -8   9   6   35.39    5.13
  -7   9   6   37.80    4.87
  -7  -9   6   38.41    4.84
  -7   9   6   37.17    5.03
  -7  -9   6   36.61    4.69
  -7   9   6   37.67    4.84
   7  -9  -6   39.95    5.04
   7  -9  -6   36.98    4.87
  -6   9   6    9.85    2.97
  -6   9   6    7.77    2.55
   6  -9  -6    5.94    2.54
  -6  -9   6    6.76    2.40
  -6  -9   6   11.03    2.80
   6  -9  -6    8.91    2.86
  -6  -9   6    9.68    2.76
  -6   9   6    6.79    2.64
   5  -9  -6   55.41    5.89
  -5   9   6   59.62    5.76
  -5  -9   6   58.85    5.79
  -5  -9   6   62.36    6.00
  -5  -9   6   56.38    5.61
   5  -9  -6   58.26    5.91
  -5   9   6   55.65    5.99
  -5   9   6   59.58    6.17
  -4   9   6    7.59    2.41
  -4   9   6    6.82    2.07
   4  -9  -6    5.39    2.25
  -4  -9   6    6.43    2.17
  -4  -9   6    5.33    2.12
  -4  -9   6    6.08    2.00
  -4   9   6    6.31    2.41
   4  -9  -6    8.63    2.55
   3  -9  -6   21.70    3.37
  -3   9   6   24.09    2.93
  -3  -9   6   26.04    3.10
  -3  -9   6   19.73    2.78
   3  -9  -6   21.62    3.40
  -3   9   6   21.53    3.41
  -3  -9   6   19.86    3.24
  -3   9   6   21.42    3.36
  -2   9   6    0.67    1.46
   2  -9  -6   -0.78    1.24
  -2   9   6    0.19    1.52
  -2  -9   6    0.38    1.07
   2  -9  -6    0.93    1.50
  -2  -9   6    0.24    1.09
  -2  -9   6    1.07    1.67
  -1   9   6  208.07   14.51
  -1   9   6  199.40   14.38
  -1  -9   6  207.05   14.30
   1  -9  -6  200.68   13.80
  -1  -9   6  193.14   13.03
   1  -9  -6  190.88   13.78
  -1  -9   6  201.16   13.00
   0   9   6  107.91    8.50
   0   9  -6  101.78    7.37
   0  -9   6   98.40    7.06
   0  -9   6  100.97    8.14
   0   9   6   96.74    8.40
   0  -9   6  102.09    7.10
   0  -9  -6   90.05    7.79
   0  -9  -6   95.25    7.89
  -1  -9  -6  203.50   13.92
   1   9   6  194.33   14.30
  -1   9  -6  209.79   13.68
  -1  -9  -6  199.48   13.77
   1  -9   6  204.58   14.10
  -1   9  -6  210.06   13.70
   1   9   6  201.04   14.43
  -2   9  -6    0.24    1.15
   2  -9   6    0.68    1.53
   2   9   6   -0.60    1.76
  -2  -9  -6    0.09    1.25
  -2  -9  -6    1.25    1.46
  -2   9  -6    0.64    1.45
   2   9   6    1.23    1.95
   3   9   6   17.76    3.40
  -3  -9  -6   12.49    2.71
   3   9   6   15.48    3.32
  -3   9  -6   13.00    2.71
  -3  -9  -6   12.67    2.73
  -3   9  -6   15.42    2.92
   3  -9   6   15.68    2.90
  -4   9  -6   15.84    2.97
   4   9   6   16.00    3.25
   4  -9   6   13.41    2.65
  -4  -9  -6   11.38    2.68
  -4   9  -6   13.49    3.01
   4   9   6   16.87    3.26
  -5   9  -6   53.70    5.90
  -5   9  -6   57.67    6.14
  -5  -9  -6   62.80    5.99
   5   9   6   54.93    6.05
   5   9   6   63.90    6.38
  -5  -9  -6   59.39    5.90
   5  -9   6   54.43    5.70
   6  -9   6   11.66    2.86
  -6  -9  -6   11.55    2.98
   6   9   6   10.93    3.15
  -6   9  -6   12.63    3.35
  -6   9  -6   13.60    3.33
  -6  -9  -6   11.50    2.96
   6   9   6   11.53    3.13
  -7   9  -6   24.91    4.64
  -7   9  -6   33.47    5.12
  -7  -9  -6   21.76    4.18
   7  -9   6   36.43    4.67
  -7  -9  -6   30.02    4.71
   7   9   6   32.41    4.97
   7   9   6   31.07    4.99
  -8   9  -6   41.68    5.85
  -8   9  -6   38.17    5.56
  -8  -9  -6   40.54    5.26
  -8  -9  -6   38.30    5.33
   8  -9   6   42.27    5.32
  -9   9  -6   18.07    4.53
   8 -10  -6   -0.65    2.31
  -8  10   6   -0.11    1.95
   8 -10  -6    0.06    2.08
  -8  10   6    1.01    2.26
  -8 -10   6    0.68    2.10
  -8  10   6    0.78    2.08
   7 -10  -6    2.45    2.51
  -7  10   6    4.96    2.56
   7 -10  -6    6.34    2.86
  -7  10   6    4.23    2.53
  -7 -10   6    2.33    2.24
  -7 -10   6    3.93    2.18
  -7  10   6    5.87    2.61
  -6 -10   6   29.50    4.11
  -6 -10   6   32.65    4.53
   6 -10  -6   22.69    4.12
   6 -10  -6   23.48    4.16
  -6  10   6   27.71    4.05
  -6  10   6   30.44    4.42
  -6  10   6   32.11    4.58
  -5 -10   6   70.61    6.48
  -5  10   6   68.34    6.86
   5 -10  -6   67.31    6.70
  -5  10   6   67.08    6.84
  -5  10   6   64.70    6.36
   5 -10  -6   61.21    6.50
  -5 -10   6   66.86    6.58
  -5 -10   6   71.50    6.63
  -4 -10   6   41.45    4.65
  -4  10   6   38.05    5.09
  -4  10   6   34.73    4.86
  -4  10   6   41.02    4.56
   4 -10  -6   42.41    5.00
  -4 -10   6   41.98    4.88
  -4 -10   6   37.47    4.42
   4 -10  -6   40.38    4.88
   2 -10  -6    5.34    2.16
  -2  10   6    4.67    2.21
  -2 -10   6    6.21    1.84
   2 -10  -6    4.89    2.07
  -2 -10   6    4.60    1.71
  -2  10   6    6.24    2.32
  -2 -10   6    4.91    2.25
   1 -10  -6    5.04    2.00
  -1  10   6    4.50    2.25
  -1 -10   6    3.89    1.50
  -1 -10   6    6.54    2.27
  -1  10   6    4.15    2.23
  -1 -10   6    3.50    1.53
   1 -10  -6    7.43    2.32
   0 -10  -6    4.59    2.04
   0 -10   6    7.79    2.37
   0 -10   6    7.24    1.67
   0  10   6    6.08    2.49
   0 -10  -6    5.46    2.09
   0  10   6    6.56    2.46
  -1 -10  -6    1.13    1.51
   1  10   6    2.84    2.16
   1  10   6    3.09    2.28
  -1 -10  -6    2.09    1.73
   1 -10   6    0.02    1.63
  -1  10  -6    0.71    1.30
  -1  10  -6    0.11    1.35
   2  10   6    3.21    2.34
  -2 -10  -6    5.80    2.14
  -2 -10  -6    2.98    1.79
  -2  10  -6    4.88    1.98
  -2  10  -6    3.48    1.74
   2 -10   6    2.21    1.91
   2  10   6    1.93    2.20
   3  10   6   47.76    5.56
   3  10   6   43.81    5.36
   3 -10   6   47.84    5.16
  -3  10  -6   45.77    5.15
  -3  10  -6   48.32    5.09
  -3 -10  -6   46.10    5.08
  -3 -10  -6   49.64    5.15
   4  10   6   47.49    5.39
   4 -10   6   47.13    5.02
   4  10   6   46.15    5.41
  -4 -10  -6   45.79    5.07
  -4  10  -6   46.54    5.19
  -4 -10  -6   39.84    4.88
  -4  10  -6   43.72    4.95
   5  10   6   73.77    7.06
  -5  10  -6   68.63    6.92
   5  10   6   58.40    6.61
  -5 -10  -6   77.59    7.06
  -5  10  -6   69.95    6.90
  -5 -10  -6   74.79    6.89
   5 -10   6   70.19    6.64
   6  10   6   20.09    4.02
  -6  10  -6   24.91    4.47
   6  10   6   22.23    4.39
  -6 -10  -6   24.96    4.20
  -6 -10  -6   27.66    4.29
  -6  10  -6   25.28    4.33
   6 -10   6   27.95    4.22
  -7 -10  -6    4.87    2.65
   7 -10   6    4.38    2.36
   7  10   6    5.01    2.83
  -7 -10  -6    3.01    2.30
  -7  10  -6    7.65    3.07
  -7  10  -6    7.66    3.15
  -8 -10  -6    1.02    2.01
  -8 -10  -6    0.71    2.08
  -8  10  -6   -0.55    2.35
   8 -11  -6   41.17    5.84
  -8  11   6   48.81    6.21
  -8 -11   6   43.12    5.62
  -7  11   6   11.21    3.56
   7 -11  -6   13.82    3.58
  -7  11   6   11.57    3.38
  -7 -11   6    8.30    3.09
   7 -11  -6   13.16    3.54
  -7 -11   6    9.70    3.09
  -7  11   6   12.83    3.41
  -6 -11   6   19.64    3.79
   6 -11  -6   18.88    3.85
  -6 -11   6   18.61    3.62
  -6  11   6   18.41    3.89
  -6  11   6   16.35    3.71
   6 -11  -6   21.09    4.07
  -6  11   6   23.53    4.01
  -5  11   6   -0.80    1.84
  -5 -11   6    0.95    1.74
  -5 -11   6   -0.41    1.37
  -5  11   6    1.18    1.76
   5 -11  -6    0.59    2.08
  -5  11   6   -0.62    1.67
   5 -11  -6    0.65    1.81
  -4 -11   6    3.49    1.90
  -4  11   6    1.95    2.07
   4 -11  -6    3.98    2.25
  -4 -11   6    2.40    2.06
   4 -11  -6    1.24    2.02
  -4  11   6    2.44    2.13
  -4 -11   6    3.49    1.95
  -3  11   6    4.54    2.38
  -3 -11   6    4.79    2.07
  -3 -11   6    4.45    2.21
  -3  11   6    3.91    2.40
   3 -11  -6    2.34    1.95
   3 -11  -6    2.62    2.12
  -3 -11   6    4.85    2.05
  -2 -11   6   44.76    4.44
   2 -11  -6   41.83    4.86
  -2 -11   6   46.09    5.26
  -2  11   6   42.69    5.13
  -2 -11   6   41.21    4.29
   2 -11  -6   45.58    5.04
  -2  11   6   42.61    5.11
  -1 -11   6   27.00    3.35
  -1  11   6   25.81    4.08
   1 -11  -6   28.74    3.86
   1 -11  -6   30.15    4.17
  -1 -11   6   27.31    3.29
  -1 -11   6   24.41    3.91
  -1  11   6   26.80    4.13
   0 -11   6  137.24   10.63
   0  11   6  142.68   10.90
   0  11   6  128.62   10.72
   0 -11  -6  130.98   10.36
   0 -11  -6  128.83   10.28
   1  11   6   27.53    4.40
   1 -11   6   19.83    3.55
  -1 -11  -6   21.14    3.66
  -1  11  -6   26.28    3.55
  -1 -11  -6   21.45    3.64
   1  11   6   23.76    4.15
  -1  11  -6   23.19    3.33
  -2 -11  -6   35.23    4.63
  -2  11  -6   41.05    4.52
  -2  11  -6   39.31    4.53
   2  11   6   36.77    5.05
   2 -11   6   38.10    4.74
   2  11   6   40.85    5.48
  -2 -11  -6   40.54    4.83
  -3 -11  -6    4.16    2.22
  -3 -11  -6    5.01    2.26
   3  11   6    4.80    2.70
   3 -11   6    6.04    2.32
  -3  11  -6    5.23    2.26
   3  11   6    7.16    2.84
  -3  11  -6    4.72    2.09
  -4  11  -6    1.13    1.93
  -4 -11  -6    0.75    1.72
  -4 -11  -6    0.01    1.80
  -4  11  -6    1.49    2.16
   4 -11   6    2.83    1.97
   4  11   6   -0.56    2.38
   4  11   6   -2.09    2.10
  -5  11  -6   -1.21    1.62
   5  11   6   -0.90    2.16
  -5 -11  -6    1.22    1.86
  -5  11  -6    0.23    2.09
   5 -11   6    1.98    1.87
  -5 -11  -6   -0.24    1.51
   5  11   6    0.12    2.26
   6 -11   6   17.70    3.62
  -6  11  -6   14.05    3.78
  -6 -11  -6   16.48    3.74
   6  11   6   13.61    3.76
   6  11   6   18.58    4.06
  -6 -11  -6   20.31    4.09
  -6  11  -6   16.52    3.78
  -7 -11  -6   18.64    4.06
  -7 -11  -6   12.17    3.59
  -7  11  -6    9.14    3.56
  -7  11  -6   17.83    4.09
  -8 -11  -6   27.39    5.11
  -8  11  -6   28.07    5.43
   7 -12  -6    2.48    2.81
  -7  12   6    2.86    2.83
  -7 -12   6    4.19    2.86
  -7  12   6    3.31    2.47
   6 -12  -6    9.42    3.19
  -6  12   6    8.50    3.16
   6 -12  -6    8.64    3.17
  -6  12   6    8.49    3.25
  -6 -12   6    7.76    3.11
  -6 -12   6    8.27    2.89
   5 -12  -6   23.38    4.24
  -5  12   6   21.84    4.14
  -5  12   6   20.07    3.93
  -5 -12   6   21.74    3.78
   5 -12  -6   21.61    4.04
  -5 -12   6   21.63    3.74
  -4 -12   6  125.49    9.77
  -4  12   6  127.59   10.63
  -4  12   6  122.95   10.43
   4 -12  -6  126.29   10.12
  -4 -12   6  128.38    9.82
   4 -12  -6  113.54    9.95
  -3 -12   6   81.76    6.95
   3 -12  -6   74.23    7.31
   3 -12  -6   81.42    7.38
  -3  12   6   91.34    7.93
  -3 -12   6   84.69    7.55
  -3 -12   6   90.44    7.16
  -3  12   6   88.83    7.92
   2 -12  -6   15.00    3.22
  -2  12   6   18.98    3.76
  -2  12   6   16.61    3.70
  -2 -12   6   19.14    3.01
  -2 -12   6   17.77    3.60
   2 -12  -6   19.50    3.65
  -2 -12   6   15.60    2.88
   1 -12  -6   44.03    5.40
  -1 -12   6   47.49    5.03
  -1 -12   6   49.85    5.03
  -1  12   6   44.75    5.77
  -1 -12   6   49.78    5.84
   1 -12  -6   49.61    5.65
  -1  12   6   42.97    5.73
   0 -12  -6    0.26    1.55
   0  12   6    1.37    2.16
   0 -12   6   -0.13    1.92
   0  12   6   -1.54    2.08
   0 -12  -6   -1.53    1.18
  -1 -12  -6   61.89    6.11
  -1 -12  -6   72.38    6.41
   1 -12   6   70.45    6.35
   1  12   6   65.48    6.51
   1  12   6   63.75    6.48
   2  12   6   11.60    3.40
  -2 -12  -6   12.65    3.15
   2 -12   6   14.75    3.31
  -2  12  -6   16.10    3.14
   2  12   6   11.71    3.61
  -2  12  -6   12.75    2.83
  -2 -12  -6   10.46    3.03
   3  12   6   68.26    7.42
   3 -12   6   68.40    7.05
  -3  12  -6   72.15    7.07
  -3 -12  -6   71.27    7.24
  -3 -12  -6   73.60    7.33
  -3  12  -6   63.39    6.96
   3  12   6   63.32    7.25
   4  12   6  111.21   10.25
   4 -12   6  114.69   10.00
  -4  12  -6  121.43   10.23
  -4 -12  -6  128.24   10.37
   4  12   6  117.34   10.29
  -4 -12  -6  123.46   10.36
  -4  12  -6  118.39   10.16
   5  12   6    7.00    3.09
   5 -12   6    9.64    2.98
  -5  12  -6    8.67    3.08
  -5 -12  -6    7.02    2.94
  -5 -12  -6    7.38    3.03
  -5  12  -6    8.85    3.15
   5  12   6    8.52    3.19
  -6  12  -6    5.72    3.17
  -6 -12  -6   12.74    3.59
   6 -12   6    8.47    2.95
  -6  12  -6    7.89    3.14
  -6 -12  -6   10.22    3.36
   6  12   6    9.92    3.55
  -7  12  -6    2.00    2.84
  -7 -12  -6    3.94    2.74
  -7 -13   6    3.10    2.78
   7 -13  -6   -0.02    2.65
  -7  13   6   -0.80    2.40
  -6 -13   6   47.48    5.79
   6 -13  -6   46.00    5.86
  -6  13   6   50.74    6.52
  -5  13   6    1.35    2.43
   5 -13  -6    0.36    2.19
   5 -13  -6    0.59    2.00
  -5 -13   6    0.33    1.91
  -5 -13   6    2.17    1.95
  -5  13   6    0.19    2.05
   4 -13  -6   -1.35    1.87
   4 -13  -6    0.63    1.97
  -4  13   6   -0.59    2.05
  -4  13   6    0.60    2.14
  -4 -13   6    1.35    1.92
  -4 -13   6   -0.60    1.48
   3 -13  -6    0.58    1.78
  -3  13   6    1.90    2.25
  -3  13   6    0.24    2.01
  -3 -13   6    0.66    1.58
  -3 -13   6   -0.73    1.43
   3 -13  -6   -0.46    1.85
  -2  13   6   51.03    6.57
  -2 -13   6   60.55    6.06
  -2  13   6   57.26    6.72
   2 -13  -6   57.47    6.54
   2 -13  -6   55.72    6.37
  -2 -13   6   59.28    6.02
   1 -13  -6    1.73    2.07
  -1  13   6    1.19    2.35
  -1 -13   6    1.00    2.20
   1 -13  -6    1.00    1.85
  -1  13   6    1.93    2.44
   0  13   6   61.87    6.85
   0 -13   6   62.97    6.70
   0 -13  -6   56.90    6.41
   0 -13  -6   58.58    6.37
   0  13   6   63.65    6.90
   1  13   6    1.16    2.31
   1 -13   6   -0.73    1.89
  -1 -13  -6    0.45    1.78
  -1 -13  -6    0.98    1.86
   1  13   6    0.07    2.29
  -2  13  -6   77.67    6.82
   2  13   6   78.87    7.43
  -2 -13  -6   80.40    7.28
   2  13   6   71.78    7.17
   2 -13   6   67.25    6.95
  -2 -13  -6   69.12    6.91
   3 -13   6   -0.63    1.76
  -3  13  -6    0.39    1.94
  -3  13  -6    0.10    2.00
  -3 -13  -6   -1.57    1.56
   3  13   6   -2.54    2.10
  -3 -13  -6   -0.75    1.65
   3  13   6   -0.07    2.38
   4  13   6   -1.58    2.53
   4  13   6   -2.29    2.41
  -4 -13  -6   -0.79    1.63
  -4 -13  -6   -0.51    1.92
  -4  13  -6   -0.03    2.05
  -4  13  -6   -0.59    1.78
   4 -13   6   -0.99    1.94
  -5  13  -6    1.89    2.29
  -5  13  -6    3.03    2.73
   5 -13   6    2.16    2.16
  -5 -13  -6    1.40    2.34
   5  13   6    0.14    2.69
  -5 -13  -6    2.13    2.19
   5  13   6   -1.87    2.54
  -6  13  -6   29.39    5.60
  -7  13  -6    3.51    3.19
  -7 -13  -6    2.66    2.61
   6 -14  -6   11.89    3.85
  -6  14   6   12.71    4.14
  -6 -14   6    9.96    3.48
  -5 -14   6   -0.88    1.96
  -5  14   6   -2.27    2.34
   5 -14  -6   -2.12    2.17
  -5 -14   6    0.13    1.84
  -4 -14   6   16.28    3.61
   4 -14  -6   15.14    3.66
   4 -14  -6   16.32    3.88
  -4 -14   6   16.98    3.55
  -4  14   6   16.49    4.08
  -3  14   6    8.38    3.28
  -3  14   6    6.37    3.09
  -3 -14   6    8.65    2.85
   3 -14  -6    5.81    2.66
   3 -14  -6    7.90    3.07
  -3 -14   6    5.04    2.44
  -2  14   6   75.98    7.79
   2 -14  -6   75.25    7.44
  -2  14   6   77.94    7.78
   2 -14  -6   69.01    7.18
  -2 -14   6   75.70    6.85
   1 -14  -6   36.57    4.92
  -1  14   6   39.61    5.25
   1 -14  -6   33.83    4.70
  -1  14   6   32.10    4.95
   0 -14  -6    1.36    2.03
   0  14   6    0.32    2.43
   0  14   6   -0.74    2.35
   0 -14   6   -1.30    2.17
   0 -14  -6    0.30    2.00
   1 -14   6   27.84    4.77
   1  14   6   24.28    4.68
  -1 -14  -6   22.23    4.33
   1  14   6   19.83    4.45
  -1 -14  -6   26.55    4.62
   2 -14   6   57.67    7.10
   2  14   6   64.10    7.33
  -2 -14  -6   72.72    7.31
  -2 -14  -6   65.26    7.20
   2  14   6   67.41    7.52
  -3 -14  -6    7.95    3.00
  -3  14  -6   11.81    3.35
   3 -14   6   11.87    3.32
  -3 -14  -6   12.36    3.48
   3  14   6   12.25    3.62
   3  14   6   10.02    3.46
  -3  14  -6   14.52    3.47
   4  14   6   15.90    4.08
   4 -14   6   15.89    3.70
  -4 -14  -6   17.36    4.09
  -4 -14  -6   16.00    4.05
  -4  14  -6   17.43    3.80
   4  14   6   13.05    3.87
  -4  14  -6   17.36    3.96
  -5 -14  -6    1.37    2.26
  -5  14  -6    0.71    2.67
  -6  14  -6   15.72    4.33
  -6 -14  -6   19.93    4.48
   5 -15  -6    0.56    2.62
  -5  15   6   -0.73    2.52
  -5 -15   6   -1.39    2.06
  -4  15   6   -0.21    2.46
  -4 -15   6    3.34    2.40
  -4 -15   6   -0.77    1.75
   4 -15  -6   -0.18    2.42
   3 -15  -6   -0.30    2.30
  -3  15   6    0.51    2.55
  -3 -15   6    0.29    2.02
  -2  15   6   16.23    4.16
  -2  15   6   17.90    4.41
   2 -15  -6   14.94    3.95
   2 -15  -6   15.57    3.84
   1 -15  -6    3.21    2.38
   1 -15  -6    3.17    2.59
  -1  15   6    2.35    2.49
  -1  15   6    3.99    2.95
   0  15   6   51.63    6.53
   0 -15  -6   44.95    6.12
   0  15   6   49.89    6.40
   0 -15  -6   44.76    5.86
  -1 -15  -6    2.97    2.40
   1  15   6    6.69    3.25
  -1 -15  -6    4.61    2.62
   1  15   6    4.56    3.03
  -2 -15  -6   19.98    4.26
   2  15   6   24.41    4.83
   2 -15   6   23.09    4.54
   2  15   6   25.81    4.94
   3  15   6   -2.24    2.35
   3 -15   6   -1.29    2.10
  -3 -15  -6    0.49    2.19
   3  15   6   -0.48    2.59
  -4 -15  -6    2.72    2.66
  -4  15  -6    0.64    2.24
   4  15   6    1.33    3.01
  -4  15  -6    2.53    2.79
  -5 -15  -6    3.47    2.75
  -5  15  -6    3.99    3.21
   3 -16  -6   16.57    4.32
  -3  16   6    8.61    3.85
  -3 -16   6   14.11    3.66
   2 -16  -6   11.25    3.75
  -2  16   6   11.14    3.96
  -1  16   6    0.29    2.75
   1 -16  -6    0.22    2.45
   0 -16  -6   -1.34    2.06
   0  16   6    0.82    2.83
   1  16   6   -0.65    2.63
  -1 -16  -6    0.12    2.21
  -2 -16  -6    9.25    3.51
   2  16   6   12.36    3.98
   3  16   6   15.11    4.38
  -3 -16  -6   14.07    4.14
 -10   0   7    0.01    1.96
  -9   0   7   42.57    5.42
  -9   0   7   43.84    5.92
  -8   0   7    0.26    1.62
  -8   0   7    1.17    1.89
  -8   0   7   -0.85    1.44
  -6   0   7    0.25    1.28
  -6   0   7   -0.05    1.09
  -6   0   7   -0.11    1.18
  -4   0   7    0.08    0.93
  -4   0   7   -0.11    0.93
  -4   0   7   -0.41    0.66
  -4   0   7   -0.16    0.88
  -3   0   7 1074.51   60.82
  -3   0   7 1063.55   63.21
  -3   0   7 1024.26   63.02
   2   0  -7   -0.19    0.64
  -2   0   7   -0.18    0.67
  -2   0   7   -0.10    0.71
  -2   0   7    0.47    0.94
   0   0  -7    0.19    0.62
   0   0   7    1.10    0.95
   0   0   7   -0.19    0.78
  -1   0  -7  348.35   20.53
  -1   0  -7  354.02   21.91
  -1   0  -7  344.89   21.81
   1   0   7  342.97   21.46
  -2   0  -7   -0.04    0.45
   2   0   7    0.42    0.90
  -2   0  -7   -0.70    0.90
  -2   0  -7    0.20    0.88
   4   0   7    0.19    0.86
  -4   0  -7    0.11    1.06
  -4   0  -7   -0.06    1.10
  -5   0  -7  533.69   32.94
   5   0   7  475.43   31.66
  -5   0  -7  563.80   33.25
  -6   0  -7    0.23    1.29
  -6   0  -7    1.35    1.60
   6   0   7    1.14    1.14
  -7   0  -7  149.68   11.27
  -7   0  -7  152.19   11.26
   7   0   7  133.99    9.98
  -8   0  -7    1.91    2.27
  -8   0  -7   -0.89    1.76
 -10   0  -7    1.08    2.36
 -10   0  -7   -1.61    1.74
 -10   1   7    1.36    2.08
 -10  -1   7    2.45    2.34
 -10  -1   7    0.62    2.32
  -9  -1   7   13.86    3.67
  -9   1   7   19.11    3.68
  -9  -1   7   23.83    4.18
  -9   1   7   14.94    3.87
  -9  -1   7   20.41    3.87
   9  -1  -7   20.08    3.67
  -8  -1   7   26.97    4.00
  -8  -1   7   25.93    4.21
  -8   1   7   20.64    3.69
   8  -1  -7   22.03    3.63
  -8  -1   7   24.70    3.80
  -8   1   7   28.10    4.44
  -7  -1   7  128.45    9.71
  -7  -1   7  122.81   10.25
   7  -1  -7  114.55    9.29
  -7   1   7  138.58   10.55
  -7  -1   7  123.69    9.66
  -7   1   7  123.91    9.59
  -6  -1   7   11.73    2.69
   6  -1  -7   10.36    2.25
  -6   1   7   10.99    2.64
  -6  -1   7   11.83    2.46
  -6  -1   7   12.22    2.51
  -6   1   7   13.55    2.58
  -5   1   7  431.17   27.42
  -5   1   7  430.73   26.16
  -5  -1   7  447.76   26.48
  -5  -1   7  426.25   26.15
   5  -1  -7  395.23   26.03
  -5  -1   7  437.92   27.44
  -4  -1   7   90.38    6.97
  -4   1   7   81.64    5.94
  -4  -1   7   81.20    6.36
  -4  -1   7   84.69    6.40
   4  -1  -7   81.47    6.24
  -4   1   7   82.42    5.93
  -4   1   7   81.93    6.38
  -4   1   7   79.69    6.72
   2  -1  -7  122.52    8.72
  -2  -1   7  130.09    8.80
  -2  -1   7  146.31    8.86
  -2   1   7  131.40    9.07
  -2  -1   7  138.97    9.51
  -2   1   7  138.40    9.36
  -2  -1   7  137.74    8.82
  -2   1   7  124.81    8.73
   0   1  -7    1.20    0.66
   0  -1   7    1.06    1.03
   0  -1  -7    1.12    0.81
   0   1   7    1.92    0.95
   0  -1  -7    1.77    1.20
   0   1  -7    1.35    0.84
   0   1   7    1.17    1.05
   1  -1   7  440.12   28.36
  -1   1  -7  500.82   28.89
  -1  -1  -7  487.68   28.88
  -1  -1  -7  457.16   27.37
   1   1   7  426.03   28.62
  -1   1  -7  435.94   27.00
   1   1   7  469.76   28.21
  -1   1  -7  511.15   28.78
  -3  -1  -7  732.58   44.21
  -3  -1  -7  749.49   41.58
   3   1   7  665.25   42.75
  -3  -1  -7  740.21   44.01
   3  -1   7  641.12   42.91
  -3   1  -7  741.68   44.13
  -3   1  -7  759.38   43.95
  -8   1  -7   18.50    3.86
  -8   1  -7   17.32    3.59
  -8  -1  -7   20.20    3.80
  -8  -1  -7   20.09    3.74
   8  -1   7   17.33    2.87
 -10   1  -7    8.87    3.23
 -10  -1  -7    6.21    2.86
 -10   1  -7    9.21    3.34
 -10  -1  -7    9.75    3.34
 -10  -2   7   10.32    3.42
 -10   2   7    8.97    3.11
 -10  -2   7    8.15    2.98
   8  -2  -7   15.08    3.09
  -8  -2   7   12.95    3.00
  -8  -2   7   14.32    3.38
  -8   2   7   16.38    3.62
  -8   2   7   12.52    3.03
  -8  -2   7   14.87    3.12
  -6  -2   7   41.68    4.40
  -6   2   7   36.61    4.56
  -6  -2   7   39.59    4.65
  -6  -2   7   40.81    4.44
  -6   2   7   39.58    4.37
   6  -2  -7   35.47    4.12
  -5  -2   7  106.81    7.73
  -5   2   7  101.96    7.19
  -5  -2   7  105.84    8.23
  -5   2   7  110.73    7.78
   5  -2  -7  102.18    7.52
  -5   2   7  102.32    8.14
  -5  -2   7  113.05    7.79
  -5   2   7  104.98    7.25
  -4   2   7  168.97   10.57
  -4  -2   7  160.96    9.94
  -4   2   7  157.48    9.66
  -4   2   7  162.92    9.95
  -4   2   7  161.72    9.64
  -4  -2   7  166.31   10.61
  -4  -2   7  164.26    9.87
   4  -2  -7  158.89    9.87
  -2   2   7   44.67    4.12
  -2  -2   7   46.17    3.54
  -2   2   7   46.89    4.15
  -2  -2   7   46.83    4.31
   2  -2  -7   45.38    3.91
   2  -2  -7   49.61    3.98
  -2  -2   7   45.93    3.76
  -2  -2   7   45.78    3.79
  -2   2   7   48.13    4.20
   0   2   7  103.35    7.60
   0   2  -7  104.73    7.17
   0  -2   7  101.85    7.49
   0   2   7  109.83    7.59
   0  -2  -7  101.51    6.99
   0  -2  -7  100.54    7.03
   0   2   7  102.27    7.12
  -1   2  -7  272.93   17.67
  -1  -2  -7  278.89   18.03
   1  -2   7  282.73   17.75
   1   2   7  290.54   17.39
  -1  -2  -7  275.00   17.03
  -1   2  -7  256.31   17.68
   1   2   7  291.55   18.04
  -1   2  -7  291.88   16.39
  -3   2  -7  117.60    8.63
   3  -2   7  119.79    8.27
  -3  -2  -7  119.04    7.66
   3   2   7  119.04    7.82
  -3  -2  -7  119.62    8.79
  -3  -2  -7  112.47    8.67
  -3   2  -7  112.23    8.60
  -4  -2  -7  114.21    9.93
   4   2   7  117.56    9.04
  -4  -2  -7  121.20    8.93
  -4  -2  -7  118.08   10.01
  -4   2  -7  123.79   10.05
   4  -2   7  118.62    9.43
  -4   2  -7  113.51    9.94
  -5   2  -7   92.83    7.96
  -5  -2  -7   85.35    7.77
   5  -2   7   88.24    7.21
  -5  -2  -7   93.25    7.90
  -5   2  -7   90.67    7.95
   5   2   7   90.88    6.82
   6  -2   7   39.76    4.05
  -6   2  -7   41.16    4.77
  -6  -2  -7   44.44    4.78
  -6   2  -7   47.28    4.94
  -6  -2  -7   44.93    4.85
  -7  -2  -7  107.34    8.84
  -7   2  -7  105.91    8.89
   7  -2   7   90.98    7.72
  -7   2  -7  101.17    8.81
  -7  -2  -7  107.32    8.86
  -9  -2  -7   43.09    5.56
   9  -2   7   45.44    4.77
  -9   2  -7   45.68    5.85
  -9   2  -7   44.92    5.78
  -9  -2  -7   40.43    5.57
 -10   2  -7    2.49    2.39
 -10  -2  -7    2.98    2.62
 -10  -2  -7    2.53    2.64
 -10   2  -7    2.61    2.58
  -9  -3   7   12.68    3.36
   9  -3  -7   21.03    3.97
  -9   3   7   18.00    4.12
  -9  -3   7   18.08    3.70
  -9   3   7   15.32    3.55
  -9  -3   7   18.49    4.23
  -8  -3   7    9.50    2.78
  -8  -3   7    7.67    2.61
  -8  -3   7   12.00    3.26
  -8   3   7    8.29    2.95
   8  -3  -7   13.38    3.07
  -8   3   7   11.55    2.94
  -6   3   7  110.65    8.43
  -6  -3   7  119.96    8.86
  -6  -3   7  121.36    9.48
   6  -3  -7  103.77    8.59
  -6  -3   7  117.47    8.91
  -6   3   7  121.75    9.48
  -6   3   7  111.72    8.77
  -4  -3   7  176.47   12.41
  -4  -3   7  174.75   11.80
  -4   3   7  172.51   11.76
  -4   3   7  174.68   11.82
   4  -3  -7  179.98   11.81
  -4  -3   7  172.90   11.69
  -4   3   7  178.84   12.36
  -2  -3   7   52.72    4.52
  -2  -3   7   63.25    4.24
  -2  -3   7   58.03    4.61
   2  -3  -7   68.03    5.03
  -2   3   7   64.39    5.17
   2  -3  -7   65.52    5.03
  -2   3   7   58.56    5.07
  -2  -3   7   57.78    5.22
  -2   3   7   57.96    4.89
  -1   3   7  208.89   13.53
  -1  -3   7  187.76   12.42
   1   3  -7  202.06   12.74
  -1   3   7  196.79   13.00
  -1  -3   7  193.85   13.47
   1  -3  -7  221.37   12.97
   1  -3  -7  208.48   12.98
  -1   3   7  202.90   13.58
   0   3   7  133.17    9.53
   0  -3   7  133.06    9.42
   0   3  -7  139.86    8.97
   0  -3  -7  136.18    9.00
   0  -3   7  128.50    8.27
   0   3   7  133.70    9.57
   0   3   7  133.10    8.81
   0  -3  -7  134.84    8.91
  -3   3  -7  162.62   11.74
   3  -3   7  178.78   11.60
  -3   3  -7  162.22   11.83
  -3  -3  -7  174.02   10.97
  -3  -3  -7  176.12   10.91
  -3  -3  -7  164.84   12.01
   3   3   7  173.81   11.86
   3   3   7  180.95   10.90
  -5  -3  -7  258.61   17.55
   5  -3   7  233.63   16.69
  -5   3  -7  269.58   17.69
  -5   3  -7  264.12   17.52
  -5  -3  -7  275.50   16.30
  -5  -3  -7  250.94   17.51
  -7   3  -7   48.46    5.66
  -7   3  -7   50.64    5.59
  -7  -3  -7   49.64    5.44
  -7  -3  -7   50.45    5.52
   7  -3   7   51.37    4.94
   9  -3   7   25.83    3.68
  -9   3  -7   33.88    5.00
  -9  -3  -7   26.47    4.34
  -9  -3  -7   25.25    4.18
  -9   3  -7   29.15    4.69
 -10   3  -7   17.92    4.34
 -10  -3  -7   20.93    4.21
 -10  -3  -7   20.39    4.19
  10  -3   7   17.21    3.31
  -9  -4   7    0.03    1.78
  -9   4   7    2.91    2.25
   9  -4  -7    1.49    2.24
  -9   4   7    2.92    2.32
  -9  -4   7    2.28    2.10
  -9  -4   7    1.26    2.25
  -8  -4   7   85.02    7.79
  -8   4   7   82.22    7.72
  -8   4   7   89.57    8.45
   8  -4  -7   77.54    7.49
  -8  -4   7   93.54    8.55
  -8  -4   7   94.18    8.02
  -7  -4   7   73.11    6.57
   7  -4  -7   72.90    6.51
  -7   4   7   72.34    6.58
  -7   4   7   88.62    7.54
  -7  -4   7   84.39    6.87
  -7  -4   7   82.70    7.25
   6  -4  -7   74.09    5.93
  -6   4   7   60.04    5.34
  -6  -4   7   50.87    5.35
  -6  -4   7   51.06    5.43
  -6  -4   7   56.10    5.84
  -6   4   7   60.28    5.36
  -5   4   7  106.02    8.25
  -5   4   7  112.66    8.87
  -5  -4   7  122.27    9.11
  -5  -4   7  113.76    8.43
  -5  -4   7  115.62    8.49
   5  -4  -7  101.99    8.27
  -5   4   7  109.17    8.26
  -3   4   7   43.24    4.21
   3  -4  -7   42.31    4.10
   3  -4  -7   43.66    4.12
  -3  -4   7   39.95    3.80
  -3   4   7   41.80    4.19
  -3  -4   7   42.29    4.36
  -3   4   7   43.71    4.12
  -3  -4   7   40.97    3.86
  -2  -4   7  382.53   24.37
  -2   4   7  397.03   23.93
  -2  -4   7  412.41   23.05
  -2  -4   7  429.02   23.30
   2  -4  -7  341.82   23.16
  -2   4   7  378.62   24.36
   2  -4  -7  341.46   23.37
  -2   4   7  385.92   24.25
   0  -4  -7  302.88   18.81
   0   4   7  308.47   18.83
   0  -4   7  312.39   18.21
   0  -4   7  312.75   19.67
   0   4   7  300.06   19.74
   0   4   7  284.22   19.78
   0   4  -7  321.92   19.22
   0  -4  -7  308.17   19.02
  -1   4  -7  167.62   11.28
  -1   4  -7  167.72   11.35
   1   4   7  168.35   10.68
  -1  -4  -7  174.11   11.19
  -1  -4  -7  175.00   11.11
   1   4   7  178.03   11.92
   1   4   7  169.40   11.88
   1  -4   7  180.13   11.69
   1  -4   7  159.91   10.12
  -4  -4  -7   51.40    4.41
  -4  -4  -7   49.59    5.14
  -4  -4  -7   55.52    4.43
   4  -4   7   51.39    4.68
   4   4   7   52.69    4.97
  -4   4  -7   47.01    4.93
  -4   4  -7   53.38    5.09
   7  -4   7   60.85    6.01
  -7   4  -7   62.03    6.69
  -7   4  -7   63.40    6.74
  -7  -4  -7   57.28    6.40
  -7  -4  -7   56.76    6.47
  -9   4  -7   -0.24    2.15
  -9  -4  -7    1.00    2.30
  -9  -4  -7    2.61    2.43
  -9   4  -7    1.27    2.30
   9  -4   7    1.83    1.81
 -10  -4  -7    8.58    3.30
 -10   4  -7    9.57    3.52
 -10  -4  -7    6.87    3.05
  10  -4   7   15.44    3.18
 -10  -5   7   14.32    3.68
  10  -5  -7   19.39    4.31
  -9  -5   7    4.33    2.30
   9  -5  -7    4.18    2.52
  -9   5   7    1.41    2.30
   9  -5  -7    3.42    2.44
  -9  -5   7    2.93    2.48
  -9  -5   7    1.56    2.13
  -8  -5   7   20.44    3.81
  -8  -5   7   25.11    4.06
  -8   5   7   29.48    4.66
   8  -5  -7   28.62    4.28
  -8  -5   7   27.01    4.51
   8  -5  -7   26.68    4.16
  -7  -5   7    5.78    2.26
  -7   5   7    4.69    2.24
  -7  -5   7    6.09    2.50
   7  -5  -7    7.80    2.51
  -7  -5   7    4.55    2.18
  -7   5   7    6.95    2.13
  -7   5   7    4.62    1.86
   7  -5  -7    6.71    2.37
  -6   5   7  197.28   14.50
  -6  -5   7  219.71   14.60
  -6   5   7  206.31   14.63
   6  -5  -7  183.40   14.31
   6  -5  -7  204.11   14.42
  -6  -5   7  233.39   14.89
  -6  -5   7  236.51   15.56
  -6   5   7  229.86   15.46
  -5   5   7   68.08    6.21
   5  -5  -7   67.41    5.96
  -5  -5   7   61.35    5.66
   5  -5  -7   61.76    5.80
  -5  -5   7   67.95    5.84
  -5  -5   7   69.75    6.28
  -5   5   7   66.00    5.80
  -5   5   7   63.30    5.72
  -4   5   7   21.21    3.04
  -4  -5   7   24.23    3.31
  -4  -5   7   21.65    2.89
  -4   5   7   20.94    3.00
   4  -5  -7   23.95    3.17
  -4   5   7   22.22    3.12
  -4  -5   7   21.85    2.88
   4  -5  -7   22.35    3.23
   3  -5  -7   50.14    4.47
  -3  -5   7   35.04    3.70
   3  -5  -7   52.54    4.55
  -3   5   7   40.65    4.20
  -3  -5   7   37.02    4.23
  -3   5   7   44.81    4.29
  -3  -5   7   37.96    3.82
  -2  -5   7  236.35   15.70
  -2   5   7  247.63   15.66
   2  -5  -7  262.19   15.18
  -2  -5   7  208.96   14.35
   2  -5  -7  262.20   15.35
  -2  -5   7  204.66   14.43
  -2   5   7  210.12   14.90
  -2   5   7  239.03   15.65
  -1   5   7   16.68    2.15
  -1  -5   7   18.89    2.77
  -1  -5   7   17.38    2.06
   1   5  -7   19.70    1.94
  -1   5   7   16.67    2.76
  -1  -5   7   17.15    2.12
   1  -5  -7   17.32    2.58
   1  -5  -7   21.39    2.75
  -1   5   7   17.10    2.79
   0   5   7  222.43   15.11
   0  -5   7  222.52   13.61
   0   5   7  218.63   15.19
   0  -5   7  217.97   14.92
   0   5   7  225.17   14.00
   0  -5  -7  224.83   14.52
   0  -5  -7  232.75   14.46
   0   5  -7  229.64   14.36
   4   5   7   32.50    3.73
  -9  -5  -7    7.51    2.98
  -9   5  -7    6.47    2.95
   9   5   7    8.00    2.79
  -9   5  -7    8.17    3.22
   9  -5   7    6.55    2.47
  10  -6  -7   36.49    5.58
 -10  -6   7   38.95    5.52
  -9  -6   7    1.41    2.50
   9  -6  -7    2.10    2.62
  -9   6   7    1.74    2.23
  -9  -6   7    1.69    2.23
  -9  -6   7   -0.20    1.76
   9  -6  -7    1.76    2.44
  -8  -6   7   63.31    6.80
   8  -6  -7   50.35    6.10
  -8  -6   7   60.25    6.37
   8  -6  -7   64.94    6.60
  -8   6   7   61.38    6.85
  -8  -6   7   62.86    6.46
  -7  -6   7   10.33    2.79
  -7   6   7    9.16    2.47
  -7  -6   7   12.02    2.95
  -7   6   7   12.42    2.84
  -7  -6   7    8.56    2.59
   7  -6  -7   13.47    3.06
  -7   6   7   10.73    3.00
  -6   6   7   30.98    4.17
  -6   6   7   26.79    3.67
   6  -6  -7   42.92    4.61
  -6  -6   7   24.96    3.68
  -6  -6   7   29.17    4.12
   6  -6  -7   37.24    4.34
  -6   6   7   29.00    3.82
  -6  -6   7   27.77    3.80
  -5   6   7   32.71    4.01
  -5   6   7   26.23    3.71
  -5  -6   7   28.52    3.63
  -5  -6   7   27.86    3.71
  -5   6   7   32.17    3.78
   5  -6  -7   32.73    4.01
   5  -6  -7   31.81    3.97
  -5  -6   7   31.38    4.03
   4  -6  -7   19.08    3.23
  -4   6   7   21.75    3.24
  -4  -6   7   21.29    2.96
  -4  -6   7   22.45    3.16
  -4   6   7   22.78    3.22
   4  -6  -7   20.95    3.31
  -4  -6   7   19.42    3.28
  -4   6   7   22.46    3.31
  -2   6   7  618.85   36.80
  -2   6   7  584.70   37.53
  -2  -6   7  640.41   35.95
   2  -6  -7  557.06   36.35
   2  -6  -7  552.17   35.96
  -2   6   7  585.42   37.74
  -2  -6   7  633.08   37.64
  -2  -6   7  664.83   35.73
   1  -6  -7    6.02    1.87
  -1   6   7    8.85    2.32
   1  -6  -7    8.19    1.98
  -1   6   7    6.60    1.39
  -1  -6   7    7.64    2.07
  -1   6   7    5.09    1.99
  -1  -6   7    7.31    1.49
  -1  -6   7    8.10    1.47
   1   6  -7    7.30    1.25
   0  -6  -7  227.11   14.99
   0   6   7  235.07   15.90
   0  -6  -7  229.82   15.14
   0   6   7  226.56   14.43
   0  -6   7  234.67   14.20
   0  -6   7  228.98   15.58
   0   6  -7  236.38   14.91
   0   6   7  232.29   15.79
   0   6  -7  240.51   14.87
  -1   6  -7    5.89    1.58
   1  -6   7    7.21    1.92
   1   6   7    9.05    2.30
  -1  -6  -7    5.57    1.73
  -1   6  -7    5.44    1.49
   1   6   7   11.17    2.47
  -1  -6  -7    5.56    1.69
  -3   6  -7   64.67    5.84
  -3  -6  -7   73.52    5.73
   3  -6   7   69.26    5.86
   3   6   7   70.10    6.32
   3   6   7   71.86    6.34
  -3   6  -7   61.69    5.74
  -3  -6  -7   62.53    5.52
  -4  -6  -7   31.53    4.00
  -4   6  -7   29.33    3.83
  -4   6  -7   32.21    3.80
  -4  -6  -7   33.67    3.51
   4  -6   7   27.15    3.37
   4   6   7   30.04    3.78
  -4  -6  -7   31.55    3.35
  -8  -6  -7   63.28    6.76
   8   6   7   66.35    6.79
  -8   6  -7   58.15    6.74
  -8   6  -7   63.23    6.90
   8  -6   7   63.30    6.35
   9   6   7    2.39    2.48
  -9   6  -7    0.65    2.26
  -9   6  -7    1.67    2.36
  -9  -6  -7    3.02    2.50
   9  -6   7    3.55    2.17
  -9  -7   7    0.13    2.14
   9  -7  -7   -0.52    2.28
  -9  -7   7   -0.88    1.83
  -8  -7   7   38.76    5.22
   8  -7  -7   31.13    4.89
  -8   7   7   35.77    4.69
   8  -7  -7   35.36    5.05
  -8   7   7   37.09    5.09
  -8  -7   7   35.40    4.84
  -8  -7   7   37.94    4.81
  -7  -7   7   13.88    3.09
  -7   7   7   13.38    2.92
  -7   7   7   14.69    3.47
   7  -7  -7   17.14    3.44
  -7  -7   7   12.20    3.00
  -7   7   7   14.59    3.14
   7  -7  -7   12.40    3.21
  -7  -7   7   11.79    3.04
  -6  -7   7   17.34    3.09
  -6  -7   7   20.17    3.52
   6  -7  -7   12.45    3.09
  -6   7   7   16.31    3.03
  -6   7   7   17.67    3.30
   6  -7  -7   14.94    3.20
  -6   7   7   17.50    3.29
  -6  -7   7   15.70    3.00
  -5   7   7    5.09    1.96
  -5   7   7    3.68    1.94
   5  -7  -7    3.19    1.98
   5  -7  -7    3.66    2.18
  -5  -7   7    2.63    1.81
  -5   7   7    4.69    1.95
  -5  -7   7    2.49    1.67
  -5  -7   7    1.85    1.50
   4  -7  -7  163.80   12.10
  -4  -7   7  175.06   11.98
  -4   7   7  173.61   12.51
   4  -7  -7  168.28   12.29
  -4   7   7  176.72   12.37
  -4  -7   7  185.28   12.00
  -4   7   7  172.38   12.43
  -4  -7   7  168.84   12.62
   3  -7  -7   41.61    4.63
  -3  -7   7   43.47    4.83
  -3  -7   7   46.50    4.32
  -3   7   7   41.79    4.64
  -3   7   7   46.23    4.76
  -3   7   7   47.12    4.41
  -3  -7   7   48.61    4.43
   3  -7  -7   37.33    4.46
  -2   7   7   92.75    7.58
   2  -7  -7  107.33    7.47
  -2  -7   7   77.35    6.41
  -2   7   7   79.70    6.55
  -2  -7   7   90.98    7.49
  -2   7   7   91.51    7.57
  -2  -7   7   74.20    6.37
   2  -7  -7  106.68    7.57
  -1   7   7    1.86    1.80
  -1   7   7    1.20    1.00
  -1  -7   7    1.58    1.50
  -1   7   7    0.48    1.61
   1  -7  -7    2.83    1.60
   1  -7  -7    1.65    1.49
  -1  -7   7    1.85    1.08
  -1  -7   7    1.54    1.07
   0   7  -7  195.30   12.26
   0  -7   7  179.83   12.99
   0  -7  -7  175.45   12.57
   0  -7   7  189.64   11.69
   0  -7  -7  184.75   12.58
   0   7   7  178.92   13.22
   0   7   7  178.63   13.17
   0   7  -7  199.08   12.34
  -1  -7  -7    3.15    1.57
  -1  -7  -7    1.89    1.37
  -1   7  -7    0.74    1.16
   1  -7   7    3.46    1.73
   1   7   7    2.76    1.89
   1   7   7    2.79    2.02
  -1   7  -7    4.26    1.49
   4   7   7  172.75   12.72
   4   7   7  178.12   12.89
  -4  -7  -7  178.10   12.04
   4  -7   7  162.22   12.15
  -4  -7  -7  171.07   12.05
  -4   7  -7  173.17   12.63
  -4   7  -7  175.24   12.61
   5   7   7   12.33    2.83
   5  -7   7   10.32    2.40
  -5   7  -7   12.33    2.87
  -5  -7  -7   12.57    2.53
   6  -7   7    7.79    2.45
  -8   7  -7   26.53    4.97
  -8  -7  -7   22.65    4.33
  -8   7  -7   33.03    5.20
   8   7   7   25.07    4.40
   8  -7   7   25.66    4.21
  -9  -7  -7    1.19    2.53
  -9   7  -7   -0.61    2.14
  -9  -8   7    3.24    2.64
   9  -8  -7    0.72    2.70
   8  -8  -7   23.48    4.32
  -8  -8   7   20.62    4.10
  -8   8   7   25.52    4.52
  -8  -8   7   21.21    3.96
   8  -8  -7   18.41    4.01
  -8   8   7   18.83    3.91
  -8  -8   7   15.73    3.66
  -8   8   7   22.43    4.03
  -7  -8   7   38.50    5.10
  -7   8   7   40.10    5.18
   7  -8  -7   40.31    5.17
  -7   8   7   41.49    5.21
  -7  -8   7   43.37    5.13
  -7   8   7   46.91    5.55
  -7  -8   7   40.13    4.98
   7  -8  -7   34.84    5.18
   6  -8  -7   23.28    3.96
  -6   8   7   22.28    3.64
  -6  -8   7   23.46    3.74
  -6  -8   7   20.84    3.51
  -6  -8   7   19.41    3.32
  -6   8   7   20.78    3.62
   6  -8  -7   25.67    3.98
  -6   8   7   19.14    3.37
  -5   8   7   15.52    3.10
  -5   8   7   13.59    2.92
   5  -8  -7   14.29    3.14
   5  -8  -7   11.49    2.99
  -5   8   7   12.96    3.00
  -5  -8   7   10.81    2.61
  -5  -8   7   13.81    3.04
  -5  -8   7   11.18    2.62
   4  -8  -7  173.87   14.00
  -4  -8   7  193.03   13.79
   4  -8  -7  176.25   13.86
  -4   8   7  176.93   14.32
  -4   8   7  173.20   14.20
  -4  -8   7  181.29   14.40
  -4  -8   7  182.78   13.65
  -4   8   7  184.44   14.01
  -3  -8   7   38.59    4.53
  -3   8   7   39.96    4.01
  -3   8   7   34.73    4.35
  -3  -8   7   39.10    4.02
  -3  -8   7   36.00    3.81
   3  -8  -7   34.25    4.28
  -3   8   7   36.05    4.43
   3  -8  -7   35.67    4.33
   1  -8  -7    7.37    2.19
  -1   8   7    9.39    2.56
  -1  -8   7    5.84    1.49
  -1  -8   7    7.54    1.63
  -1  -8   7    6.64    2.20
  -1   8   7    7.70    2.30
   1  -8  -7   10.22    2.41
   0   8   7  309.26   21.67
   0  -8   7  332.11   21.60
   0  -8  -7  327.61   20.89
   0   8   7  326.04   21.91
   0  -8   7  326.21   19.93
   0  -8  -7  334.06   21.09
   0   8  -7  344.57   20.86
  -1  -8  -7    2.70    1.58
  -1   8  -7    3.35    1.62
   1   8   7    3.78    2.19
   1  -8   7    3.77    1.87
  -1  -8  -7    3.92    1.83
  -1   8  -7    2.57    1.42
   1   8   7    2.01    2.08
  -2  -8  -7   48.90    4.89
  -2   8  -7   44.91    4.60
   2   8   7   55.44    5.52
  -2   8  -7   44.63    4.67
   2  -8   7   48.78    4.97
  -2  -8  -7   43.05    4.67
   2   8   7   49.65    5.41
  -3   8  -7   36.89    4.14
  -3   8  -7   38.69    4.37
   3  -8   7   34.62    4.16
  -3  -8  -7   36.55    4.17
   3   8   7   34.84    4.61
   3   8   7   35.41    4.71
  -3  -8  -7   34.33    4.07
  -4  -8  -7  246.59   14.57
   4   8   7  236.90   15.17
  -4  -8  -7  240.23   14.37
  -4   8  -7  235.34   14.85
   4   8   7  237.18   15.11
  -4   8  -7  242.06   14.99
   4  -8   7  212.77   14.36
   5   8   7   24.83    3.93
  -5   8  -7   26.61    3.94
  -5  -8  -7   26.06    3.61
  -6  -8  -7   15.60    3.25
   6   8   7   14.93    3.41
   6   8   7   16.43    3.83
  -6   8  -7   16.10    3.65
   6  -8   7   11.96    2.92
  -6   8  -7   16.47    3.62
  -6  -8  -7   14.85    3.15
   8   8   7   35.34    4.83
  -9   8  -7    4.85    3.07
  -9   9   7    1.78    2.70
  -9  -9   7    1.46    2.41
   9  -9  -7    2.12    2.98
   8  -9  -7   16.35    3.96
  -8  -9   7   15.18    3.67
  -8   9   7   14.83    3.53
  -8   9   7   12.72    3.59
   8  -9  -7   14.56    3.92
  -8   9   7   13.61    3.41
  -7   9   7    4.05    2.40
   7  -9  -7    3.23    2.45
  -7  -9   7    4.16    2.26
  -6  -9   7   11.22    2.81
   6  -9  -7   11.89    3.19
  -6   9   7   12.47    2.98
  -6   9   7   13.34    3.09
  -6  -9   7   13.87    3.01
  -6  -9   7   12.45    3.11
  -6   9   7   12.13    3.14
   6  -9  -7   10.84    3.10
  -5   9   7   88.84    7.97
  -5  -9   7   87.46    7.60
  -5  -9   7   95.82    8.14
  -5  -9   7   95.29    7.70
  -5   9   7   86.68    7.63
   5  -9  -7   77.37    7.67
  -5   9   7   90.49    8.04
  -4  -9   7  158.89   10.82
  -4  -9   7  151.89    9.96
   4  -9  -7  152.26   10.40
  -4  -9   7  159.43   10.08
  -4   9   7  148.50   10.60
   4  -9  -7  146.73   10.45
  -4   9   7  153.59   10.76
  -3  -9   7   42.47    5.15
   3  -9  -7   43.92    5.06
   3  -9  -7   40.59    5.07
  -3   9   7   46.63    5.28
  -3   9   7   44.37    5.15
  -3  -9   7   41.79    4.59
  -3  -9   7   41.66    4.48
   2  -9  -7   27.18    3.86
   2  -9  -7   28.07    3.91
  -2  -9   7   28.29    4.04
  -2   9   7   24.13    3.89
  -2  -9   7   25.87    3.28
  -2   9   7   26.42    4.11
  -2  -9   7   29.02    3.34
   0   9   7  127.60   10.32
   0  -9  -7  135.69    9.96
   0  -9   7  133.84   10.21
   0  -9  -7  126.71    9.81
   0   9   7  128.23   10.42
   1   9   7    9.04    2.87
   1  -9   7   12.37    2.76
  -1   9  -7   15.55    2.59
  -1   9  -7   12.63    2.29
  -1  -9  -7   11.28    2.61
  -1  -9  -7   15.35    2.91
   1   9   7   11.08    2.97
   2  -9   7   41.97    4.41
   2   9   7   42.55    4.90
  -3   9  -7   62.02    5.37
   3   9   7   64.01    6.08
   3  -9   7   58.90    5.45
   3   9   7   63.15    6.00
  -4  -9  -7  102.66    9.44
   4  -9   7  113.58    9.77
   4   9   7  108.05   10.06
   4   9   7  105.72   10.02
  -4  -9  -7  105.64    9.58
  -4   9  -7  109.25    9.92
  -4   9  -7  107.94    9.85
  -6  -9  -7    4.77    2.36
   6   9   7    8.23    3.15
  -6   9  -7    5.10    2.67
  -6   9  -7    5.05    2.68
  -6  -9  -7    7.24    2.73
   6   9   7    6.52    3.23
   6  -9   7    6.06    2.45
  -7   9  -7   11.23    3.39
  -7  -9  -7    9.19    3.03
   7   9   7   13.90    3.78
   7   9   7   10.41    3.47
  -7   9  -7   14.53    3.75
  -7  -9  -7   10.97    3.09
   7  -9   7   12.51    3.16
   8   9   7    6.66    3.35
  -8  -9  -7    6.14    2.78
  -8   9  -7    4.55    2.99
  -9   9  -7    7.87    3.71
  -8 -10   7   12.14    3.49
   8 -10  -7   18.17    4.25
  -8  10   7   18.59    4.18
  -7  10   7    0.18    1.92
  -7  10   7    0.53    2.08
  -7  10   7    0.58    2.14
  -7 -10   7    0.54    2.01
  -7 -10   7    1.67    1.96
   7 -10  -7    4.22    2.65
   7 -10  -7    2.13    2.58
  -5  10   7   53.15    5.99
  -5 -10   7   49.83    5.59
   5 -10  -7   63.07    6.32
  -5  10   7   50.28    5.45
  -5 -10   7   48.07    5.73
  -5  10   7   54.49    6.03
  -5 -10   7   46.60    5.33
   5 -10  -7   66.15    6.43
   4 -10  -7    3.00    2.07
  -4 -10   7    1.79    1.58
  -4  10   7    1.97    2.08
   4 -10  -7    1.97    2.02
  -4  10   7    3.45    2.21
  -4 -10   7    1.30    1.90
  -4 -10   7    2.11    1.73
   3 -10  -7   51.96    5.59
  -3 -10   7   52.67    5.84
  -1  10   7   39.04    5.06
  -1 -10   7   40.66    4.92
  -1  10   7   40.30    5.09
  -1 -10   7   44.50    4.12
   1 -10  -7   38.46    4.68
  -1 -10   7   41.62    4.03
   1 -10  -7   40.43    4.68
   0 -10  -7  108.49    8.79
   0 -10  -7  108.00    8.77
   0  10   7  105.39    9.20
   0  10   7  106.22    9.21
   0 -10   7  113.86    9.15
   2  10   7   18.75    3.67
  -2  10  -7   14.06    2.75
  -2 -10  -7   19.07    3.30
   2 -10   7   21.20    3.45
  -2 -10  -7   17.12    3.26
   2  10   7   17.18    3.63
  -2  10  -7   14.35    2.87
  -4  10  -7    5.05    2.44
   4 -10   7    4.98    2.22
  -4 -10  -7    4.10    2.25
   4  10   7    4.53    2.68
  -4  10  -7    5.03    2.23
  -4 -10  -7    5.39    2.40
   4  10   7    7.65    2.92
  -6 -10  -7   49.40    5.82
  -6  10  -7   46.81    5.86
   6 -10   7   49.33    5.75
   6  10   7   48.89    6.07
  -6  10  -7   46.55    5.85
   6  10   7   37.85    5.77
  -6 -10  -7   52.78    5.78
  -7  10  -7    6.32    3.19
  -7  10  -7    8.06    3.27
  -7 -10  -7    3.76    2.45
   7  10   7    3.47    3.05
   7 -10   7    3.64    2.33
  -7 -10  -7    5.69    2.72
   7  10   7    6.97    3.21
  -8 -10  -7   21.11    4.17
  -8  10  -7   21.35    4.76
  -8  11   7    2.71    2.79
  -8 -11   7    1.10    2.46
   8 -11  -7    4.39    3.15
  -7  11   7   29.43    5.07
  -7  11   7   24.83    4.63
  -7 -11   7   30.67    4.74
  -7  11   7   26.14    4.57
   7 -11  -7   27.13    4.82
   6 -11  -7   49.16    5.53
  -4 -11   7   10.80    2.91
  -4  11   7   14.24    3.29
   4 -11  -7   10.22    3.14
  -4 -11   7   12.00    2.71
  -4  11   7   14.56    3.46
   4 -11  -7   13.80    3.23
  -4 -11   7   14.30    2.85
   3 -11  -7   16.48    3.43
  -3  11   7   17.01    3.49
  -3 -11   7   14.55    2.86
   3 -11  -7   14.68    3.29
  -3  11   7   16.02    3.56
  -3 -11   7   20.27    3.77
  -3 -11   7   15.82    2.96
  -2  11   7   24.47    4.27
  -2 -11   7   30.58    4.62
   2 -11  -7   32.30    4.34
  -2 -11   7   29.39    3.73
  -2 -11   7   28.51    3.70
   2 -11  -7   27.55    4.29
  -2  11   7   27.56    4.43
   0 -11   7    7.59    2.73
   0  11   7    8.22    2.95
   0 -11  -7   10.13    2.77
   0 -11  -7    7.62    2.57
   0  11   7    5.99    2.72
   1  11   7   44.93    5.76
   1 -11   7   51.84    5.63
   1  11   7   45.02    5.65
  -1 -11  -7   50.00    5.43
  -1 -11  -7   48.42    5.45
   2 -11   7   43.04    4.85
  -2 -11  -7   43.79    4.81
   2  11   7   45.50    5.38
   4 -11   7    5.59    2.47
   4  11   7    3.68    2.63
   4  11   7    4.90    3.04
  -4  11  -7    4.97    2.58
  -4  11  -7    2.29    2.19
  -4 -11  -7    4.45    2.33
  -4 -11  -7    3.65    2.33
   5 -11   7   34.59    4.48
  -5 -11  -7   19.08    3.92
   5  11   7   22.48    4.30
  -5  11  -7   21.11    4.14
  -5 -11  -7   19.26    3.92
   5  11   7   24.89    4.38
  -5  11  -7   21.40    4.05
   6  11   7   29.14    4.98
  -6  11  -7   27.47    4.72
  -6 -11  -7   31.04    4.97
  -6  11  -7   24.04    4.61
   6  11   7   33.48    5.27
  -6 -11  -7   26.16    4.67
   6 -11   7   32.00    4.65
  -8 -11  -7    3.79    2.76
  -8  11  -7    6.37    3.51
  -7  12   7   16.95    4.22
  -7 -12   7   15.19    3.82
   7 -12  -7   20.06    4.35
  -6 -12   7    9.36    3.15
  -6  12   7   10.67    3.60
   6 -12  -7   11.31    3.47
   6 -12  -7   15.32    3.97
  -6  12   7    8.82    3.22
  -6 -12   7    7.70    2.87
   5 -12  -7    6.38    3.03
  -5  12   7    7.55    3.09
   5 -12  -7    6.03    2.84
  -5  12   7    9.64    3.36
  -5 -12   7    5.64    2.69
  -4 -12   7    8.29    2.68
  -4  12   7    9.49    3.24
   4 -12  -7   10.63    3.19
   4 -12  -7    8.68    3.16
  -4 -12   7    7.02    2.44
  -4  12   7    5.23    2.79
  -3  12   7   48.55    5.63
   3 -12  -7   38.70    5.01
  -3 -12   7   43.26    4.70
  -3 -12   7   41.53    5.36
   3 -12  -7   38.40    4.97
  -3 -12   7   39.46    4.44
  -3  12   7   44.67    5.44
  -2  12   7   20.00    3.95
  -2  12   7   23.72    4.25
   2 -12  -7   20.77    3.95
  -2 -12   7   25.69    3.49
  -2 -12   7   22.88    3.42
  -2 -12   7   20.08    3.92
   2 -12  -7   15.60    3.42
   0  12   7    3.21    2.56
   0 -12  -7    4.69    2.39
   0 -12   7    4.73    2.61
   0 -12  -7    2.71    2.03
   0  12   7    4.12    2.82
  -1 -12  -7   20.92    3.80
   1 -12   7   25.80    4.20
  -1 -12  -7   23.12    4.02
   1  12   7   22.11    4.19
   1  12   7   26.36    4.60
  -3 -12  -7   29.43    4.65
   3  12   7   29.71    5.08
  -3 -12  -7   29.33    4.76
  -3  12  -7   33.38    4.62
   3  12   7   28.39    4.95
   3 -12   7   26.72    4.46
  -3  12  -7   30.40    4.67
   4 -12   7   10.30    3.04
  -4  12  -7   21.43    3.97
  -4 -12  -7   18.77    3.90
   4  12   7   12.37    3.55
   4  12   7   11.87    3.48
  -4 -12  -7   14.14    3.50
  -4  12  -7   12.85    3.26
   5 -12   7   18.89    3.69
  -5 -12  -7   23.42    4.26
  -5  12  -7   23.64    4.37
  -5 -12  -7   20.59    4.20
  -5  12  -7   22.15    4.14
   5  12   7   16.72    4.15
   5  12   7   13.38    3.86
   6  12   7   23.21    4.59
   6  12   7   20.75    4.34
  -6  13   7    6.19    3.32
  -6 -13   7    6.41    2.98
   6 -13  -7    3.41    2.98
  -5 -13   7   22.20    4.26
   5 -13  -7   20.40    4.28
  -5 -13   7   20.14    3.91
  -5  13   7   21.94    4.56
   5 -13  -7   20.67    4.27
  -4 -13   7   -1.04    1.67
  -4  13   7    1.72    2.49
  -4 -13   7   -0.44    1.55
   4 -13  -7   -0.54    2.17
  -4  13   7   -0.18    2.14
   4 -13  -7    0.04    1.83
  -3  13   7   67.65    7.05
  -3 -13   7   64.98    6.03
   3 -13  -7   67.32    6.86
  -3 -13   7   73.14    6.34
  -3  13   7   63.98    6.95
   3 -13  -7   67.50    6.66
   2 -13  -7    3.44    2.28
  -2  13   7    5.46    2.82
  -2  13   7    6.13    2.97
   2 -13  -7    3.82    2.47
  -2 -13   7    4.31    2.82
   1 -13  -7   14.80    3.48
  -1 -13   7   16.23    3.90
  -1  13   7   18.23    3.98
   1 -13  -7   15.61    3.61
  -1  13   7   16.91    3.98
   0 -13  -7    8.52    2.94
   0  13   7    7.68    3.39
   0 -13   7    7.54    3.07
   0 -13  -7   11.48    3.14
   0  13   7    7.27    3.27
  -2 -13  -7    1.13    1.99
   2  13   7    1.78    2.81
  -2 -13  -7    2.78    2.27
   2 -13   7    0.36    2.07
   2  13   7    0.80    2.75
  -3  13  -7   50.79    6.02
   3  13   7   55.08    6.90
   3  13   7   45.83    6.60
  -3 -13  -7   49.58    6.28
   3 -13   7   42.96    5.98
  -3 -13  -7   49.62    6.25
  -3  13  -7   46.17    5.70
  -4 -13  -7    1.76    2.16
   4  13   7    1.74    2.76
  -4 -13  -7    1.41    2.22
   4  13   7    1.18    2.63
   4 -13   7   -0.07    1.86
  -4  13  -7    4.46    2.73
  -4  13  -7    0.32    2.18
   5  13   7   22.12    4.62
   5  13   7   28.58    5.06
  -5  13  -7   27.30    4.79
  -5 -13  -7   29.62    4.88
  -5 -13  -7   30.67    5.00
  -5  13  -7   28.82    4.65
   6  13   7    1.46    3.10
  -6  13  -7    2.72    2.76
  -6 -13  -7    1.68    2.52
  -5 -14   7   22.40    4.19
  -5  14   7   23.15    4.96
   5 -14  -7   22.05    4.52
  -4 -14   7    6.47    2.88
   4 -14  -7    7.75    3.13
  -4  14   7    9.95    3.56
  -4 -14   7    8.45    2.72
   3 -14  -7   13.24    3.54
  -3  14   7   12.43    3.78
  -3  14   7   12.63    3.84
  -3 -14   7   12.51    3.16
   3 -14  -7   16.72    3.98
  -2  14   7    3.41    2.75
   2 -14  -7    5.25    2.87
   2 -14  -7    5.89    2.80
  -2  14   7    2.94    2.83
  -1  14   7   35.96    5.17
   0 -14   7    2.35    2.85
   0 -14  -7    3.37    2.38
   0 -14  -7    1.34    2.12
   0  14   7   -0.57    2.45
   0  14   7    3.09    2.88
  -1 -14  -7   15.05    3.71
   1  14   7   19.68    4.42
   1  14   7   17.75    4.27
  -1 -14  -7   15.79    3.79
   1 -14   7   20.12    4.22
  -2 -14  -7    9.80    3.16
   2 -14   7    6.11    3.00
   2  14   7    9.98    3.51
   2  14   7    5.20    3.23
  -2 -14  -7   10.02    3.15
  -3 -14  -7   15.04    3.89
   3  14   7   22.48    4.72
   3  14   7   10.51    3.86
   3 -14   7   13.62    3.65
  -3 -14  -7   13.93    3.77
  -4 -14  -7    4.81    2.87
  -4  14  -7   12.43    3.69
   4  14   7   12.56    4.08
   4  14   7    2.19    3.07
  -4  14  -7    3.40    2.69
  -5 -14  -7   18.09    4.38
   5  14   7   12.08    4.29
  -5  14  -7   16.04    4.31
  -4  15   7    2.12    2.95
   4 -15  -7    2.33    2.78
  -4 -15   7    0.46    2.22
  -3  15   7   13.34    4.14
   2 -15  -7    6.68    3.12
  -2  15   7    7.14    3.58
  -1  15   7    4.39    3.18
   1 -15  -7    4.32    2.97
   0  15   7   -0.85    2.47
   0 -15  -7    1.34    2.37
   0  15   7    1.78    2.88
   1 -15   7    7.37    3.60
   1  15   7    6.72    3.56
  -1 -15  -7   12.03    3.65
   1  15   7    7.76    3.57
  -2 -15  -7   17.41    4.07
   2  15   7   16.13    4.28
   2 -15   7   10.37    3.60
   2  15   7   10.83    4.02
   3  15   7   21.60    4.82
  -3 -15  -7   26.83    4.97
   3  15   7   30.86    5.44
  -4 -15  -7    2.06    2.60
   4  15   7    1.95    3.33
  -4  15  -7    5.94    3.35
   2 -16  -7   10.84    3.62
  -2  16   7   11.03    3.96
   1 -16  -7    8.26    3.50
  -1  16   7    8.19    3.82
   0  16   7   -1.27    2.73
   0 -16  -7    0.64    2.34
   1  16   7    3.39    3.14
  -1 -16  -7    1.93    2.47
   2  16   7    5.04    3.37
  -2 -16  -7    3.32    2.73
 -10   0   8   -2.16    1.60
  -9   0   8   -1.32    1.68
  -9   0   8    1.21    2.26
  -8   0   8  292.54   17.86
  -8   0   8  307.22   19.19
  -7   0   8    0.14    1.56
  -7   0   8    1.31    1.78
  -6   0   8   24.25    3.65
  -6   0   8   23.04    3.30
  -5   0   8   -0.21    1.09
  -5   0   8    0.32    1.27
  -4   0   8   11.89    2.12
  -4   0   8    9.99    2.23
  -3   0   8    0.24    0.95
  -3   0   8    0.00    0.88
   3   0  -8   -0.05    0.85
  -3   0   8   -0.09    0.87
  -2   0   8  147.46   10.84
  -2   0   8  145.57   10.11
  -2   0   8  152.34   10.51
   2   0  -8  147.43   10.14
   1   0  -8    0.08    0.73
  -1   0   8    0.36    0.90
  -1   0   8    0.33    0.79
  -1   0   8   -0.29    1.02
  -1   0   8   -0.32    0.94
   0   0   8 2474.03  141.23
   0   0  -8 2422.20  142.24
   0   0   8 2358.10  142.81
   0   0  -8 2345.25  137.21
   1   0   8    0.05    0.94
  -1   0  -8   -0.25    1.00
  -1   0  -8    0.02    0.62
  -2   0  -8  169.90   11.12
  -2   0  -8  178.14   11.17
   2   0   8  157.62   10.52
  -2   0  -8  164.64    9.66
   3   0   8   -0.27    0.97
  -3   0  -8   -0.11    0.93
  -3   0  -8    0.59    1.27
   4   0   8    5.10    1.52
  -4   0  -8    4.31    1.73
  -4   0  -8    5.87    1.97
  -5   0  -8   -0.78    1.15
  -5   0  -8    0.19    1.40
   5   0   8   -0.82    0.99
   6   0   8   11.43    2.18
  -6   0  -8   11.67    2.78
  -6   0  -8   11.55    2.84
  -7   0  -8   -0.68    1.60
  -7   0  -8    1.28    1.87
  -8   0  -8  212.85   17.77
  -8   0  -8  217.75   17.74
  -9   0  -8    0.88    2.17
  -9   0  -8    0.37    2.15
 -10   0  -8    0.10    2.36
 -10   1   8   13.42    3.61
 -10  -1   8   10.16    3.43
  -9  -1   8   25.34    4.84
  -9   1   8   32.20    5.23
   9  -1  -8   32.64    4.76
  -9   1   8   28.55    4.68
  -9  -1   8   34.75    4.82
  -9  -1   8   30.54    4.76
   8  -1  -8   10.28    2.88
  -8  -1   8    6.75    2.77
  -8   1   8    8.72    2.91
  -8   1   8    7.28    2.69
  -8  -1   8    5.07    2.50
  -8  -1   8    6.01    2.58
   7  -1  -8   58.60    5.73
  -7   1   8   60.16    5.94
  -7  -1   8   59.68    5.99
  -7  -1   8   52.71    6.20
  -7   1   8   63.14    6.46
  -7  -1   8   60.79    5.97
   6  -1  -8  125.81    9.51
  -6  -1   8  122.03    9.61
  -6  -1   8  121.28    9.66
  -6  -1   8  113.30   10.06
  -6   1   8  122.74    9.57
  -6   1   8  114.72   10.09
  -5  -1   8    6.01    1.95
  -5   1   8    4.43    1.78
  -5   1   8    6.00    2.13
   5  -1  -8    7.04    1.95
  -5  -1   8    6.36    1.96
  -5  -1   8    4.24    1.90
  -4  -1   8  227.75   14.95
  -4   1   8  239.85   15.70
   4  -1  -8  217.28   14.71
  -4  -1   8  233.81   15.73
  -4   1   8  212.41   14.63
  -4   1   8  233.76   14.86
  -4  -1   8  239.63   14.90
  -3   1   8   20.62    2.80
  -3  -1   8   24.70    2.79
   3  -1  -8   24.85    2.87
  -3  -1   8   23.80    2.79
  -3  -1   8   23.13    2.41
  -3   1   8   23.04    2.72
  -3   1   8   24.86    2.86
  -3  -1   8   25.92    3.24
  -3   1   8   23.26    3.09
  -2   1   8  108.19    7.32
  -2   1   8  102.92    6.94
  -2   1   8  106.84    7.28
   2  -1  -8   96.93    6.89
  -2   1   8  106.51    7.50
  -2  -1   8  100.66    6.91
  -2  -1   8  103.97    6.87
  -2  -1   8  100.75    7.59
  -1   1   8   15.99    2.33
   1  -1  -8   15.89    2.11
  -1   1   8   16.52    2.41
  -1  -1   8   16.13    2.12
   1   1  -8   14.77    1.86
   1  -1  -8   15.86    2.14
  -1   1   8   14.95    2.33
  -1  -1   8   15.59    1.90
  -1  -1   8   13.22    2.28
   0  -1  -8    3.55    1.13
   0   1  -8    4.09    0.98
   0  -1   8    3.37    1.38
   0   1  -8    5.37    1.49
   0  -1  -8    3.76    1.26
   0  -1  -8    4.87    1.61
   0   1   8    4.10    1.33
   0   1   8    5.39    1.54
  -1  -1  -8   18.41    2.00
   1   1   8   17.06    2.42
   1  -1   8   18.43    2.52
  -1  -1  -8   19.68    2.70
  -1   1  -8   18.94    2.51
  -1   1  -8   16.96    1.73
  -1   1  -8   20.57    2.49
   1   1   8   21.19    2.36
   2  -1   8   93.22    7.13
  -2  -1  -8   91.55    7.46
  -2   1  -8   95.89    7.39
  -2  -1  -8   89.34    6.41
  -2  -1  -8   97.11    7.56
  -2   1  -8   90.09    7.31
   2   1   8   95.90    6.99
  -3   1  -8   34.35    3.43
   4  -1   8  232.23   14.90
  -4   1  -8  224.22   15.54
  -4  -1  -8  241.94   15.77
   4   1   8  223.83   14.62
  -4  -1  -8  232.27   15.75
  -4   1  -8  231.16   15.67
  -5   1  -8   11.60    2.54
  -5   1  -8   14.46    2.69
  -5  -1  -8   13.38    2.67
  -5  -1  -8   13.09    2.70
   5  -1   8   12.29    2.02
  -6  -1  -8  153.11   10.60
  -6   1  -8  131.14   10.19
   6  -1   8  132.12    9.32
  -6  -1  -8  146.86   10.52
  -6   1  -8  136.56   10.26
  -7  -1  -8   64.54    6.33
  -7   1  -8   61.26    6.24
   7  -1   8   57.31    5.33
  -7  -1  -8   59.12    6.25
  -7   1  -8   61.37    6.27
  -8   1  -8   15.39    3.40
  -9  -1  -8   34.61    5.03
  -9   1  -8   33.82    5.14
  -9   1  -8   29.57    4.92
  -9  -1  -8   32.55    4.99
 -10   1  -8    9.35    3.40
 -10  -1  -8    3.99    3.01
 -10  -2   8   34.45    5.34
 -10   2   8   38.86    5.63
  -9  -2   8    3.38    2.29
  -9   2   8    3.77    2.57
  -9   2   8    2.80    2.45
  -9  -2   8    1.26    2.31
  -9  -2   8    2.68    2.18
   9  -2  -8    6.39    2.75
  -8   2   8   47.23    5.80
  -8  -2   8   43.00    5.29
  -8  -2   8   44.25    5.27
  -8   2   8   38.65    5.13
   8  -2  -8   46.99    5.34
  -8  -2   8   46.71    5.87
   7  -2  -8   33.90    4.24
  -7  -2   8   36.57    4.82
  -7   2   8   33.85    4.38
  -7  -2   8   33.95    4.27
  -7  -2   8   31.78    4.16
  -7   2   8   32.66    4.63
   6  -2  -8   99.85    7.36
  -6  -2   8  102.20    8.06
  -6  -2   8  104.19    7.45
  -6  -2   8  103.36    7.48
  -6   2   8   99.68    7.53
  -6   2   8  101.65    8.06
  -5  -2   8   -0.02    1.12
  -5   2   8   -0.07    1.20
  -5  -2   8   -0.33    1.05
  -5   2   8   -0.20    1.20
   5  -2  -8   -0.44    1.18
  -5  -2   8    1.05    1.32
   4  -2  -8    6.96    1.83
  -4   2   8    8.24    1.95
  -4   2   8    8.13    1.66
  -4  -2   8    8.21    1.83
  -4  -2   8    5.33    1.87
  -4   2   8    8.21    1.61
  -4  -2   8    7.20    1.81
  -4   2   8    7.08    1.95
  -3   2   8   48.18    4.05
  -3  -2   8   47.42    4.37
  -3   2   8   46.44    3.91
   3  -2  -8   42.93    3.81
  -3  -2   8   47.62    3.86
  -3  -2   8   49.76    3.88
  -3   2   8   49.49    4.25
  -3   2   8   48.52    3.98
  -2   2   8  133.31    9.65
  -2  -2   8  139.03    9.08
  -2  -2   8  144.14    9.11
  -2   2   8  137.64    9.65
   2  -2  -8  132.52    9.26
  -2  -2   8  137.86    9.13
  -2   2   8  136.61    9.68
  -2  -2   8  138.40    9.93
   2  -2  -8  139.98    9.24
  -1  -2   8   30.63    2.90
  -1   2   8   32.01    3.60
  -1   2   8   32.13    3.21
  -1   2   8   32.63    3.55
   1  -2  -8   32.87    3.16
   1  -2  -8   34.28    3.22
  -1  -2   8   34.18    3.59
  -1  -2   8   28.41    2.75
   0   2   8   26.85    3.26
   0   2   8   28.61    2.85
   0  -2  -8   27.77    2.91
   0   2  -8   28.71    2.90
   0  -2   8   29.73    3.30
   0  -2  -8   25.87    2.82
   0   2   8   29.15    3.46
   0   2  -8   29.15    2.85
   0   2  -8   28.33    2.34
  -3   2  -8   27.90    3.65
   3   2   8   31.82    3.32
  -3  -2  -8   27.95    2.98
  -3  -2  -8   33.01    4.01
  -3   2  -8   29.10    3.65
   3  -2   8   27.61    3.53
  -4   2  -8    3.09    1.70
   4  -2   8    2.83    1.41
  -4  -2  -8    2.23    1.66
   4   2   8    4.01    1.31
  -4   2  -8    3.24    1.66
  -4  -2  -8    2.39    1.71
  -5  -2  -8   -0.88    1.24
  -5   2  -8    0.93    1.53
  -5  -2  -8    1.11    1.54
   5  -2   8    0.52    1.18
  -5   2  -8   -0.28    1.44
  -6  -2  -8   66.27    7.17
  -6  -2  -8   68.80    7.27
   6  -2   8   66.52    6.46
  -6   2  -8   69.66    7.24
  -6   2  -8   71.71    7.32
  -8  -2  -8   43.92    5.48
   8  -2   8   47.83    4.83
  -8   2  -8   54.58    5.95
  -8   2  -8   48.00    5.92
  -8  -2  -8   43.34    5.45
  -9  -2  -8    2.42    2.39
  -9   2  -8    4.77    2.64
  -9  -2  -8    4.91    2.68
  -9   2  -8    6.43    2.93
 -10   2  -8   43.80    5.85
 -10  -2  -8   34.84    5.52
 -10   3   8   10.48    3.54
 -10  -3   8    6.56    2.99
  -9  -3   8   18.90    4.13
   9  -3  -8   14.75    3.59
  -9  -3   8   15.56    3.45
  -9   3   8   14.91    3.87
  -9   3   8   16.10    3.57
  -9  -3   8   21.25    3.88
   8  -3  -8    1.24    1.85
  -8  -3   8   -0.31    1.76
  -8  -3   8    0.10    1.60
  -8  -3   8    0.41    1.72
  -8   3   8    0.25    1.95
  -8   3   8    2.27    2.15
  -7  -3   8   15.85    3.09
  -7   3   8   16.36    3.25
  -7  -3   8   12.50    2.87
   7  -3  -8   15.93    3.16
  -7   3   8   13.36    3.26
  -7  -3   8   15.91    3.41
  -6   3   8   44.88    4.80
   6  -3  -8   39.21    4.41
  -6  -3   8   37.13    4.33
  -6   3   8   39.28    4.82
  -6  -3   8   40.49    4.50
  -6  -3   8   41.04    4.88
  -5   3   8   45.43    5.03
  -5  -3   8   50.06    5.29
  -5   3   8   42.86    4.36
   5  -3  -8   45.27    4.69
  -5  -3   8   48.65    4.79
  -5  -3   8   49.98    4.77
  -5   3   8   46.47    4.77
  -5   3   8   42.85    4.37
  -4  -3   8  188.81   12.22
  -4  -3   8  182.96   12.99
   4  -3  -8  174.92   12.23
  -4   3   8  171.99   12.23
  -4   3   8  177.68   12.80
  -4  -3   8  194.48   12.39
  -4   3   8  172.91   12.18
   3  -3  -8   27.28    2.96
  -3  -3   8   25.59    2.70
  -3  -3   8   25.76    3.19
   3  -3  -8   20.19    2.85
  -3  -3   8   25.30    2.69
  -3   3   8   26.11    3.09
  -2   3   8  163.55   10.49
  -2  -3   8  161.25   10.74
   2  -3  -8  158.45   10.08
  -2   3   8  171.75   10.42
  -2  -3   8  173.63    9.77
  -2   3   8  171.74   10.61
  -2  -3   8  162.41    9.77
   2  -3  -8  160.71   10.03
  -1  -3   8   27.91    2.60
  -1  -3   8   27.24    2.55
  -1   3   8   28.27    2.92
  -1   3   8   26.47    3.38
   1  -3  -8   29.14    3.06
   1  -3  -8   25.86    3.08
  -1  -3   8   32.09    3.52
  -1   3   8   26.85    3.38
   0   3  -8    0.57    0.93
   0  -3   8    0.10    0.55
   0   3   8    0.78    0.79
   0  -3  -8   -0.43    1.00
   0   3   8   -0.47    1.22
   0  -3  -8   -0.45    0.75
   0  -3   8    0.44    1.07
   0   3  -8    0.13    0.81
   0   3   8    0.36    1.30
   1   3   8   31.51    2.74
  -1   3  -8   27.57    2.11
   1  -3   8   29.02    3.33
   1   3   8   25.64    3.30
  -1   3  -8   25.21    2.92
  -1   3  -8   29.04    3.01
  -1  -3  -8   30.57    2.95
  -1  -3  -8   28.34    2.96
  -2   3  -8  134.18   10.17
   2   3   8  137.27    9.52
  -2  -3  -8  127.12    9.42
  -2  -3  -8  125.83   10.38
  -2  -3  -8  128.22    9.47
   2  -3   8  125.26    9.99
   2   3   8  126.19   10.26
  -2   3  -8  130.19   10.14
  -3  -3  -8   14.72    2.81
  -3   3  -8   15.22    2.63
  -3  -3  -8   17.06    2.16
   3  -3   8   18.01    2.63
   3   3   8   17.99    2.24
  -3   3  -8   16.85    2.74
  -3  -3  -8   16.04    2.23
   3   3   8   13.62    2.54
  -4  -3  -8  187.12   11.74
  -4  -3  -8  184.20   13.05
  -4   3  -8  183.50   12.92
  -4   3  -8  186.10   12.99
   4  -3   8  180.26   12.35
  -5  -3  -8   52.07    5.22
  -5  -3  -8   58.54    5.55
  -5   3  -8   60.93    5.50
   5  -3   8   51.53    4.70
  -5   3  -8   53.20    5.58
  -7   3  -8   11.30    3.09
  -7   3  -8   11.53    3.18
  -7  -3  -8    9.24    2.94
  -7  -3  -8   11.24    3.08
   7  -3   8   11.23    2.48
  -8  -3  -8    1.80    2.19
  -8  -3  -8    3.46    2.31
  -8   3  -8    0.47    2.07
  -8   3  -8    1.33    2.24
   8  -3   8    2.16    1.71
  -9  -3  -8   11.71    3.41
  -9   3  -8    8.45    3.31
  -9   3  -8    8.52    3.45
   9  -3   8    9.32    2.65
  -9  -3  -8   10.62    3.46
 -10  -3  -8    4.39    2.83
 -10   3  -8    1.91    2.92
 -10  -4   8   23.95    4.50
  -9  -4   8   19.22    3.91
  -9   4   8   15.78    4.02
  -9  -4   8   15.91    3.95
  -9  -4   8   20.26    3.92
   9  -4  -8   19.35    3.93
   8  -4  -8   -0.40    1.79
  -8  -4   8    1.00    1.75
  -8  -4   8    0.45    1.90
  -8   4   8   -0.13    1.83
  -8  -4   8   -0.08    1.62
   7  -4  -8   37.59    4.58
  -7  -4   8   41.74    4.77
  -7  -4   8   38.64    4.97
  -7  -4   8   35.16    4.44
  -7   4   8   35.76    4.92
  -6  -4   8  134.37    9.90
   6  -4  -8  128.26    9.17
  -6  -4   8  126.54    9.04
  -6   4   8  135.62    9.82
  -6  -4   8  123.35    9.07
  -5  -4   8    8.29    2.19
  -5  -4   8    6.37    2.17
  -5   4   8    4.24    1.96
  -5   4   8    7.29    1.92
  -5   4   8    5.11    1.78
   5  -4  -8    5.85    2.08
   5  -4  -8    4.14    1.93
  -5  -4   8    6.28    1.98
  -4  -4   8   22.34    3.23
   4  -4  -8   20.75    2.93
   4  -4  -8   23.75    3.06
  -3   4   8   72.80    6.61
   3  -4  -8   73.42    6.50
  -3  -4   8   78.94    6.35
  -3   4   8   71.98    6.59
  -3   4   8   71.61    6.55
  -3  -4   8   78.06    6.30
   3  -4  -8   74.82    6.58
  -3  -4   8   75.58    6.99
  -2   4   8  161.86   11.26
  -2  -4   8  158.14   10.28
   2  -4  -8  151.18   10.66
  -2   4   8  159.27   10.83
  -2  -4   8  154.74   10.31
   2  -4  -8  166.54   10.89
  -2   4   8  158.83   11.20
  -2  -4   8  148.97   11.24
  -1   4   8  182.87   12.23
  -1   4   8  176.68   11.39
   1  -4  -8  180.90   11.61
  -1  -4   8  182.98   10.95
  -1   4   8  175.49   12.10
   1  -4  -8  172.23   11.41
  -1  -4   8  183.69   10.86
  -1  -4   8  175.53   12.09
   1   4  -8  190.89   11.17
   0   4   8    1.34    1.46
   0   4  -8    1.25    0.92
   0  -4  -8    1.11    1.06
   0  -4  -8    1.89    1.28
   0   4  -8    0.77    0.93
   0  -4   8    1.51    0.70
   0   4   8    1.35    1.56
   0   4   8    1.42    0.84
   0  -4   8    1.90    1.44
   1  -4   8  161.88   11.77
   1   4   8  166.60   12.08
   1   4   8  161.77   10.89
  -1  -4  -8  155.42   11.14
  -1  -4  -8  152.73   11.19
  -1   4  -8  171.31   11.55
   1   4   8  160.36   11.99
  -1   4  -8  167.83   11.57
  -3   4  -8   99.73    7.08
  -3   4  -8  106.44    7.24
  -3  -4  -8  102.03    6.52
   3  -4   8   91.66    6.84
   3   4   8   96.62    7.26
  -3  -4  -8  100.74    6.48
  -4  -4  -8   11.61    2.78
  -4  -4  -8   12.69    2.14
   4   4   8   12.75    2.61
  -4  -4  -8   13.14    2.24
  -4   4  -8   14.29    2.68
   4  -4   8   14.56    2.51
  -4   4  -8   17.45    2.92
  -5   4  -8    1.51    1.62
  -5  -4  -8    2.75    2.05
  -5   4  -8    2.41    1.87
   5  -4   8    1.55    1.52
   5   4   8    2.39    1.75
   6  -4   8   96.96    8.50
  -6   4  -8   97.76    9.06
  -6  -4  -8  101.04    9.19
  -6   4  -8   85.52    8.86
  -7  -4  -8   36.45    5.08
   7  -4   8   36.36    4.29
  -7   4  -8   38.13    5.07
  -7   4  -8   30.82    4.60
  -8   4  -8    1.51    2.12
   8  -4   8    1.00    1.55
  -8   4  -8    0.31    2.03
  -8  -4  -8    0.64    2.05
  -9   4  -8   23.99    4.57
   9  -4   8   17.32    3.33
  -9   4  -8   21.73    4.52
  -9  -4  -8   16.25    3.88
 -10  -4  -8   28.55    5.08
 -10   4  -8   32.76    5.58
  10  -5  -8    0.63    2.72
 -10  -5   8    2.05    2.49
  -9   5   8    4.38    2.77
   9  -5  -8    7.40    3.08
  -9  -5   8    5.93    2.71
  -9  -5   8    4.55    2.86
   9  -5  -8    4.61    2.82
  -9  -5   8    7.38    2.99
  -8  -5   8    1.80    2.26
   8  -5  -8    2.80    2.23
  -8  -5   8    1.75    2.03
  -8  -5   8    2.37    2.07
  -8   5   8    3.80    2.59
   8  -5  -8    1.97    2.34
  -7   5   8   21.63    3.89
   7  -5  -8   15.89    3.28
  -7  -5   8   18.90    3.47
  -7  -5   8   20.57    3.51
  -7  -5   8   17.58    3.58
   7  -5  -8   16.81    3.37
   6  -5  -8   15.61    3.15
  -6   5   8   15.31    2.86
  -6  -5   8   10.73    2.92
  -6  -5   8   11.00    2.64
   6  -5  -8   12.36    2.87
  -6  -5   8   14.99    2.99
  -6   5   8   15.27    2.75
  -6   5   8   13.98    3.14
  -5  -5   8   96.65    7.33
  -5  -5   8   95.94    7.31
   5  -5  -8   89.37    7.38
  -5  -5   8   90.73    7.76
   5  -5  -8   88.05    7.29
  -5   5   8   95.58    7.23
  -5   5   8   95.88    7.33
  -5   5   8  100.60    7.82
  -4  -5   8   48.76    5.25
  -4  -5   8   46.70    4.70
  -4  -5   8   51.53    4.85
   4  -5  -8   52.44    5.16
   4  -5  -8   44.60    4.87
  -4   5   8   53.70    5.16
  -4   5   8   48.85    4.91
  -4   5   8   45.84    4.80
  -3  -5   8  292.20   19.99
  -3  -5   8  301.56   18.81
   3  -5  -8  276.05   19.23
  -3  -5   8  293.47   18.91
  -3   5   8  289.37   19.76
  -3   5   8  309.04   19.98
  -3   5   8  299.52   19.58
   3  -5  -8  279.70   19.07
  -2  -5   8  133.94    9.34
   2  -5  -8  131.30    8.85
  -2   5   8  135.08    9.19
  -2  -5   8  136.86    8.25
  -2   5   8  135.21    8.67
  -2  -5   8  136.30    8.30
   2  -5  -8  124.14    8.71
  -2   5   8  130.43    9.15
  -1   5   8   45.50    4.07
  -1   5   8   48.43    4.93
  -1   5   8   51.36    5.04
  -1  -5   8   47.01    3.88
   1   5  -8   50.80    3.85
  -1  -5   8   48.39    3.88
  -1  -5   8   49.11    4.86
   1  -5  -8   47.10    4.51
   1  -5  -8   50.52    4.65
   0  -5   8    2.67    1.60
   0   5  -8    2.62    1.17
   0   5  -8    2.70    1.10
   0   5   8    2.84    1.79
   0  -5  -8    3.57    1.50
   0   5   8    2.17    1.77
   0   5   8    2.52    0.94
   0  -5  -8    1.68    1.20
   0  -5   8    2.99    0.90
  -2   5  -8   95.04    8.32
   2   5   8  101.17    8.88
   2  -5   8  106.09    8.62
   2   5   8   99.23    8.80
  -2  -5  -8  105.43    8.20
  -2  -5  -8   98.10    8.12
  -2   5  -8   99.80    8.37
  -3  -5  -8  324.51   19.07
  -3   5  -8  306.47   19.89
   3  -5   8  309.74   19.68
   3   5   8  309.12   20.14
  -3   5  -8  316.04   19.83
  -3  -5  -8  318.91   20.24
  -3  -5  -8  314.00   18.86
   4   5   8   55.65    5.42
  -4  -5  -8   53.88    4.71
  -4   5  -8   56.31    5.26
  -4  -5  -8   57.44    5.65
   4  -5   8   57.74    5.16
  -4  -5  -8   54.84    4.73
  -4   5  -8   52.43    5.14
  -5  -5  -8   83.66    6.83
   5   5   8   82.45    7.54
  -5  -5  -8   84.37    6.81
  -5   5  -8   73.91    7.28
  -5  -5  -8   76.40    7.61
   5  -5   8   77.03    6.98
  -5   5  -8   76.24    7.32
  -6  -5  -8   25.96    3.97
   6   5   8   22.81    3.52
  -7  -5  -8    7.78    3.00
   7   5   8    9.61    2.94
  -8   5  -8    1.38    2.19
  -8  -5  -8   -0.10    1.95
   8  -5   8    2.42    1.86
  -8   5  -8    0.83    2.20
   8   5   8    0.47    1.80
  -9   5  -8   10.07    3.57
  -9  -5  -8   10.26    3.32
   9  -5   8   11.69    2.90
   9   5   8   11.71    3.23
 -10   5  -8    3.36    2.91
 -10  -5  -8    3.08    2.73
  -9  -6   8   40.77    5.55
  -9  -6   8   46.56    6.26
   9  -6  -8   48.17    6.19
  -8  -6   8   31.26    5.04
   8  -6  -8   30.09    4.79
  -8   6   8   30.17    5.04
  -8  -6   8   33.44    4.69
   8  -6  -8   34.62    4.91
  -8  -6   8   34.64    4.82
  -7  -6   8   29.75    4.44
   7  -6  -8   25.74    4.25
   7  -6  -8   27.39    4.35
  -7  -6   8   25.95    4.42
  -7   6   8   29.67    4.67
  -7  -6   8   32.74    4.35
  -6  -6   8    0.18    1.52
   6  -6  -8    0.26    1.88
  -6   6   8   -0.89    1.46
  -6   6   8   -0.79    1.40
   6  -6  -8   -0.76    1.51
  -6  -6   8    0.96    1.55
  -6  -6   8   -0.61    1.27
  -6   6   8   -0.61    1.35
  -5   6   8    4.15    1.95
   5  -6  -8    3.35    2.01
  -5   6   8    7.05    2.28
  -5   6   8    7.06    2.16
  -5  -6   8    5.88    2.02
  -5  -6   8    5.78    2.21
   5  -6  -8    5.30    2.26
  -5  -6   8    4.55    1.87
  -4  -6   8   16.52    3.11
   4  -6  -8   15.86    2.98
   4  -6  -8   17.00    3.09
  -4   6   8   15.38    2.87
  -4  -6   8   15.69    2.70
  -4   6   8   18.73    3.06
  -4   6   8   18.77    3.03
  -4  -6   8   15.60    2.60
   3  -6  -8   28.14    3.62
   3  -6  -8   31.47    3.88
  -3  -6   8   25.35    3.15
  -3  -6   8   23.97    3.07
  -3   6   8   26.08    3.25
  -3   6   8   25.35    3.56
  -3   6   8   28.83    3.77
  -3  -6   8   29.39    3.81
  -2   6   8    9.92    2.42
   2  -6  -8   10.36    2.35
  -2   6   8    9.88    1.88
   2  -6  -8   11.42    2.45
  -2  -6   8   10.66    2.47
  -2  -6   8    8.87    1.78
  -2  -6   8   10.02    1.80
  -2   6   8    8.48    2.34
  -1  -6   8  258.74   18.31
  -1   6   8  262.37   18.55
  -1  -6   8  276.86   17.02
  -1   6   8  267.92   17.45
  -1   6   8  259.68   18.43
   1  -6  -8  257.08   17.60
   1  -6  -8  277.17   17.93
  -1  -6   8  283.06   16.92
   0  -6   8  131.36    8.56
   0  -6  -8  126.82    9.43
   0  -6   8  132.07    9.98
   0   6   8  133.19   10.22
   0   6   8  136.72   10.23
   0  -6  -8  134.97    9.62
   0   6  -8  135.10    9.14
   0   6  -8  136.03    9.10
  -1   6  -8  286.63   17.94
   1  -6   8  280.32   18.36
  -1   6  -8  291.62   17.86
   1   6   8  290.83   18.82
   1   6   8  278.23   18.62
  -1  -6  -8  284.06   17.68
  -1  -6  -8  304.59   17.93
   2   6   8    5.67    2.25
  -2  -6  -8    5.31    1.78
   2  -6   8    3.94    1.79
   2   6   8    4.18    2.14
  -2   6  -8    4.62    1.76
   5  -6   8    2.14    1.70
  -5  -6  -8    1.36    1.50
   5   6   8    2.32    2.00
  -5   6  -8    0.30    1.72
  -5  -6  -8    2.25    1.61
  -5   6  -8    1.25    1.69
  -5  -6  -8    0.26    1.98
   6   6   8    0.34    1.81
  -6   6  -8   -0.21    1.59
   6  -6   8    0.07    1.50
  -6  -6  -8    1.40    2.10
  -6   6  -8   -0.15    1.67
  -7  -6  -8   38.63    5.18
  -7   6  -8   37.82    4.98
   7  -6   8   37.36    4.54
  -7   6  -8   34.30    4.80
   7   6   8   41.68    5.23
  -8  -6  -8   41.84    5.47
   8  -6   8   35.59    4.64
  -8   6  -8   36.41    5.21
  -8   6  -8   32.38    5.17
   8   6   8   40.52    5.41
  -9   6  -8   42.66    6.25
   9  -6   8   41.88    5.33
  -9  -6  -8   47.67    6.20
   9   6   8   48.93    6.06
  -9  -7   8   32.21    5.20
  -9  -7   8   33.75    5.10
   9  -7  -8   21.24    4.66
  -8   7   8   -0.32    1.82
   8  -7  -8   -1.85    1.86
  -8  -7   8   -0.09    2.00
  -8  -7   8    0.60    1.85
  -8  -7   8   -0.13    1.94
   8  -7  -8   -0.23    2.11
  -7  -7   8   10.67    2.94
   7  -7  -8   13.21    3.46
  -7   7   8    7.19    2.55
  -7   7   8    8.56    2.96
  -7  -7   8    8.39    2.82
  -7   7   8    7.92    2.64
   7  -7  -8    8.14    2.93
  -7  -7   8    9.87    3.05
   6  -7  -8   -0.23    1.74
  -6  -7   8   -0.59    1.34
  -6  -7   8    0.10    1.49
  -6   7   8   -0.60    1.59
  -6  -7   8   -0.56    1.28
   6  -7  -8    0.06    1.74
  -6   7   8    0.88    1.55
  -6   7   8   -0.04    1.52
  -5  -7   8   66.64    6.89
   5  -7  -8   67.91    6.79
  -5   7   8   74.47    6.99
  -5   7   8   70.05    6.76
  -5  -7   8   71.42    6.52
  -5   7   8   68.72    6.70
   5  -7  -8   71.85    6.87
  -5  -7   8   66.32    6.42
  -4  -7   8    5.46    1.95
  -4  -7   8    7.34    2.06
  -4   7   8    6.53    2.24
  -4   7   8    8.95    2.49
   4  -7  -8    4.77    2.18
  -4  -7   8    5.92    2.25
   4  -7  -8    5.42    2.27
  -4   7   8    5.67    2.06
  -3  -7   8   75.49    5.88
  -3  -7   8   71.19    6.57
   3  -7  -8   77.73    6.52
   3  -7  -8   69.36    6.33
  -3   7   8   74.46    6.55
  -3   7   8   69.71    6.41
  -3   7   8   76.17    6.09
  -3  -7   8   77.01    5.87
   2  -7  -8    1.27    1.58
  -2   7   8    2.44    1.27
  -2   7   8    2.62    1.99
  -2   7   8    2.05    1.95
  -2  -7   8    2.87    1.37
   2  -7  -8    1.36    1.62
  -2  -7   8    2.34    1.21
  -2  -7   8    4.07    1.96
   1  -7  -8  271.24   16.38
  -1   7   8  264.87   17.00
  -1  -7   8  265.74   16.78
  -1  -7   8  272.90   15.22
  -1  -7   8  267.51   15.29
   1  -7  -8  256.58   16.09
  -1   7   8  265.62   16.93
   0  -7  -8    8.47    2.21
   0  -7   8    8.25    2.35
   0   7   8    9.73    2.78
   0   7   8   10.82    2.78
   0  -7  -8    7.13    2.19
   0   7  -8   10.08    1.79
   1  -7   8  219.72   16.28
  -1  -7  -8  215.56   15.75
  -1  -7  -8  229.74   15.81
   1   7   8  221.97   16.68
   1   7   8  227.44   16.67
  -1   7  -8  206.36   15.71
  -1   7  -8  220.21   15.74
  -2   7  -8    3.40    1.63
   2   7   8    0.62    1.86
  -2   7  -8    0.53    1.32
  -2  -7  -8    0.49    1.31
   2   7   8    1.51    1.92
  -2  -7  -8    1.13    1.31
   2  -7   8    1.59    1.60
   3   7   8   65.36    6.60
[truncated: 186,087 more chars]
