# Supplementary material for: Chlorido­tetra­kis­(imidazole)­copper(II) chloride. Corrigendum
Source: Acta Crystallogr E Crystallogr Commun. 2021 Mar 31;77(Pt 4):450–1. doi: 10.1107/S2056989021002267 (PMC8025866; doi:10.1107/S2056989021002267)
Supplement: Supplementary file 2 [file e-77-00450-Isup2.hkl]

data_I                                                                          
_shelx_title ' xubnir02_a.res in P2(1)/n'                                       
_shelx_refln_list_code          4                                               
_shelx_F_calc_maximum      418.64                                               
_exptl_crystal_F_000       828.00                                               
_reflns_d_resolution_high  0.7696                                               
                                                                                
loop_                                                                           
 _space_group_symop_operation_xyz                                               
 'x, y, z'                                                                      
 '-x+1/2, y+1/2, -z+1/2'                                                        
 '-x, -y, -z'                                                                   
 'x-1/2, -y-1/2, z-1/2'                                                         
                                                                                
_cell_length_a     8.8662                                                       
_cell_length_b    13.3199                                                       
_cell_length_c    13.9190                                                       
_cell_angle_alpha  90.000                                                       
_cell_angle_beta   90.042                                                       
_cell_angle_gamma  90.000                                                       
                                                                                
_shelx_F_squared_multiplier     1.000                                           
                                                                                
loop_                                                                           
 _refln_index_h                                                                 
 _refln_index_k                                                                 
 _refln_index_l                                                                 
 _refln_F_squared_calc                                                          
 _refln_F_squared_meas                                                          
 _refln_F_squared_sigma                                                         
 _refln_observed_status                                                         
   2   0   0       2453.21       2398.60        85.06 o                         
   4   0   0         54.18         45.34         8.72 o                         
   6   0   0        765.27        714.95        28.57 o                         
   8   0   0       5199.95       4955.87       142.70 o                         
  10   0   0         79.72         64.38        19.12 o                         
   1   1   0        493.75        407.55        13.41 o                         
   2   1   0      20280.70      21128.97       503.42 o                         
   3   1   0        291.44        303.40        11.93 o                         
   4   1   0      11740.26      12036.88       268.78 o                         
   5   1   0        605.41        692.01        18.66 o                         
   6   1   0       1013.38       1007.79        25.65 o                         
   7   1   0       1237.69       1217.79        30.80 o                         
   8   1   0        143.69        148.70        11.01 o                         
   9   1   0        871.68        850.59        29.72 o                         
  10   1   0        794.94        741.65        36.82 o                         
  11   1   0        138.40        179.22        33.74 o                         
   0   2   0      13855.63      13857.10       468.03 o                         
   1   2   0      10903.29      11167.19       268.09 o                         
   2   2   0      52387.99      51980.54      1238.46 o                         
   3   2   0        124.88        125.82         7.46 o                         
   4   2   0        951.32       1072.56        27.89 o                         
   5   2   0       3086.04       3276.40        66.40 o                         
   6   2   0       2028.97       2024.49        44.67 o                         
   7   2   0       1389.92       1426.37        34.91 o                         
   8   2   0        872.80        848.95        28.75 o                         
   9   2   0         18.45         26.57         9.98 o                         
  10   2   0        669.98        712.48        47.13 o                         
  11   2   0         15.58         19.19        21.95 o                         
   1   3   0      17167.53      17033.48       406.91 o                         
   2   3   0       3389.97       3617.81        90.11 o                         
   3   3   0      17940.36      18087.69       433.72 o                         
   4   3   0       5041.93       5113.77       111.08 o                         
   5   3   0       4184.07       4190.97        87.74 o                         
   6   3   0       1028.36       1035.17        26.48 o                         
   7   3   0         83.94         77.20         8.71 o                         
   8   3   0         60.50         61.92         9.74 o                         
   9   3   0        350.83        338.57        20.66 o                         
  10   3   0        457.51        443.22        32.79 o                         
  11   3   0         37.93         35.33        23.41 o                         
   0   4   0        286.07        326.52        16.58 o                         
   1   4   0      11903.71      11998.47       288.40 o                         
   2   4   0      23361.34      24082.96       575.14 o                         
   3   4   0        428.12        464.10        14.91 o                         
   4   4   0       1812.81       1843.97        41.66 o                         
   5   4   0       3916.09       4127.57        86.99 o                         
   6   4   0        904.29        925.78        24.79 o                         
   7   4   0       3002.62       2977.89        71.77 o                         
   8   4   0          6.15          5.13         7.32 o                         
   9   4   0        535.76        541.27        31.19 o                         
  10   4   0        947.62        982.33        45.73 o                         
  11   4   0         23.21         45.31        24.07 o                         
   1   5   0       1258.43       1262.12        38.58 o                         
   2   5   0         10.81         13.23         3.91 o                         
   3   5   0      25617.30      26083.83       539.79 o                         
   4   5   0        119.27        107.61         7.66 o                         
   5   5   0       7473.16       7348.04       141.80 o                         
   6   5   0        876.15        832.39        24.64 o                         
   7   5   0         76.34         81.54        12.18 o                         
   8   5   0          1.95         -1.28         8.62 o                         
   9   5   0        279.52        259.22        23.04 o                         
  10   5   0        216.09        221.81        23.44 o                         
  11   5   0        900.28       1030.39        78.24 o                         
   0   6   0       1226.80       1214.99        42.35 o                         
   1   6   0       3622.11       3466.39        71.85 o                         
   2   6   0         22.88         17.15         4.23 o                         
   3   6   0        263.60        263.77        11.11 o                         
   4   6   0       1310.89       1340.87        33.34 o                         
   5   6   0        625.01        647.10        20.56 o                         
   6   6   0       1058.88       1050.36        34.32 o                         
   7   6   0       2631.45       2561.27        69.17 o                         
   8   6   0        778.78        847.69        39.91 o                         
   9   6   0       2038.84       1959.36        71.64 o                         
  10   6   0         87.30        130.03        20.15 o                         
   1   7   0       7115.05       7386.50       140.76 o                         
   2   7   0       1971.57       2166.48        48.27 o                         
   3   7   0       1967.41       1923.99        42.08 o                         
   4   7   0        154.55        163.06         9.50 o                         
   5   7   0       5891.22       5790.61       128.56 o                         
   6   7   0          0.87         -3.99         6.87 o                         
   7   7   0       1906.16       1797.56        53.29 o                         
   8   7   0         69.32         80.88        16.40 o                         
   9   7   0        332.47        344.63        27.44 o                         
  10   7   0         42.13         47.04        18.12 o                         
   0   8   0          5.06          9.91         6.19 o                         
   1   8   0       1908.39       1849.14        40.40 o                         
   2   8   0       1011.14       1003.94        25.10 o                         
   3   8   0        378.63        366.13        13.71 o                         
   4   8   0        437.07        473.66        19.14 o                         
   5   8   0        302.38        316.93        17.59 o                         
   6   8   0        192.85        187.98        15.00 o                         
   7   8   0       1552.10       1512.46        57.91 o                         
   8   8   0        148.76        157.06        19.99 o                         
   9   8   0       1112.27       1113.83        51.11 o                         
  10   8   0         81.46         90.64        31.64 o                         
   1   9   0       2652.17       2541.78        53.91 o                         
   2   9   0       1246.62       1285.61        31.12 o                         
   3   9   0        851.05        858.84        26.98 o                         
   4   9   0        585.80        630.14        23.05 o                         
   5   9   0       1057.04       1043.11        35.43 o                         
   6   9   0        515.83        514.46        24.34 o                         
   7   9   0       2708.20       2661.36        89.59 o                         
   8   9   0         13.03         23.25        13.33 o                         
   9   9   0        113.51        124.68        20.76 o                         
   0  10   0       3145.90       3102.35        91.97 o                         
   1  10   0       1032.42        998.66        28.05 o                         
   2  10   0         42.76         33.36         6.98 o                         
   3  10   0         53.84         63.98         8.74 o                         
   4  10   0        341.90        303.93        20.25 o                         
   5  10   0        510.68        513.97        24.10 o                         
   6  10   0        356.41        320.82        25.99 o                         
   7  10   0        466.85        473.00        30.32 o                         
   8  10   0       1681.64       1682.66        66.80 o                         
   9  10   0        215.04        168.98        38.22 o                         
   1  11   0       1322.14       1342.20        35.75 o                         
   2  11   0         93.38         95.97         9.97 o                         
   3  11   0       2114.61       2077.92        58.17 o                         
   4  11   0       2097.77       2073.87        59.00 o                         
   5  11   0       1192.16       1203.81        44.14 o                         
   6  11   0        618.23        616.91        38.55 o                         
   7  11   0         18.03         35.38        14.69 o                         
   8  11   0          2.21          5.60        13.69 o                         
   0  12   0       1379.91       1299.97        54.07 o                         
   1  12   0         12.77         12.80         7.75 o                         
   2  12   0       1294.44       1350.67        37.31 o                         
   3  12   0          1.49          5.25         8.13 o                         
   4  12   0          0.31         -0.68         8.33 o                         
   5  12   0         21.52         28.92        12.50 o                         
   6  12   0        391.02        363.07        27.74 o                         
   7  12   0         83.65         91.90        21.05 o                         
   8  12   0        175.61        170.34        39.78 o                         
   1  13   0         38.53         49.21        10.15 o                         
   2  13   0       1224.99       1282.17        45.78 o                         
   3  13   0        246.08        263.64        18.56 o                         
   4  13   0        938.63        921.80        35.26 o                         
   5  13   0         30.42         34.50        14.02 o                         
   6  13   0        299.04        261.01        25.45 o                         
   7  13   0          1.76          2.62        16.82 o                         
   0  14   0        799.95        803.81        42.69 o                         
   1  14   0         12.95         20.29         9.63 o                         
   2  14   0       1161.88       1173.46        44.53 o                         
   3  14   0         51.96         45.42        13.02 o                         
   4  14   0          0.08         -9.18        11.65 o                         
   5  14   0          3.81         -0.34        12.03 o                         
   6  14   0        382.34        438.30        41.99 o                         
   1  15   0        350.86        397.02        25.88 o                         
   2  15   0        770.79        808.42        37.02 o                         
   3  15   0        180.86        175.07        19.53 o                         
   4  15   0        300.00        288.64        30.62 o                         
   5  15   0         10.30         12.42        25.12 o                         
   0  16   0       1872.45       1893.59        91.00 o                         
   1  16   0        295.75        307.46        24.31 o                         
   2  16   0         29.20         25.31        13.64 o                         
   3  16   0         41.43         27.44        20.80 o                         
   4  16   0         19.82          7.25        24.45 o                         
   1  17   0        121.61        142.35        24.74 o                         
   2  17   0        170.31        220.89        33.39 o                         
 -11   0   1        243.59        269.79        39.26 o                         
   1   0   1      12054.02      12628.50       425.62 o                         
   3   0   1      20903.28      22429.37       757.37 o                         
   5   0   1       5089.32       4980.04       137.62 o                         
   7   0   1        815.00        737.54        30.62 o                         
   9   0   1        496.35        501.47        27.99 o                         
 -11   1   1        437.00        445.06        34.88 o                         
 -10   1   1         38.79         38.88        12.29 o                         
  -8   1   1        535.25        525.06        21.95 o                         
  -6   1   1       1270.28       1303.55        31.24 o                         
  -4   1   1       1755.44       1748.69        38.53 o                         
  -2   1   1       1001.42       1150.41        31.01 o                         
   0   1   1        502.55        516.02        13.71 o                         
   1   1   1       4647.53       4912.01       118.38 o                         
   4   1   1       1480.75       1410.40        40.30 o                         
   5   1   1       5935.43       5956.50       115.11 o                         
   7   1   1       1314.18       1293.37        32.26 o                         
   8   1   1        603.75        570.83        19.72 o                         
   9   1   1        266.11        251.88        17.39 o                         
  10   1   1         12.20         16.52        16.02 o                         
 -11   2   1        154.89        145.74        26.01 o                         
 -10   2   1         27.12         17.67        11.27 o                         
  -9   2   1        975.84        894.82        33.68 o                         
  -8   2   1        257.15        243.35        15.91 o                         
  -6   2   1        354.30        384.60        14.69 o                         
  -5   2   1       2412.28       2435.80        56.29 o                         
  -4   2   1       3602.26       3524.72        84.91 o                         
  -3   2   1       5175.83       5369.68       125.02 o                         
  -2   2   1       2443.95       2839.33        71.04 o                         
   0   2   1       1482.72       1548.23        38.92 o                         
   1   2   1      11517.88      11590.52       353.35 o                         
   3   2   1       4571.97       4653.89       136.86 o                         
   4   2   1       4197.81       4245.26        85.90 o                         
   5   2   1       2591.53       2711.34        53.81 o                         
   6   2   1        573.90        566.15        18.37 o                         
   7   2   1        458.18        447.33        16.19 o                         
   8   2   1        123.62        126.35        10.54 o                         
  10   2   1         40.68         37.04        14.04 o                         
 -11   3   1        114.73        116.70        30.69 o                         
 -10   3   1         67.97         90.74        19.02 o                         
  -9   3   1        864.31        857.43        30.66 o                         
  -8   3   1        599.71        603.69        23.56 o                         
  -7   3   1       1563.64       1605.85        52.58 o                         
  -5   3   1       5408.68       5706.28       116.81 o                         
  -4   3   1       2903.12       2929.59        62.23 o                         
  -2   3   1       1601.48       1677.05        44.31 o                         
   0   3   1       1739.00       1704.62        43.52 o                         
   1   3   1       5098.58       5233.35       127.53 o                         
   3   3   1       5575.37       5771.98       131.88 o                         
   4   3   1       2916.21       2914.48        66.08 o                         
   6   3   1       1707.44       1741.81        39.52 o                         
   7   3   1       2208.06       2227.95        45.82 o                         
  10   3   1         61.56         65.42        16.10 o                         
 -11   4   1         60.55         55.70        46.01 o                         
  -9   4   1        142.94        146.18        15.07 o                         
  -8   4   1        195.10        173.17        13.56 o                         
  -7   4   1       2186.22       2070.27        53.94 o                         
  -6   4   1       3452.38       3326.28        77.54 o                         
  -4   4   1       1159.45       1183.43        30.81 o                         
  -3   4   1       2512.92       2622.45        52.96 o                         
  -1   4   1       2591.46       2650.46        67.38 o                         
   0   4   1       4790.98       4943.45       132.88 o                         
   2   4   1       7729.72       7913.47       192.01 o                         
   3   4   1       1853.85       1945.41        51.30 o                         
   5   4   1       4090.12       4269.21        89.89 o                         
   7   4   1       2204.38       2137.56        50.68 o                         
   9   4   1         83.42         90.36        16.67 o                         
  10   4   1        285.66        324.34        26.57 o                         
  11   4   1         53.46         27.96        24.63 o                         
 -11   5   1         55.64         72.87        39.50 o                         
 -10   5   1        652.11        674.30        37.40 o                         
  -9   5   1         12.52         -2.55        10.79 o                         
  -8   5   1        873.13        878.36        33.86 o                         
  -7   5   1        981.56        940.98        32.61 o                         
  -4   5   1        186.78        218.99        10.60 o                         
  -3   5   1       2535.43       2684.86        57.71 o                         
  -2   5   1      12496.31      12258.06       255.84 o                         
  -1   5   1        128.35        119.44         7.89 o                         
   0   5   1       2357.68       2321.86        59.94 o                         
   1   5   1        193.34        180.85         8.76 o                         
   4   5   1        268.02        271.94        10.59 o                         
   5   5   1       2292.13       2367.25        50.53 o                         
   6   5   1       5003.32       4898.38        97.84 o                         
   8   5   1        657.41        607.71        34.00 o                         
   9   5   1         38.32         40.59        14.04 o                         
  11   5   1         28.56         44.99        21.32 o                         
  -9   6   1         55.17         57.89        15.14 o                         
  -8   6   1       1101.19       1072.13        36.18 o                         
  -7   6   1         60.69         81.04        11.49 o                         
  -5   6   1       2630.48       2687.01        64.31 o                         
  -4   6   1        299.42        298.17        12.57 o                         
  -2   6   1       4303.42       4440.19        91.29 o                         
  -1   6   1         10.27         12.44         3.80 o                         
   0   6   1       1827.86       1766.88        41.58 o                         
   1   6   1         31.22         39.28         4.88 o                         
   3   6   1       4487.31       4683.83        91.79 o                         
   6   6   1       1069.43       1063.72        31.97 o                         
   7   6   1         21.66         31.38        11.56 o                         
   8   6   1        854.05        811.12        41.01 o                         
   9   6   1         22.50         24.10        13.12 o                         
  10   6   1        446.31        474.17        32.85 o                         
 -10   7   1        552.32        516.44        42.20 o                         
  -9   7   1         82.27         72.27        16.98 o                         
  -8   7   1        898.59        854.43        33.57 o                         
  -7   7   1        389.98        387.09        21.15 o                         
  -5   7   1        832.96        817.17        25.28 o                         
  -4   7   1       3314.23       3167.06        71.59 o                         
  -3   7   1        140.08        133.29         8.58 o                         
   0   7   1       3002.08       2918.86        59.01 o                         
   1   7   1         88.65         87.59         6.30 o                         
   2   7   1       1172.79       1220.44        28.25 o                         
   4   7   1       3553.37       3428.17        72.43 o                         
   5   7   1        665.81        639.00        22.41 o                         
   6   7   1        862.31        837.36        30.01 o                         
   9   7   1         35.77         28.52        14.02 o                         
 -10   8   1         79.08         96.51        49.23 o                         
  -9   8   1         24.13         32.62        14.67 o                         
  -8   8   1        801.45        857.81        41.51 o                         
  -7   8   1        347.68        341.34        26.85 o                         
  -6   8   1        167.91        160.32        14.47 o                         
  -5   8   1        115.26        124.63        12.35 o                         
  -4   8   1       6519.96       6324.93       137.14 o                         
  -3   8   1        364.65        358.27        13.72 o                         
  -2   8   1        822.35        815.69        21.76 o                         
  -1   8   1          3.66          6.64         4.22 o                         
   0   8   1       4743.14       4906.79        96.26 o                         
   1   8   1          6.89         11.54         4.54 o                         
   4   8   1       6182.36       6133.10       129.15 o                         
   5   8   1        142.21        152.24        12.11 o                         
   6   8   1        212.54        202.08        19.09 o                         
   9   8   1         11.89          5.48        12.87 o                         
  10   8   1        260.34        259.94        42.64 o                         
  -9   9   1         57.96         85.09        18.41 o                         
  -8   9   1        352.50        368.77        28.54 o                         
  -7   9   1         23.91         36.33        11.08 o                         
  -6   9   1        283.86        282.09        22.43 o                         
  -5   9   1        495.15        466.48        23.60 o                         
  -2   9   1       1065.51       1026.06        24.63 o                         
  -1   9   1        284.06        267.83        12.31 o                         
   0   9   1       4938.81       4978.58        98.38 o                         
   1   9   1        398.49        412.69        15.45 o                         
   2   9   1        719.12        759.30        24.52 o                         
   3   9   1        487.75        512.70        18.62 o                         
   4   9   1       4393.93       4281.26        92.41 o                         
   7   9   1         12.62         10.04        11.73 o                         
   9   9   1         26.45         36.55        16.01 o                         
  -9  10   1         87.55         65.20        29.69 o                         
  -8  10   1        239.05        215.54        24.02 o                         
  -7  10   1        125.00        122.17        18.75 o                         
  -6  10   1       1284.38       1225.64        41.87 o                         
  -5  10   1       1835.34       1808.24        58.05 o                         
  -4  10   1        298.77        291.52        17.27 o                         
  -2  10   1        522.94        541.07        19.02 o                         
  -1  10   1        188.00        186.10        10.49 o                         
   0  10   1       2069.80       2037.06        45.56 o                         
   3  10   1        768.67        738.86        23.86 o                         
   4  10   1        196.11        171.38        13.37 o                         
   7  10   1         36.56         32.40        13.83 o                         
   8  10   1        231.39        242.24        25.11 o                         
   9  10   1        265.62        227.39        41.18 o                         
  -8  11   1        124.62         97.61        22.19 o                         
  -7  11   1        177.97        163.27        21.28 o                         
  -6  11   1        565.25        507.04        27.89 o                         
  -5  11   1        381.62        384.99        27.59 o                         
  -4  11   1         90.60         76.73        14.34 o                         
   0  11   1        538.54        505.40        18.97 o                         
   1  11   1        665.77        676.22        22.69 o                         
   2  11   1       1051.15       1072.83        30.89 o                         
   3  11   1        511.84        491.63        19.86 o                         
   4  11   1        198.89        179.73        14.67 o                         
   7  11   1        458.62        387.10        63.74 o                         
   8  11   1        119.71         87.20        23.76 o                         
  -8  12   1         29.08          3.66        24.03 o                         
  -5  12   1        300.87        328.07        23.63 o                         
  -4  12   1         71.81         68.52        12.07 o                         
  -3  12   1        622.62        653.45        27.31 o                         
   0  12   1          7.21          3.67         7.31 o                         
   1  12   1       1204.95       1226.03        34.64 o                         
   2  12   1        843.02        839.75        27.21 o                         
   4  12   1         56.07         47.08        13.63 o                         
   5  12   1        110.92        136.05        21.16 o                         
   6  12   1        185.38        173.10        21.06 o                         
   7  12   1        389.84        417.19        30.58 o                         
   8  12   1         11.89         13.96        23.69 o                         
  -7  13   1        450.84        415.67        52.55 o                         
  -6  13   1         30.67         38.42        14.97 o                         
  -5  13   1        542.85        541.20        27.32 o                         
  -4  13   1        115.67        116.29        14.63 o                         
  -3  13   1       1052.62       1058.34        40.78 o                         
  -2  13   1        337.31        335.47        22.03 o                         
   0  13   1         31.69         31.81         9.35 o                         
   1  13   1        959.15        978.60        32.56 o                         
   2  13   1        262.36        275.98        16.39 o                         
   3  13   1        966.71        960.62        36.16 o                         
   4  13   1         66.40         59.79        15.10 o                         
   6  13   1         97.63         98.95        19.35 o                         
  -6  14   1         39.17         41.17        20.22 o                         
  -5  14   1        396.51        399.68        34.43 o                         
  -4  14   1        148.31        153.48        18.79 o                         
  -3  14   1        585.40        580.50        29.61 o                         
  -2  14   1        115.15        127.33        16.55 o                         
  -1  14   1        641.25        785.28        98.01 o                         
   0  14   1         26.51         27.34         9.97 o                         
   1  14   1       1144.27       1151.78        37.04 o                         
   2  14   1         86.44         95.51        15.40 o                         
   3  14   1        459.68        449.97        30.52 o                         
   4  14   1        102.33        142.73        20.00 o                         
   5  14   1        377.43        352.42        29.27 o                         
   6  14   1         61.61         94.02        25.19 o                         
  -5  15   1        137.61        109.60        35.48 o                         
  -4  15   1        107.58        107.13        20.45 o                         
  -3  15   1        658.81        681.25        34.60 o                         
  -2  15   1        188.05        210.13        20.32 o                         
  -1  15   1        662.10        658.96        52.91 o                         
   0  15   1         11.45          7.96        10.52 o                         
   1  15   1        406.04        390.11        22.21 o                         
   2  15   1         83.52         72.33        15.22 o                         
   4  15   1         38.58         36.97        19.14 o                         
   5  15   1        351.60        332.68        47.39 o                         
  -4  16   1         15.64         17.34        26.77 o                         
  -3  16   1        186.60        158.63        22.72 o                         
  -2  16   1        100.00        109.86        19.47 o                         
   0  16   1         68.86         63.76        15.90 o                         
   1  16   1        321.42        345.78        26.05 o                         
   4  16   1         23.86         26.52        27.40 o                         
  -2  17   1        173.80        215.96        33.22 o                         
  -1  17   1        391.01        414.64        36.07 o                         
   0  17   1         17.35         10.17        16.86 o                         
   2  17   1         54.41        108.93        49.23 o                         
 -10   0   2        155.98        157.34        25.68 o                         
  -8   0   2        363.67        343.59        36.86 o                         
  -6   0   2       4138.84       4232.48       125.58 o                         
  -4   0   2       2148.67       1965.97        65.36 o                         
  -2   0   2         57.63         56.72         6.13 o                         
   0   0   2         10.09         29.38        20.65 o                         
   2   0   2         61.07         52.39         5.65 o                         
   4   0   2       2212.70       1973.28        65.55 o                         
   6   0   2       4553.10       4668.54       126.07 o                         
   8   0   2        389.25        355.49        21.92 o                         
  10   0   2        233.08        237.31        43.84 o                         
 -11   1   2          5.87          2.42        12.73 o                         
 -10   1   2         57.71         41.99        14.23 o                         
  -9   1   2          6.37          5.47         9.58 o                         
  -8   1   2       3752.34       3758.42        96.14 o                         
  -7   1   2         57.32         55.12         8.40 o                         
  -6   1   2        313.89        322.20        12.63 o                         
  -5   1   2         34.06         33.18         5.35 o                         
  -3   1   2        756.55        833.89        23.64 o                         
  -2   1   2       7651.64       8551.13       204.85 o                         
  -1   1   2        118.35        125.27         5.80 o                         
   0   1   2      12478.07      13619.40       325.01 o                         
   1   1   2        127.57        127.16         6.40 o                         
   2   1   2       7547.82       8415.44       204.25 o                         
   3   1   2        640.86        701.71        22.66 o                         
   4   1   2        326.63        369.12        13.07 o                         
   5   1   2         51.81         58.59         5.70 o                         
   6   1   2        306.95        300.68        12.16 o                         
   7   1   2         32.98         32.28         6.46 o                         
   8   1   2       3887.59       3842.58        84.63 o                         
   9   1   2         15.39         21.51         9.84 o                         
  10   1   2         77.19         68.72        20.88 o                         
  11   1   2          5.23         -4.64        27.68 o                         
 -11   2   2         41.00         53.88        17.78 o                         
 -10   2   2         72.51         92.44        15.50 o                         
  -9   2   2       1030.70       1072.74        45.48 o                         
  -8   2   2        145.30        136.73        13.44 o                         
  -7   2   2       1904.18       1887.75        53.29 o                         
  -6   2   2       1243.15       1272.39        32.61 o                         
  -5   2   2        800.34        837.88        26.84 o                         
  -4   2   2       5552.26       5613.17       129.83 o                         
  -3   2   2       5222.48       5684.68       144.26 o                         
  -2   2   2       2094.23       2095.16        59.76 o                         
  -1   2   2        209.35        189.08         7.36 o                         
   0   2   2         20.10         25.02         2.87 o                         
   1   2   2        153.48        136.70         6.32 o                         
   2   2   2       2156.43       2122.63        53.76 o                         
   3   2   2       5527.80       6141.48       177.85 o                         
   4   2   2       5699.97       5677.58       114.94 o                         
   5   2   2       1079.51       1167.90        26.88 o                         
   6   2   2       1269.59       1245.63        30.35 o                         
   7   2   2       1933.59       1924.70        43.86 o                         
   8   2   2        159.33        149.46        12.53 o                         
   9   2   2       1088.94       1105.53        45.37 o                         
  10   2   2         79.42         85.18        22.22 o                         
  11   2   2         28.67         37.05        24.71 o                         
 -11   3   2         30.47         31.89        22.71 o                         
 -10   3   2       1247.26       1253.97        47.60 o                         
  -9   3   2         99.13        105.48        12.74 o                         
  -8   3   2          3.27          2.74         7.26 o                         
  -7   3   2        549.71        550.28        21.80 o                         
  -6   3   2       4776.08       4796.65       104.06 o                         
  -5   3   2        154.90        194.91         9.92 o                         
  -4   3   2         54.86         52.13         5.29 o                         
  -3   3   2       2540.69       2690.63        58.81 o                         
  -2   3   2       4758.25       4799.80       126.20 o                         
  -1   3   2        386.89        372.93        12.86 o                         
   0   3   2      25051.57      27145.04       645.44 o                         
   1   3   2        395.59        378.08        14.19 o                         
   2   3   2       5505.25       5538.64       138.03 o                         
   3   3   2       2378.02       2546.81        62.84 o                         
   4   3   2         30.27         22.98         4.36 o                         
   5   3   2        162.60        185.51         9.70 o                         
   6   3   2       4452.97       4473.24        92.00 o                         
   7   3   2        620.16        636.82        20.83 o                         
   8   3   2          3.45          6.99         8.14 o                         
   9   3   2        145.55        153.34        18.38 o                         
  10   3   2       1277.49       1282.49        59.40 o                         
  11   3   2         25.58         19.30        32.77 o                         
 -11   4   2        621.18        587.91        81.10 o                         
 -10   4   2         34.45         49.95        15.55 o                         
  -9   4   2         68.45         56.61        11.28 o                         
  -8   4   2         13.17         21.30         8.51 o                         
  -7   4   2         79.03         80.14         9.95 o                         
  -6   4   2        812.03        826.95        27.06 o                         
  -5   4   2        360.85        321.53        14.23 o                         
  -4   4   2       1855.08       1949.18        47.31 o                         
  -3   4   2       5755.25       5851.13       120.15 o                         
  -2   4   2       5268.64       5586.41       136.71 o                         
  -1   4   2       2818.59       3084.36        78.86 o                         
   0   4   2          0.13          1.90         2.61 o                         
   1   4   2       2866.58       3170.86        86.52 o                         
   2   4   2       5222.62       5482.57       135.92 o                         
   3   4   2       5988.04       6082.87       127.75 o                         
   4   4   2       1923.37       2006.09        47.36 o                         
   5   4   2        355.34        335.72        13.13 o                         
   6   4   2        902.86        895.24        23.79 o                         
   7   4   2         60.54         56.65         9.94 o                         
   8   4   2         17.04         21.96        11.22 o                         
   9   4   2         61.17         46.88        13.87 o                         
  10   4   2         22.21         27.42        15.94 o                         
  11   4   2        675.43        636.83        59.78 o                         
 -10   5   2          8.64         -4.77        12.83 o                         
  -9   5   2        540.10        558.69        28.78 o                         
  -8   5   2        349.08        338.40        19.73 o                         
  -7   5   2        372.32        365.85        19.56 o                         
  -6   5   2        582.43        547.63        21.92 o                         
  -5   5   2         55.73         43.22         7.22 o                         
  -4   5   2       3430.76       3612.73        74.66 o                         
  -3   5   2       1632.37       1778.31        39.69 o                         
  -2   5   2       1040.44       1041.56        27.56 o                         
  -1   5   2       6474.55       6429.43       133.54 o                         
   0   5   2       1669.02       1645.54        44.36 o                         
   1   5   2       5990.76       6073.56       141.62 o                         
   2   5   2       1348.52       1376.28        32.79 o                         
   3   5   2       1544.17       1673.12        44.08 o                         
   4   5   2       3175.95       3378.03        74.36 o                         
   5   5   2         82.49         76.58         7.04 o                         
   6   5   2        472.38        452.08        20.45 o                         
   7   5   2        451.40        468.11        23.25 o                         
   8   5   2        264.88        259.22        22.34 o                         
   9   5   2        533.76        521.55        31.79 o                         
  10   5   2          5.75        -10.09        11.77 o                         
 -10   6   2          9.78         13.01        14.33 o                         
  -9   6   2          1.32         -7.25         9.26 o                         
  -8   6   2         29.36         36.09        10.96 o                         
  -7   6   2        252.20        231.82        15.41 o                         
  -6   6   2         10.53         13.04         6.92 o                         
  -5   6   2       2931.62       2867.62        68.15 o                         
  -4   6   2       1243.98       1303.70        33.14 o                         
  -3   6   2       1846.85       1651.60        39.65 o                         
  -2   6   2       2142.05       2350.56        51.99 o                         
  -1   6   2        113.59        121.52         7.00 o                         
   0   6   2         14.03         15.96         4.06 o                         
   1   6   2         68.95         72.23         5.77 o                         
   2   6   2       2195.63       2404.45        51.78 o                         
   3   6   2       1889.86       1769.58        39.71 o                         
   4   6   2       1332.70       1375.73        35.68 o                         
   5   6   2       2760.64       2841.63        63.84 o                         
   6   6   2          9.75         14.26         7.91 o                         
   7   6   2        238.20        233.12        20.26 o                         
   8   6   2         11.55          5.22        10.95 o                         
   9   6   2          0.96         -5.02        11.29 o                         
  10   6   2          3.26          0.74        13.47 o                         
 -10   7   2        370.76        376.12        38.35 o                         
  -9   7   2        432.86        444.75        27.62 o                         
  -8   7   2        444.33        437.54        23.38 o                         
  -7   7   2        588.27        608.40        27.04 o                         
  -6   7   2        127.53        105.23        11.08 o                         
  -5   7   2          5.57          5.95         6.12 o                         
  -3   7   2        514.76        548.38        17.56 o                         
  -2   7   2       2328.37       2322.18        51.88 o                         
  -1   7   2       6568.96       6318.76       130.16 o                         
   0   7   2       3065.21       3046.87        61.57 o                         
   1   7   2       6693.13       6529.25       123.56 o                         
   2   7   2       2314.80       2336.81        48.68 o                         
   3   7   2        502.36        524.62        17.58 o                         
   4   7   2        221.50        228.73        12.83 o                         
   5   7   2         13.63         17.32         7.26 o                         
   6   7   2         80.40         73.25        12.12 o                         
   7   7   2        664.54        681.40        33.81 o                         
   8   7   2        348.33        325.25        26.13 o                         
   9   7   2        415.60        454.78        31.67 o                         
  10   7   2        380.32        375.29        38.51 o                         
 -10   8   2         96.77         84.74        32.22 o                         
  -9   8   2       1235.92       1283.63        54.91 o                         
  -8   8   2          9.85         10.65        10.46 o                         
  -7   8   2        960.08        928.86        34.77 o                         
  -6   8   2          3.48          2.49         7.71 o                         
  -5   8   2        108.66        123.43        12.27 o                         
  -4   8   2          1.48         -0.78         5.77 o                         
  -3   8   2       1824.61       1802.17        41.25 o                         
  -2   8   2       1193.43       1171.21        31.51 o                         
  -1   8   2      10326.00      10333.50       200.61 o                         
   0   8   2         21.84         26.80         5.15 o                         
   1   8   2       9479.09       9747.67       189.73 o                         
   2   8   2       1349.54       1354.49        32.44 o                         
   3   8   2       1563.67       1563.41        40.32 o                         
   4   8   2          3.57          4.65         5.94 o                         
   5   8   2         93.43        108.56        13.32 o                         
   6   8   2          8.17         -5.62         8.79 o                         
   7   8   2        869.68        903.22        41.75 o                         
   8   8   2         28.66         18.79        13.32 o                         
   9   8   2       1190.27       1200.21        53.95 o                         
  10   8   2        124.07        122.15        34.65 o                         
  -9   9   2         62.91         62.92        22.52 o                         
  -8   9   2        315.30        374.54        25.92 o                         
  -7   9   2        369.40        398.81        23.01 o                         
  -6   9   2         58.92         55.19        11.17 o                         
  -5   9   2       1358.80       1306.35        42.12 o                         
  -4   9   2        184.47        181.91        13.79 o                         
  -3   9   2        647.67        678.16        23.10 o                         
  -2   9   2          3.13          4.12         4.89 o                         
  -1   9   2       7129.49       7334.23       143.52 o                         
   0   9   2       1911.76       1836.49        41.11 o                         
   1   9   2       7245.60       7548.42       151.76 o                         
   2   9   2          5.69          3.87         5.23 o                         
   3   9   2        593.19        617.47        21.17 o                         
   4   9   2        117.19        129.46        10.78 o                         
   5   9   2       1382.02       1373.36        42.83 o                         
   6   9   2        131.87        139.41        19.65 o                         
   7   9   2        336.12        384.89        31.04 o                         
   8   9   2        343.76        376.79        29.05 o                         
   9   9   2         74.41         88.77        21.07 o                         
  -9  10   2         42.97         44.97        27.26 o                         
  -8  10   2         16.80         14.04        13.54 o                         
  -7  10   2          1.99         -9.51         9.19 o                         
  -6  10   2        243.57        239.62        18.22 o                         
  -5  10   2        837.71        815.40        31.38 o                         
  -4  10   2        642.70        616.70        26.23 o                         
  -3  10   2       1183.00       1222.97        36.05 o                         
  -2  10   2        117.65        124.41        10.01 o                         
  -1  10   2         86.64         87.84         8.08 o                         
   0  10   2          0.19         -0.15         5.26 o                         
   1  10   2         25.31         26.63         8.66 o                         
   2  10   2        192.67        197.54        11.77 o                         
   3  10   2        852.11        931.06        29.41 o                         
   4  10   2        693.63        683.08        27.18 o                         
   5  10   2        788.73        794.22        37.20 o                         
   6  10   2        166.20        170.91        19.74 o                         
   7  10   2          1.99          4.45        11.20 o                         
   8  10   2         36.16         37.45        17.41 o                         
   9  10   2         32.79         10.01        24.76 o                         
  -8  11   2        415.05        473.37        37.91 o                         
  -7  11   2        265.32        257.21        22.43 o                         
  -6  11   2        354.28        393.04        23.43 o                         
  -5  11   2         23.46         13.53         9.67 o                         
  -4  11   2        155.73        164.58        15.18 o                         
  -3  11   2        227.34        218.23        17.58 o                         
  -2  11   2        725.09        685.10        25.66 o                         
  -1  11   2        870.52        877.35        27.09 o                         
   0  11   2       2897.31       2954.97        67.35 o                         
   1  11   2        896.89        907.96        27.30 o                         
   2  11   2        561.00        574.84        21.58 o                         
   3  11   2        296.55        288.61        15.31 o                         
   4  11   2        218.20        236.81        17.47 o                         
   5  11   2         36.18         34.35        12.81 o                         
   6  11   2        435.53        455.85        29.31 o                         
   7  11   2        274.27        264.04        25.38 o                         
   8  11   2        393.46        368.02        40.20 o                         
  -8  12   2         31.82          9.49        24.13 o                         
  -7  12   2        104.62        122.77        20.26 o                         
  -6  12   2         87.11         94.11        14.95 o                         
  -5  12   2        229.05        221.52        19.74 o                         
  -4  12   2       2366.46       2319.54        72.36 o                         
  -3  12   2       1218.90       1143.86        37.49 o                         
  -2  12   2        379.57        409.86        23.87 o                         
  -1  12   2       1309.17       1281.55        45.01 o                         
   0  12   2          6.71          4.72         6.95 o                         
   1  12   2       1840.14       1790.78        42.36 o                         
   2  12   2        450.89        489.72        19.91 o                         
   3  12   2        926.92        975.36        36.63 o                         
   4  12   2       2373.57       2406.05        90.29 o                         
   5  12   2        144.47        148.33        19.76 o                         
   6  12   2         72.13         76.86        17.13 o                         
   7  12   2         73.67         75.67        17.99 o                         
   8  12   2         42.85        -10.27        23.54 o                         
  -7  13   2         32.14         37.78        27.19 o                         
  -6  13   2        790.79        803.70        41.92 o                         
  -5  13   2        121.34        118.98        15.74 o                         
  -4  13   2         10.41         15.97        11.40 o                         
  -3  13   2         61.22         41.51        12.22 o                         
  -2  13   2        834.47        821.22        35.47 o                         
  -1  13   2         17.89         21.62        10.83 o                         
   0  13   2        841.48        857.95        30.04 o                         
   1  13   2         21.07         25.10         9.20 o                         
   2  13   2        821.89        879.81        29.06 o                         
   3  13   2         99.23         86.69        14.87 o                         
   4  13   2         19.68         17.80        12.74 o                         
   5  13   2        174.85        198.01        22.13 o                         
   6  13   2        763.54        795.71        42.56 o                         
   7  13   2         41.81         43.00        28.95 o                         
  -6  14   2        350.14        294.98        46.01 o                         
  -5  14   2          0.18         -3.26        11.69 o                         
  -4  14   2        271.16        274.43        22.94 o                         
  -3  14   2        332.11        321.04        24.46 o                         
  -2  14   2       1167.26       1173.43        45.29 o                         
  -1  14   2        644.97        573.55        69.43 o                         
   0  14   2          5.87         -3.61         9.54 o                         
   1  14   2        335.86        334.24        19.78 o                         
   2  14   2       1216.27       1213.90        42.05 o                         
   3  14   2        503.00        504.31        30.94 o                         
   4  14   2        304.41        310.06        26.41 o                         
   5  14   2          0.44          1.12        12.75 o                         
   6  14   2        395.47        407.85        40.93 o                         
  -5  15   2          2.72         -8.09        19.46 o                         
  -4  15   2         10.38          7.21        12.98 o                         
  -3  15   2         11.60         11.20        12.17 o                         
  -2  15   2        207.39        184.89        19.95 o                         
  -1  15   2         88.82         89.26        15.82 o                         
   0  15   2        355.80        382.21        25.34 o                         
   1  15   2         63.15         64.62        12.72 o                         
   2  15   2        229.34        226.63        26.38 o                         
   3  15   2         28.76         15.73        15.29 o                         
   4  15   2         17.33          9.19        16.07 o                         
   5  15   2          6.03         -9.03        18.30 o                         
  -4  16   2        282.77        285.31        37.16 o                         
  -3  16   2        225.90        252.64        29.43 o                         
  -2  16   2        101.83        107.82        18.19 o                         
  -1  16   2         15.94          3.73        12.46 o                         
   0  16   2          0.47         -8.96        11.66 o                         
   1  16   2         34.09         36.35        17.56 o                         
   2  16   2        131.46        149.66        24.52 o                         
   3  16   2        339.89        344.10        38.21 o                         
   4  16   2        326.31        314.36        48.67 o                         
  -1  17   2        182.35        193.27        26.81 o                         
   0  17   2        571.98        681.68        45.20 o                         
   1  17   2        162.61         89.78        46.54 o                         
 -11   0   3        332.99        351.56        37.00 o                         
  -9   0   3        349.30        354.32        31.53 o                         
  -5   0   3       4983.47       4846.97       150.83 o                         
  -3   0   3      15033.12      15350.52       522.09 o                         
   1   0   3       1385.31       1436.10        58.18 o                         
   7   0   3       1668.60       1663.87        55.22 o                         
   9   0   3        172.75        182.27        25.50 o                         
 -11   1   3        172.17        197.66        22.93 o                         
 -10   1   3         26.91         48.36        14.73 o                         
  -8   1   3        481.35        470.48        23.95 o                         
  -7   1   3        882.93        894.24        28.52 o                         
  -5   1   3       4934.10       4918.38       102.04 o                         
  -4   1   3       1329.76       1200.38        30.67 o                         
   0   1   3         10.93         14.36         2.80 o                         
   1   1   3       3225.50       3068.58        92.54 o                         
   2   1   3       1809.03       2009.83        51.21 o                         
   6   1   3       1194.04       1228.69        29.76 o                         
   8   1   3        384.69        381.88        18.87 o                         
   9   1   3        621.39        639.18        30.52 o                         
  10   1   3         86.83         92.70        19.19 o                         
  11   1   3        222.07        301.51        61.65 o                         
 -11   2   3        111.80        124.00        22.83 o                         
 -10   2   3         74.15         84.56        15.48 o                         
  -9   2   3       1102.99       1047.79        40.82 o                         
  -6   2   3        702.59        677.95        29.99 o                         
  -5   2   3       1353.77       1370.09        44.50 o                         
  -4   2   3       3178.68       3079.65        65.61 o                         
  -3   2   3       1629.79       1570.74        37.11 o                         
  -1   2   3       4267.14       4206.82       103.48 o                         
   0   2   3       1080.34       1072.88        29.06 o                         
   2   2   3       3203.27       3376.42       108.53 o                         
   4   2   3       2421.39       2277.22        64.17 o                         
   5   2   3       1046.29        984.59        27.30 o                         
   6   2   3        442.77        478.10        16.28 o                         
   7   2   3        839.08        874.02        28.07 o                         
   8   2   3        228.47        240.06        15.28 o                         
  10   2   3         30.50         31.48        19.37 o                         
  11   2   3        171.37        205.06        30.90 o                         
 -11   3   3        171.20        176.49        28.93 o                         
 -10   3   3         42.73         55.98        14.02 o                         
  -9   3   3        135.72        125.40        16.29 o                         
  -7   3   3        957.76        938.93        30.26 o                         
  -4   3   3       1998.84       1870.05        47.36 o                         
  -3   3   3       6006.51       6180.91       136.10 o                         
  -2   3   3        723.76        718.64        28.08 o                         
  -1   3   3       2219.98       2141.25        55.22 o                         
   0   3   3       1453.28       1361.18        36.51 o                         
   2   3   3       1083.56        989.84        25.12 o                         
   4   3   3       2592.28       2507.18        48.91 o                         
   5   3   3       3562.96       3762.08        79.90 o                         
   6   3   3        519.80        524.51        17.98 o                         
   7   3   3        904.99        959.26        30.27 o                         
   9   3   3        320.13        293.51        25.48 o                         
  10   3   3        137.18        142.34        26.26 o                         
 -11   4   3         19.27         32.40        24.81 o                         
 -10   4   3        322.92        350.22        26.95 o                         
  -9   4   3         18.88         11.78         9.86 o                         
  -8   4   3       1028.99       1044.58        34.21 o                         
  -5   4   3       1996.11       2046.81        50.71 o                         
  -2   4   3       4701.23       4562.34       100.80 o                         
  -1   4   3       3128.11       3200.34        81.22 o                         
   0   4   3       3799.95       3774.99        94.34 o                         
   3   4   3       1617.79       1618.25        42.63 o                         
   4   4   3        448.08        458.77        15.62 o                         
   6   4   3       2554.08       2518.77        66.55 o                         
   7   4   3        963.19        946.32        32.99 o                         
   9   4   3         15.79          8.35        11.70 o                         
  10   4   3        153.00        170.28        52.22 o                         
  11   4   3         38.04         69.58        42.20 o                         
 -10   5   3        297.00        275.44        28.34 o                         
  -9   5   3         47.24         43.08        12.75 o                         
  -8   5   3        321.98        264.72        18.11 o                         
  -7   5   3        292.65        301.76        18.08 o                         
  -6   5   3       2730.95       2699.99        65.76 o                         
  -5   5   3        976.75       1030.13        30.27 o                         
  -4   5   3          8.94         16.07         5.39 o                         
  -3   5   3        396.28        417.90        14.54 o                         
  -2   5   3       3484.05       3283.19        68.70 o                         
  -1   5   3         15.48         16.09         3.86 o                         
   0   5   3       2033.28       1943.80        45.15 o                         
   1   5   3          6.15          9.39         4.09 o                         
   4   5   3         19.41         26.09         5.13 o                         
   9   5   3        165.64        154.54        19.70 o                         
 -10   6   3        301.55        270.28        28.10 o                         
  -9   6   3         65.75         70.73        13.19 o                         
  -8   6   3        608.35        600.71        26.20 o                         
  -7   6   3        212.13        194.82        14.26 o                         
  -6   6   3        259.71        242.94        14.49 o                         
  -5   6   3        683.90        720.48        24.44 o                         
  -4   6   3         16.75         12.94         5.39 o                         
  -3   6   3       2521.95       2521.87        50.89 o                         
  -2   6   3       8603.48       8361.95       174.78 o                         
   0   6   3       1198.08       1099.91        28.66 o                         
   1   6   3        142.84        161.70         8.47 o                         
   3   6   3       1865.60       1934.82        52.63 o                         
   4   6   3         23.31         15.78         6.96 o                         
   8   6   3        396.96        399.09        28.11 o                         
   9   6   3         28.23         10.04        13.01 o                         
  10   6   3        125.27        116.94        22.97 o                         
  -9   7   3         43.42         39.82        12.68 o                         
  -8   7   3        375.12        388.04        22.86 o                         
  -7   7   3        359.83        356.72        20.56 o                         
  -6   7   3         54.76         61.66         9.94 o                         
  -5   7   3        177.98        163.94        12.11 o                         
  -4   7   3       1890.45       1832.38        42.92 o                         
  -3   7   3        787.05        748.19        23.77 o                         
  -2   7   3        698.64        707.91        20.51 o                         
   0   7   3       1639.76       1616.44        37.93 o                         
   1   7   3        493.06        500.57        14.73 o                         
   4   7   3       1383.22       1335.08        40.27 o                         
   6   7   3        116.50        119.17        13.88 o                         
   8   7   3        449.67        421.02        28.64 o                         
   9   7   3         12.97         -0.71        13.06 o                         
  10   7   3        247.07        273.87        35.11 o                         
 -10   8   3         76.79         83.50        30.71 o                         
  -9   8   3         25.26         15.58        11.79 o                         
  -8   8   3        116.07        131.53        16.04 o                         
  -7   8   3        991.73        994.53        36.40 o                         
  -6   8   3        577.21        562.13        25.02 o                         
  -5   8   3        178.49        185.65        13.13 o                         
  -4   8   3       2767.67       2748.53        72.67 o                         
  -3   8   3        764.79        805.53        26.71 o                         
  -2   8   3        328.91        302.80        13.19 o                         
  -1   8   3         14.66         15.31         4.74 o                         
   0   8   3       3091.15       3132.55        64.22 o                         
   1   8   3         24.35         33.73         5.81 o                         
   2   8   3        504.18        461.45        28.92 o                         
   3   8   3        929.94        927.14        25.47 o                         
   4   8   3       3577.10       3513.84        81.20 o                         
   8   8   3        180.89        214.60        24.87 o                         
   9   8   3         40.32         52.68        18.46 o                         
  10   8   3         22.34          7.15        25.71 o                         
  -9   9   3         24.49          8.96        15.98 o                         
  -8   9   3        121.25        133.73        16.80 o                         
  -7   9   3         50.30         29.78        11.26 o                         
  -6   9   3         86.23         86.88        13.01 o                         
  -5   9   3       1419.78       1428.80        44.63 o                         
  -4   9   3       2334.85       2255.08        61.85 o                         
  -1   9   3        176.25        180.85        10.85 o                         
   0   9   3       1932.48       1935.72        46.00 o                         
   1   9   3        231.81        230.03        11.73 o                         
   2   9   3        179.02        185.50        11.11 o                         
   3   9   3       1104.58       1182.64        32.15 o                         
   6   9   3        197.07        187.47        19.09 o                         
   7   9   3        159.29        147.76        18.94 o                         
   8   9   3         70.04         63.71        16.28 o                         
   9   9   3         52.40         48.61        21.85 o                         
  -9  10   3         76.73         99.31        32.35 o                         
  -8  10   3        146.44        168.71        18.57 o                         
  -7  10   3         12.53          3.66        10.53 o                         
  -6  10   3        121.45        113.99        14.41 o                         
  -5  10   3       1009.47        961.48        38.11 o                         
  -4  10   3         39.45         42.01         9.79 o                         
  -1  10   3        180.55        175.34        25.97 o                         
   0  10   3       1019.03        972.03        28.00 o                         
   1  10   3         51.91         50.40         7.71 o                         
   2  10   3        130.01        129.99        10.20 o                         
   3  10   3        116.57        124.24        12.16 o                         
   4  10   3         13.02         11.63         9.08 o                         
   6  10   3        359.55        250.64        45.19 o                         
   7  10   3         39.99         29.83        14.02 o                         
   8  10   3         91.69         92.34        19.26 o                         
   9  10   3         28.73         46.32        27.63 o                         
  -8  11   3         28.47          8.92        16.66 o                         
  -7  11   3        295.46        311.67        22.56 o                         
  -6  11   3        676.69        682.57        30.42 o                         
  -5  11   3       1189.37       1171.17        40.86 o                         
  -2  11   3        567.24        562.41        24.76 o                         
   0  11   3         22.11         25.86         7.42 o                         
   1  11   3        670.82        682.21        23.27 o                         
   2  11   3        620.72        627.70        22.00 o                         
   3  11   3        473.07        473.96        23.11 o                         
   4  11   3        200.66        190.05        16.42 o                         
   7  11   3        107.49        140.06        48.78 o                         
   8  11   3         69.25         60.05        23.44 o                         
  -8  12   3         10.51          0.19        24.20 o                         
  -7  12   3        263.26        255.60        21.72 o                         
  -6  12   3         94.48         89.96        15.17 o                         
  -5  12   3         64.73         60.13        12.65 o                         
  -4  12   3        131.02        141.10        46.54 o                         
  -3  12   3        425.68        443.27        25.78 o                         
  -2  12   3        132.29        137.02        15.03 o                         
  -1  12   3        354.09        246.60        45.49 o                         
   0  12   3        205.80        213.09        13.89 o                         
   1  12   3        104.43        113.71        11.17 o                         
   2  12   3         38.93         40.50         9.75 o                         
   3  12   3        574.19        554.16        25.84 o                         
   4  12   3        460.90        431.41        25.05 o                         
   5  12   3        213.55        205.17        23.90 o                         
   6  12   3        242.60        244.20        27.38 o                         
   8  12   3         19.33         34.12        26.76 o                         
  -7  13   3        481.05        456.98        37.32 o                         
  -6  13   3         52.50         58.73        14.36 o                         
  -5  13   3        101.24         97.71        16.98 o                         
  -4  13   3          9.59         10.88        11.18 o                         
  -2  13   3        138.24        141.51        16.26 o                         
   0  13   3        293.48        287.98        20.77 o                         
   1  13   3        492.59        536.33        22.10 o                         
   2  13   3         47.64         44.53        12.00 o                         
   3  13   3        423.86        395.78        23.39 o                         
   4  13   3         32.59         42.24        14.60 o                         
   5  13   3        274.38        278.17        58.66 o                         
   6  13   3         15.61         -8.42        12.67 o                         
   7  13   3        307.03        325.03        50.46 o                         
  -6  14   3         82.70         97.67        26.52 o                         
  -5  14   3        234.52        227.16        22.26 o                         
  -4  14   3         45.91         60.68        15.17 o                         
  -3  14   3        113.28         88.06        16.15 o                         
  -2  14   3        198.25        193.36        19.47 o                         
  -1  14   3        195.25        237.14        20.07 o                         
   0  14   3         62.54         62.50        13.90 o                         
   1  14   3        101.49        127.05        15.27 o                         
   2  14   3        237.35        244.44        19.94 o                         
   4  14   3         53.57         71.90        16.87 o                         
   5  14   3        189.99        199.21        24.09 o                         
   6  14   3         36.30         23.60        27.05 o                         
  -5  15   3        217.94        201.15        27.64 o                         
  -4  15   3         74.77         78.62        18.22 o                         
  -3  15   3         81.41         74.24        16.43 o                         
  -2  15   3         74.28         83.12        28.80 o                         
  -1  15   3         36.21         31.75        13.69 o                         
   0  15   3          3.68          3.45        11.07 o                         
   1  15   3         36.26         68.13        19.31 o                         
   2  15   3        224.19        221.19        21.09 o                         
   3  15   3        189.87        234.98        27.94 o                         
   4  15   3         99.89        123.53        23.77 o                         
   5  15   3         96.67         81.82        24.45 o                         
  -3  16   3        213.82        332.16        35.63 o                         
  -2  16   3        214.45        201.24        21.75 o                         
  -1  16   3         15.18          5.33        12.81 o                         
   0  16   3          6.60         -1.29        13.29 o                         
   1  16   3         16.30          6.82        16.10 o                         
   2  16   3         64.47         67.82        31.14 o                         
  -1  17   3        107.10        133.16        28.81 o                         
   0  17   3          4.34         -9.51        24.32 o                         
   1  17   3        132.36        145.45        36.67 o                         
 -10   0   4        244.91        223.49        30.52 o                         
  -8   0   4       3136.48       3133.17       121.29 o                         
  -6   0   4         82.13         92.72        12.18 o                         
  -4   0   4        248.55        252.31        14.63 o                         
  -2   0   4       3938.79       4378.32       163.89 o                         
   0   0   4     175260.73     142448.39      7800.77 o                         
   2   0   4       4406.50       5012.26       163.29 o                         
   4   0   4        153.57        163.63        12.86 o                         
   6   0   4         63.10         58.42         9.17 o                         
   8   0   4       2638.46       2751.44       119.95 o                         
  10   0   4        266.77        256.42        37.38 o                         
 -11   1   4        108.54        103.02        29.54 o                         
 -10   1   4        418.70        431.85        29.49 o                         
  -9   1   4        708.32        708.29        36.35 o                         
  -8   1   4         94.36         87.74        13.51 o                         
  -7   1   4       1002.60       1010.06        36.82 o                         
  -6   1   4        310.43        293.72        14.65 o                         
  -5   1   4        114.42        129.29         8.49 o                         
  -4   1   4       2852.82       2721.29        63.59 o                         
  -3   1   4        263.20        260.21        11.49 o                         
  -2   1   4       3357.38       3358.08        81.55 o                         
  -1   1   4       1049.39       1103.71        33.01 o                         
   0   1   4         88.07         92.92         5.91 o                         
   1   1   4       1287.01       1334.97        33.15 o                         
   2   1   4       3060.33       3094.88        80.33 o                         
   3   1   4        397.51        382.64        12.84 o                         
   4   1   4       2940.98       2873.34        68.15 o                         
   5   1   4        195.39        198.21        10.98 o                         
   6   1   4        363.42        349.25        13.80 o                         
   7   1   4        970.78        985.38        32.95 o                         
   8   1   4         41.21         48.97        11.37 o                         
   9   1   4        750.38        728.90        36.58 o                         
  10   1   4        323.62        303.89        26.49 o                         
  11   1   4        139.06        146.38        35.43 o                         
 -11   2   4          1.04          1.76        20.90 o                         
 -10   2   4        243.59        257.22        22.31 o                         
  -9   2   4          1.01          0.27         9.80 o                         
  -8   2   4        204.82        226.06        18.10 o                         
  -7   2   4        716.05        662.16        36.63 o                         
  -6   2   4        990.71        978.06        30.60 o                         
  -5   2   4        834.27        856.01        25.86 o                         
  -4   2   4         34.20         40.69         4.81 o                         
  -3   2   4         26.36         27.76         5.02 o                         
  -2   2   4       8455.87       8625.36       240.65 o                         
  -1   2   4       1499.15       1609.62        51.79 o                         
   0   2   4       1130.13       1313.37        35.57 o                         
   1   2   4       2266.81       2242.78        70.23 o                         
   2   2   4       9407.03       9503.50       242.03 o                         
   3   2   4          9.38         10.26         3.10 o                         
   4   2   4         77.30         89.31         8.08 o                         
   5   2   4        868.17        889.37        23.82 o                         
   6   2   4        855.61        844.29        27.20 o                         
   7   2   4        475.36        457.59        19.60 o                         
   8   2   4        232.06        238.14        20.42 o                         
   9   2   4          1.17          1.57        11.74 o                         
  10   2   4        257.52        281.97        28.34 o                         
  11   2   4          2.65          0.79        16.69 o                         
 -11   3   4         38.45         33.02        19.99 o                         
 -10   3   4        225.31        245.35        21.86 o                         
  -9   3   4        333.07        379.45        24.16 o                         
  -8   3   4         73.78         76.14        12.99 o                         
  -7   3   4         23.43         23.54         7.70 o                         
  -6   3   4        167.57        168.46        11.92 o                         
  -5   3   4        858.86        836.74        25.82 o                         
  -4   3   4       1419.84       1311.49        36.28 o                         
  -3   3   4       2448.06       2321.01        55.05 o                         
  -2   3   4       1511.64       1292.53        77.66 o                         
  -1   3   4       3443.48       3493.34        86.76 o                         
   0   3   4          7.40          9.41         3.38 o                         
   1   3   4       3331.26       3382.92        85.87 o                         
   2   3   4        997.77        990.38        27.81 o                         
   3   3   4       2163.51       2058.48        53.13 o                         
   4   3   4       1319.72       1270.04        30.82 o                         
   5   3   4        890.80        866.17        23.60 o                         
   6   3   4        253.83        245.45        13.18 o                         
   7   3   4          9.46          3.86         7.53 o                         
   8   3   4         51.86         47.60        10.82 o                         
   9   3   4        255.37        239.97        22.82 o                         
  10   3   4        146.17        180.15        29.15 o                         
  11   3   4         13.75          2.99        34.12 o                         
 -10   4   4        396.10        423.40        28.07 o                         
  -9   4   4        149.35        171.37        18.37 o                         
  -8   4   4         81.01         80.97        11.69 o                         
  -7   4   4       1088.34       1101.88        33.88 o                         
  -6   4   4        914.44        911.92        28.41 o                         
  -5   4   4       1318.01       1337.77        35.28 o                         
  -4   4   4         52.15         63.50         7.75 o                         
  -2   4   4       6504.51       6548.25       144.29 o                         
  -1   4   4       2839.77       2812.57        62.79 o                         
   0   4   4        708.87        872.12        24.48 o                         
   1   4   4       2782.93       2771.75        66.53 o                         
   2   4   4       7027.19       7017.90       144.91 o                         
   3   4   4        447.97        418.63        12.93 o                         
   4   4   4         47.66         53.48         6.41 o                         
   5   4   4       1101.05       1148.45        39.77 o                         
   6   4   4        849.89        848.78        30.26 o                         
   7   4   4       1032.34       1033.73        35.83 o                         
   8   4   4         49.96         42.82        11.15 o                         
   9   4   4        132.96        168.41        22.64 o                         
  10   4   4        491.67        518.77        42.63 o                         
 -10   5   4         79.98         62.44        18.97 o                         
  -9   5   4        177.89        176.27        18.96 o                         
  -8   5   4         46.03         51.22        11.30 o                         
  -7   5   4        599.90        582.09        24.23 o                         
  -6   5   4        178.70        172.02        12.73 o                         
  -5   5   4       1776.42       1733.41        44.21 o                         
  -4   5   4         35.00         29.39         6.41 o                         
  -3   5   4       7980.69       7737.56       169.99 o                         
  -2   5   4        268.45        199.31        29.03 o                         
  -1   5   4       2303.18       2411.64        59.19 o                         
   0   5   4          7.15          7.90         3.74 o                         
   1   5   4       2786.65       2842.91        64.31 o                         
   2   5   4        122.05        102.37         7.23 o                         
   3   5   4       8375.12       8203.99       170.73 o                         
   4   5   4         19.28         18.22         5.41 o                         
   5   5   4       1615.18       1586.42        46.78 o                         
   6   5   4        258.77        256.95        16.78 o                         
   7   5   4        416.24        413.51        24.12 o                         
   8   5   4         22.50         23.83        11.17 o                         
   9   5   4        234.14        244.68        26.22 o                         
  10   5   4        122.07        132.02        26.85 o                         
 -10   6   4        184.66        201.09        30.57 o                         
  -9   6   4        730.56        686.10        31.28 o                         
  -8   6   4        457.22        472.61        23.30 o                         
  -7   6   4        806.38        808.45        29.11 o                         
  -6   6   4        468.87        472.54        19.70 o                         
  -5   6   4        301.66        249.02        27.51 o                         
  -4   6   4        131.75        136.50        10.36 o                         
  -3   6   4         41.05         40.87         6.79 o                         
  -2   6   4        208.26        187.89         9.35 o                         
  -1   6   4       1190.79       1051.67        27.54 o                         
   0   6   4       1086.70       1027.39        27.56 o                         
   1   6   4       1332.20       1191.62        30.28 o                         
   2   6   4        226.96        209.05        10.49 o                         
   3   6   4        118.23        118.71        10.04 o                         
   4   6   4        179.72        179.17        12.38 o                         
   5   6   4        129.48        133.02        12.16 o                         
   6   6   4        344.03        343.43        19.41 o                         
   7   6   4        815.89        838.77        34.24 o                         
   8   6   4        612.41        644.75        37.41 o                         
   9   6   4        740.70        777.44        43.73 o                         
  10   6   4        154.09        224.75        59.40 o                         
 -10   7   4         43.12         26.91        20.19 o                         
  -9   7   4        440.25        461.44        25.83 o                         
  -8   7   4         23.11         29.76        11.05 o                         
  -7   7   4        332.44        325.41        19.14 o                         
  -6   7   4          3.75          1.23         6.89 o                         
  -5   7   4       1322.99       1323.99        39.43 o                         
  -4   7   4         16.47         19.13         6.67 o                         
  -3   7   4        254.10        213.79        12.32 o                         
  -2   7   4        985.25       1048.58        27.02 o                         
  -1   7   4       4264.83       4334.96        91.72 o                         
   0   7   4         45.78         52.35         5.49 o                         
   1   7   4       4359.78       4443.11        98.08 o                         
   2   7   4        870.77        967.67        28.55 o                         
   3   7   4        255.89        224.48        12.12 o                         
   4   7   4         26.70         30.40         8.27 o                         
   5   7   4       1510.17       1536.00        47.54 o                         
   6   7   4         13.13          8.76         8.24 o                         
   7   7   4        532.08        526.31        26.14 o                         
   8   7   4         18.75         20.79        14.90 o                         
   9   7   4        368.42        341.54        32.32 o                         
  10   7   4         18.57         16.91        37.26 o                         
  -9   8   4        240.81        251.37        21.49 o                         
  -8   8   4         41.77         36.39        11.95 o                         
  -7   8   4        561.75        547.43        26.18 o                         
  -6   8   4         64.69         56.56        10.37 o                         
  -5   8   4        336.10        300.33        23.22 o                         
  -4   8   4        299.06        319.99        16.06 o                         
  -3   8   4         57.29         50.95         8.09 o                         
  -2   8   4        465.54        470.04        18.68 o                         
  -1   8   4        851.81        785.48        23.77 o                         
   0   8   4         68.19         91.51         7.83 o                         
   1   8   4       1049.37        943.76        24.83 o                         
   2   8   4        704.59        692.07        44.11 o                         
   3   8   4        156.21        145.80        13.27 o                         
   4   8   4        212.07        235.80        16.11 o                         
   5   8   4        155.33        161.16        14.69 o                         
   6   8   4         24.88         18.67         9.76 o                         
   7   8   4        486.20        518.61        30.96 o                         
   8   8   4         35.76         57.80        15.48 o                         
   9   8   4        367.57        350.13        28.22 o                         
  -9   9   4        203.60        191.00        23.79 o                         
  -8   9   4         47.71         36.15        12.78 o                         
  -7   9   4        922.98        909.13        36.54 o                         
  -6   9   4        140.19        139.08        15.15 o                         
  -5   9   4         73.36         81.17        10.84 o                         
  -4   9   4        195.98        198.38        13.76 o                         
  -3   9   4        135.65        151.01        12.01 o                         
  -2   9   4        791.26        804.07        26.27 o                         
  -1   9   4       1723.77       1697.84        41.86 o                         
   0   9   4         17.42         17.34         6.01 o                         
   1   9   4       1783.16       1742.17        42.20 o                         
   2   9   4        804.25        796.25        26.15 o                         
   3   9   4        186.42        204.15        14.82 o                         
   4   9   4        182.01        174.49        15.01 o                         
   5   9   4        240.46        227.29        19.59 o                         
   6   9   4        218.31        251.51        18.69 o                         
   7   9   4       1112.11       1094.62        46.30 o                         
   8   9   4         13.56          6.51        12.89 o                         
   9   9   4        220.16        267.19        34.11 o                         
  -9  10   4         38.61         20.07        21.10 o                         
  -8  10   4        851.82        865.91        37.44 o                         
  -7  10   4        205.16        210.73        18.97 o                         
  -6  10   4        237.75        227.07        18.29 o                         
  -5  10   4        398.25        415.88        22.00 o                         
  -4  10   4         74.12         71.06        10.85 o                         
  -3  10   4         10.71         11.59         7.26 o                         
  -2  10   4         10.79         14.67         7.16 o                         
  -1  10   4        452.32        459.66        22.00 o                         
   0  10   4       1832.24       1811.78        44.74 o                         
   1  10   4        577.17        606.74        20.35 o                         
   2  10   4         13.27         15.55         7.43 o                         
   3  10   4         27.54         30.04         9.53 o                         
   4  10   4        221.92        206.72        21.86 o                         
   5  10   4        301.89        311.41        20.77 o                         
   6  10   4        171.95        190.11        21.27 o                         
   7  10   4        153.39        165.46        21.27 o                         
   8  10   4        866.46        914.62        45.35 o                         
   9  10   4         33.56         38.73        27.72 o                         
  -8  11   4         17.26         21.33        16.01 o                         
  -7  11   4        155.76        162.46        18.07 o                         
  -6  11   4        148.69        122.95        15.82 o                         
  -5  11   4        387.28        386.87        22.88 o                         
  -4  11   4       1069.20       1083.49        38.95 o                         
  -3  11   4        801.03        772.57        33.23 o                         
  -2  11   4        101.96         84.60        12.03 o                         
  -1  11   4       1695.27       1700.19        46.51 o                         
   0  11   4         44.24         50.96         8.71 o                         
   1  11   4       1275.00       1314.58        38.28 o                         
   2  11   4        170.86        158.57        14.47 o                         
   3  11   4       1169.38       1099.51        88.43 o                         
   4  11   4       1211.23       1230.82        41.26 o                         
   5  11   4        527.15        537.09        26.42 o                         
   6  11   4        249.58        266.77        24.17 o                         
   7  11   4        115.08        142.27        21.92 o                         
   8  11   4          7.89         -5.75        21.40 o                         
  -7  12   4         48.11         57.03        17.19 o                         
  -6  12   4        271.94        275.15        21.72 o                         
  -5  12   4         59.21         43.76        12.10 o                         
  -4  12   4         63.43         74.05        14.24 o                         
  -3  12   4          4.96         -1.38         9.33 o                         
  -2  12   4        411.12        406.02        24.71 o                         
  -1  12   4          5.10         -4.53         8.08 o                         
   0  12   4        473.77        469.43        23.04 o                         
   1  12   4          6.61          7.26         7.55 o                         
   2  12   4        603.32        623.35        26.65 o                         
   3  12   4         14.52         12.39        10.47 o                         
   4  12   4         19.90         16.98        11.27 o                         
   5  12   4         60.28         52.55        15.28 o                         
   6  12   4        255.53        290.65        26.40 o                         
   7  12   4         41.41         20.30        19.23 o                         
  -7  13   4         10.50         16.22        15.69 o                         
  -6  13   4         85.82         68.98        16.19 o                         
  -5  13   4          1.75         -5.67        10.70 o                         
  -4  13   4        413.52        448.09        27.55 o                         
  -3  13   4         43.96         45.61        21.85 o                         
  -2  13   4        802.33        873.58        35.31 o                         
  -1  13   4         30.14         27.71        11.57 o                         
   0  13   4         11.69          4.99         9.32 o                         
   1  13   4         50.36         43.60        11.91 o                         
   2  13   4        573.91        623.49        29.83 o                         
   3  13   4        153.79        147.66        16.66 o                         
   4  13   4        403.43        435.05        25.57 o                         
   5  13   4          5.10         -1.39        13.36 o                         
   6  13   4        120.38        128.45        21.28 o                         
   7  13   4         10.90          7.07        25.38 o                         
  -6  14   4        243.03        256.18        30.13 o                         
  -5  14   4          0.20          2.68        12.88 o                         
  -4  14   4          2.54          0.87        11.26 o                         
  -3  14   4         19.60         12.06        11.99 o                         
  -2  14   4        380.47        446.73        27.78 o                         
  -1  14   4          2.59         -6.26         9.98 o                         
   0  14   4        136.13        145.87        19.67 o                         
   1  14   4          1.06          0.64        13.16 o                         
   2  14   4        524.59        584.43        28.57 o                         
   3  14   4         39.72         43.51        13.69 o                         
   4  14   4          5.56          3.18        12.91 o                         
   5  14   4          0.27        -12.72        14.23 o                         
   6  14   4        230.14        277.29        45.91 o                         
  -5  15   4         17.49          8.19        20.37 o                         
  -4  15   4         99.02        104.27        19.94 o                         
  -3  15   4        236.53        245.72        23.12 o                         
  -2  15   4        430.35        416.76        27.30 o                         
  -1  15   4        192.38        201.37        21.18 o                         
   0  15   4         15.83         11.42        15.86 o                         
   1  15   4        468.21        400.64        46.13 o                         
   2  15   4        292.61        315.89        27.81 o                         
   3  15   4        148.83        173.78        21.16 o                         
   4  15   4         72.42         91.56        22.24 o                         
   5  15   4          7.95          3.80        26.53 o                         
  -3  16   4         52.54         50.41        19.84 o                         
  -2  16   4          8.85          9.74        15.99 o                         
  -1  16   4        178.02        202.20        24.52 o                         
   0  16   4        789.32        873.56        58.62 o                         
   1  16   4        182.84        203.51        32.29 o                         
   2  16   4         12.92          3.82        25.50 o                         
   3  16   4         31.12         31.52        28.19 o                         
  -9   0   5         88.73         85.56        21.66 o                         
  -5   0   5       4622.62       4622.56       136.89 o                         
   1   0   5       2739.15       2660.54       112.17 o                         
   3   0   5       6565.18       6331.34       191.18 o                         
   5   0   5       3636.50       3882.29       156.45 o                         
   7   0   5        327.87        314.67        27.39 o                         
   9   0   5        150.49        192.21        32.40 o                         
  11   0   5        384.27        451.44        52.78 o                         
 -11   1   5        323.63        303.86        44.09 o                         
 -10   1   5          4.09          1.04        11.20 o                         
  -9   1   5        366.01        373.73        27.02 o                         
  -8   1   5        474.54        478.43        27.42 o                         
  -6   1   5        897.03        938.26        31.15 o                         
  -5   1   5       2120.12       2209.74        62.59 o                         
  -4   1   5        703.45        631.42        22.22 o                         
  -3   1   5       3870.52       3600.93        79.12 o                         
  -2   1   5        381.92        412.73        14.45 o                         
  -1   1   5       3806.18       3648.32        91.64 o                         
   0   1   5        659.53        665.20        20.60 o                         
   2   1   5        421.20        443.46        15.00 o                         
   4   1   5        884.30        814.07        21.33 o                         
   5   1   5       3190.27       3013.73        87.91 o                         
   7   1   5        336.63        332.44        19.84 o                         
   8   1   5        339.41        325.41        24.55 o                         
  10   1   5          2.74         -2.02        15.03 o                         
 -10   2   5         56.26         65.57        15.12 o                         
  -9   2   5        465.90        460.73        26.86 o                         
  -8   2   5        138.28        122.72        15.51 o                         
  -7   2   5        370.43        397.84        22.04 o                         
  -6   2   5        209.23        194.55        12.24 o                         
  -5   2   5        534.44        491.91        19.22 o                         
  -4   2   5       2385.85       2321.79        47.64 o                         
  -3   2   5       1843.77       1809.54        42.88 o                         
   0   2   5         34.43         23.77         4.27 o                         
   1   2   5       3447.90       3167.21        79.64 o                         
   2   2   5        285.96        335.40        13.78 o                         
   4   2   5       1916.92       1837.29        53.25 o                         
   5   2   5        699.93        712.98        24.69 o                         
   8   2   5        232.61        254.83        21.57 o                         
  10   2   5         17.34          8.75        13.45 o                         
 -10   3   5         19.71          6.53        12.04 o                         
  -9   3   5        753.20        800.71        36.05 o                         
  -8   3   5        161.98        160.19        16.79 o                         
  -7   3   5       1318.68       1352.86        41.56 o                         
  -6   3   5        179.45        165.79        11.83 o                         
  -5   3   5       3380.62       3522.15        81.17 o                         
  -4   3   5        865.91        803.54        24.15 o                         
  -2   3   5        209.67        194.73         9.59 o                         
  -1   3   5       2635.97       2398.62        54.58 o                         
   0   3   5        605.62        555.30        17.61 o                         
   3   3   5       2681.67       2611.32        69.48 o                         
   7   3   5       1756.56       1733.43        56.18 o                         
   8   3   5         50.52         49.53        30.67 o                         
  10   3   5         63.57         49.98        21.57 o                         
 -10   4   5         18.41         29.63        13.61 o                         
  -9   4   5         68.43         67.17        14.62 o                         
  -8   4   5         88.39         83.53        14.09 o                         
  -7   4   5       1432.20       1421.89        43.66 o                         
  -6   4   5       1833.00       1785.98        47.45 o                         
  -4   4   5        515.49        513.17        17.73 o                         
  -1   4   5        699.27        719.59        19.11 o                         
   0   4   5        643.26        578.59        17.49 o                         
   1   4   5        583.03        527.17        17.30 o                         
   2   4   5       2644.02       2447.79        72.18 o                         
   3   4   5        394.64        393.77        14.41 o                         
   4   4   5        396.16        400.05        15.79 o                         
   5   4   5       2335.93       2427.52        68.50 o                         
   7   4   5       1760.88       1789.26        53.15 o                         
   8   4   5        253.43        233.32        34.06 o                         
   9   4   5         85.01         89.98        19.48 o                         
  10   4   5         64.20         97.81        31.10 o                         
 -10   5   5        279.89        296.49        41.21 o                         
  -9   5   5         50.51         41.79        14.82 o                         
  -8   5   5        337.37        344.51        21.00 o                         
  -7   5   5        889.12        828.11        31.31 o                         
  -6   5   5        818.75        784.17        28.50 o                         
  -5   5   5        646.96        626.13        22.43 o                         
  -4   5   5          3.84         -1.84         4.80 o                         
  -3   5   5       1791.41       1764.77        44.32 o                         
  -2   5   5       4711.90       4518.05        93.34 o                         
  -1   5   5         10.28         12.68         4.28 o                         
   0   5   5        305.31        252.99        10.87 o                         
   1   5   5         25.07         28.71         4.11 o                         
   4   5   5          5.58          4.45         5.95 o                         
   8   5   5        267.31        255.42        22.63 o                         
   9   5   5         86.30         88.95        18.94 o                         
  10   5   5         79.49         91.06        27.87 o                         
 -10   6   5         86.38        102.22        26.15 o                         
  -9   6   5         46.26         31.88        14.35 o                         
  -8   6   5        787.62        718.24        27.70 o                         
  -7   6   5         11.04         14.36         8.36 o                         
  -5   6   5       2321.75       2280.48        57.60 o                         
  -4   6   5        136.18        125.56        10.63 o                         
  -3   6   5        903.11        944.58        28.02 o                         
  -2   6   5       2191.59       2150.12        48.73 o                         
  -1   6   5         41.58         57.01        22.15 o                         
   0   6   5        178.92        147.10         8.82 o                         
   1   6   5        118.40        130.93         7.17 o                         
   4   6   5        226.15        217.67        13.74 o                         
   6   6   5       1024.34       1010.17        35.07 o                         
   7   6   5         20.69         26.07         9.99 o                         
   8   6   5        524.79        509.83        26.90 o                         
   9   6   5        102.63         76.68        22.12 o                         
 -10   7   5        302.94        332.19        62.85 o                         
  -9   7   5         72.71         53.44        14.90 o                         
  -8   7   5        610.42        582.68        26.42 o                         
  -7   7   5        243.79        263.88        17.36 o                         
  -6   7   5        114.57         90.37        11.27 o                         
  -5   7   5        651.52        591.05        23.09 o                         
  -4   7   5       1744.55       1639.89        42.67 o                         
  -3   7   5        238.28        228.50        12.88 o                         
  -1   7   5        184.48        194.98        10.15 o                         
   0   7   5        595.38        525.13        15.91 o                         
   1   7   5         70.18         93.07        28.28 o                         
   2   7   5        355.73        333.13        14.73 o                         
   3   7   5        162.46        160.16        12.89 o                         
   4   7   5       1451.88       1438.86        45.08 o                         
   7   7   5         75.43        114.47        41.75 o                         
   9   7   5         21.83         29.12        15.98 o                         
  10   7   5        103.81         68.98        45.79 o                         
  -9   8   5          7.80          2.06        12.51 o                         
  -8   8   5        649.31        611.52        29.58 o                         
  -7   8   5        266.30        242.19        18.90 o                         
  -6   8   5        164.85        168.90        14.36 o                         
  -5   8   5         99.03         80.86        10.67 o                         
  -4   8   5       5195.98       4961.09       108.86 o                         
  -3   8   5        163.08        159.58        11.70 o                         
  -2   8   5        358.05        350.31        16.03 o                         
  -1   8   5         33.17         30.00         6.06 o                         
   0   8   5       1689.44       1667.19        40.52 o                         
   1   8   5         30.31         38.58         6.65 o                         
   2   8   5        379.95        368.08        18.43 o                         
   4   8   5       4532.12       4461.46       116.48 o                         
   6   8   5        102.74        109.22        14.10 o                         
   7   8   5        370.88        396.54        29.58 o                         
   9   8   5         13.65         -6.31        22.70 o                         
  -9   9   5         63.69         70.47        18.69 o                         
  -8   9   5        294.16        295.94        22.78 o                         
  -7   9   5         51.19         66.01        13.30 o                         
  -6   9   5        203.62        201.03        17.04 o                         
  -5   9   5        166.95        159.59        13.94 o                         
  -4   9   5       1594.29       1535.03        43.60 o                         
  -2   9   5        444.23        420.13        18.01 o                         
   0   9   5       2886.25       2878.08        64.87 o                         
   1   9   5        326.93        325.47        14.56 o                         
   2   9   5        319.34        326.68        18.87 o                         
   3   9   5        653.64        595.19        25.40 o                         
   5   9   5        325.53        300.92        25.03 o                         
   7   9   5         48.84         43.33        13.60 o                         
   8   9   5        503.70        478.88        30.95 o                         
   9   9   5         28.46          4.62        19.15 o                         
  -8  10   5        170.95        162.42        20.71 o                         
  -7  10   5         83.70         57.61        13.61 o                         
  -4  10   5        317.77        308.41        17.53 o                         
  -3  10   5        617.58        601.05        23.76 o                         
  -2  10   5        394.99        348.02        19.34 o                         
  -1  10   5        107.26        120.58        12.67 o                         
   0  10   5       1312.42       1284.33        37.17 o                         
   1  10   5        198.16        213.63        13.58 o                         
   3  10   5        607.30        600.47        26.19 o                         
   4  10   5        204.09        211.28        17.41 o                         
   5  10   5        269.48        269.42        19.52 o                         
   6  10   5        390.66        352.96        22.57 o                         
   7  10   5        114.82         99.79        18.60 o                         
   8  10   5        164.39        183.96        30.34 o                         
  -8  11   5         61.67         54.42        20.36 o                         
  -7  11   5         67.46         61.07        14.69 o                         
  -6  11   5        350.15        300.21        21.52 o                         
  -4  11   5         19.68         15.73         9.48 o                         
  -1  11   5        864.35        870.73        41.07 o                         
   0  11   5        363.28        359.35        19.84 o                         
   1  11   5        608.61        608.51        27.39 o                         
   2  11   5        941.25        939.68        34.57 o                         
   3  11   5        626.95        590.75        27.02 o                         
   4  11   5         62.95         63.09        12.96 o                         
   5  11   5        586.64        644.85        30.27 o                         
   7  11   5        231.59        234.75        24.57 o                         
   8  11   5         25.60         23.51        26.69 o                         
  -7  12   5        446.06        469.51        33.44 o                         
  -6  12   5        365.24        350.45        23.85 o                         
  -5  12   5        149.60        191.74        19.73 o                         
  -4  12   5         27.91         20.90        11.94 o                         
  -2  12   5        439.11        396.95        22.33 o                         
  -1  12   5        391.58        372.91        21.30 o                         
   0  12   5         29.24         23.90         9.73 o                         
   3  12   5       1036.49        984.73        37.31 o                         
   4  12   5         24.78          3.32        10.51 o                         
   5  12   5        113.67        115.88        17.03 o                         
  -6  13   5         25.90          6.17        14.17 o                         
  -5  13   5        248.18        240.73        22.14 o                         
  -4  13   5         89.52         84.62        15.97 o                         
  -3  13   5        539.42        531.46        28.99 o                         
  -2  13   5        242.51        214.74        19.35 o                         
  -1  13   5       1786.03       1846.30        56.35 o                         
   0  13   5         44.87         29.09        14.07 o                         
   2  13   5        123.94        122.39        16.15 o                         
   3  13   5        462.89        424.57        25.47 o                         
   4  13   5        133.38        109.25        17.04 o                         
   5  13   5         75.85        101.53        19.72 o                         
   6  13   5         47.74         35.78        26.55 o                         
  -5  14   5        223.66        265.24        26.26 o                         
  -4  14   5         90.12         81.72        16.49 o                         
  -3  14   5        517.28        531.15        29.84 o                         
  -2  14   5        139.69        158.22        18.61 o                         
  -1  14   5        557.93        584.56        34.31 o                         
   0  14   5          5.69         -3.86        13.97 o                         
   2  14   5         42.17         22.76        13.47 o                         
   3  14   5        460.03        485.00        27.89 o                         
   4  14   5         79.53         77.24        17.68 o                         
   5  14   5        219.32        213.84        28.43 o                         
  -4  15   5         86.45         97.46        22.50 o                         
  -3  15   5        452.44        401.47        68.98 o                         
  -2  15   5        190.88        212.25        21.82 o                         
  -1  15   5        755.47        740.64        43.80 o                         
   0  15   5          0.25         -8.14        15.12 o                         
   1  15   5        467.51        447.88        38.17 o                         
   2  15   5         54.69         83.69        31.70 o                         
   3  15   5        161.77        142.56        20.44 o                         
   4  15   5         34.12         18.87        17.60 o                         
  -3  16   5        137.95        104.01        28.57 o                         
  -2  16   5        106.67        101.54        27.99 o                         
  -1  16   5         98.69        135.72        54.92 o                         
   0  16   5          8.70         16.26        22.16 o                         
   1  16   5        320.58        350.98        39.67 o                         
   2  16   5        227.07        232.85        34.41 o                         
   3  16   5        462.90        483.62        80.50 o                         
 -10   0   6        335.05        377.89        49.54 o                         
  -8   0   6          9.37         12.93        14.86 o                         
  -6   0   6       1676.48       1705.50        84.20 o                         
  -4   0   6       3718.33       3742.53       117.91 o                         
  -2   0   6       5044.33       5024.59       160.01 o                         
   0   0   6        495.49        500.42        25.33 o                         
   2   0   6       3980.08       4080.03       137.07 o                         
   4   0   6       3701.73       3658.56       117.10 o                         
   6   0   6       2411.44       2393.53        88.30 o                         
   8   0   6         30.92         33.79        14.49 o                         
  10   0   6        489.91        515.72        52.20 o                         
 -10   1   6         34.26         37.13        14.06 o                         
  -9   1   6          6.70          5.90        10.78 o                         
  -8   1   6       2819.33       2790.86        94.80 o                         
  -7   1   6        202.04        215.53        21.32 o                         
  -6   1   6        527.88        529.07        26.39 o                         
  -5   1   6        285.90        293.60        16.37 o                         
  -4   1   6        172.96        175.06         9.75 o                         
  -3   1   6         32.33         29.03         4.85 o                         
  -2   1   6        921.03        927.95        27.01 o                         
  -1   1   6        710.39        724.65        25.90 o                         
   0   1   6      51294.09      51152.70      1215.94 o                         
   1   1   6       1018.88       1019.64        26.92 o                         
   2   1   6       1203.16       1240.15        29.42 o                         
   3   1   6         25.25         23.55         3.85 o                         
   5   1   6        302.88        304.04        14.88 o                         
   6   1   6        448.55        428.38        21.42 o                         
   7   1   6         79.65         82.27        11.83 o                         
   8   1   6       3059.79       3134.39        96.95 o                         
   9   1   6         20.29         16.22        12.02 o                         
  10   1   6         77.89         72.85        20.29 o                         
 -10   2   6        260.31        281.88        24.04 o                         
  -9   2   6        829.48        866.22        38.11 o                         
  -8   2   6          4.40          2.45         9.77 o                         
  -7   2   6       1037.14        983.16        39.31 o                         
  -6   2   6        675.23        668.02        25.89 o                         
  -5   2   6        971.79        990.37        29.27 o                         
  -4   2   6       5554.01       5505.79       120.86 o                         
  -3   2   6         46.26         49.20         5.08 o                         
  -2   2   6       3943.12       3874.06        84.93 o                         
  -1   2   6       1841.97       1773.86        44.04 o                         
   0   2   6          8.45         11.97         4.24 o                         
   1   2   6       1434.78       1374.40        38.98 o                         
   2   2   6       3131.09       3235.58        91.43 o                         
   3   2   6         38.26         51.23         8.81 o                         
   4   2   6       5598.80       5551.41       130.40 o                         
   6   2   6        739.20        735.67        28.40 o                         
   7   2   6       1230.73       1235.15        45.86 o                         
   8   2   6         10.17          6.27        10.99 o                         
   9   2   6        839.83        852.43        41.47 o                         
  10   2   6        218.25        257.28        29.70 o                         
 -10   3   6       1066.67       1103.21        57.64 o                         
  -9   3   6         85.48         79.71        15.72 o                         
  -8   3   6         11.02          7.58         9.88 o                         
  -7   3   6       1066.46       1102.03        40.82 o                         
  -6   3   6       2897.13       2893.79        67.41 o                         
  -4   3   6        363.54        374.33        15.92 o                         
  -2   3   6      11504.24      11640.05       244.42 o                         
  -1   3   6       2148.17       2136.58        54.24 o                         
   0   3   6       1322.53       1515.77        37.05 o                         
   1   3   6       2899.44       2759.52        69.78 o                         
   2   3   6      13349.54      13434.22       281.45 o                         
   3   3   6        587.60        610.77        19.26 o                         
   4   3   6        448.53        469.48        16.41 o                         
   5   3   6        293.21        279.78        15.22 o                         
   6   3   6       2515.44       2497.22        76.73 o                         
   7   3   6       1098.00       1086.84        44.66 o                         
   8   3   6         21.86         24.07        12.22 o                         
   9   3   6        177.74        200.10        21.16 o                         
  10   3   6       1176.64       1239.63        53.07 o                         
 -10   4   6        159.77        194.73        25.74 o                         
  -9   4   6         34.69         25.69        12.79 o                         
  -8   4   6         10.81         10.05        10.04 o                         
  -7   4   6         74.84         81.54        11.08 o                         
  -6   4   6        806.39        808.88        28.21 o                         
  -5   4   6       1646.37       1643.99        48.04 o                         
  -4   4   6       1292.82       1278.53        34.89 o                         
  -3   4   6      11701.94      11550.32       244.76 o                         
  -2   4   6       1496.59       1502.73        34.43 o                         
   0   4   6          7.72          9.51         4.15 o                         
   1   4   6        192.73        187.70         8.55 o                         
   2   4   6       1290.26       1370.60        36.25 o                         
   3   4   6      11670.78      11694.41       246.38 o                         
   4   4   6       1209.81       1243.73        37.26 o                         
   5   4   6       1751.87       1790.67        52.70 o                         
   6   4   6        914.89        928.64        31.32 o                         
   7   4   6         21.61         23.01        13.41 o                         
   8   4   6         23.51         21.85        12.10 o                         
   9   4   6         63.14         59.47        15.53 o                         
  10   4   6         96.28        107.93        24.54 o                         
 -10   5   6         45.44         38.08        24.16 o                         
  -9   5   6        796.34        801.33        40.57 o                         
  -8   5   6        369.88        340.11        25.95 o                         
  -7   5   6       1063.96       1073.79        35.54 o                         
  -6   5   6         28.70         33.53         8.60 o                         
  -5   5   6        831.77        792.27        25.53 o                         
  -4   5   6         99.82        110.60         9.91 o                         
  -3   5   6        501.04        538.70        19.42 o                         
  -2   5   6       1702.18       1768.81        45.88 o                         
  -1   5   6       4518.36       4483.18        91.94 o                         
   0   5   6        947.22        936.96        26.18 o                         
   1   5   6       4314.87       4351.41        91.82 o                         
   2   5   6       1898.79       1945.33        45.78 o                         
   4   5   6        153.44        166.12        12.16 o                         
   5   5   6        606.10        628.73        26.18 o                         
   6   5   6         18.33         20.80         8.74 o                         
   7   5   6       1128.62       1160.85        38.72 o                         
   8   5   6        252.97        253.71        26.15 o                         
   9   5   6        735.75        720.72        43.73 o                         
  10   5   6         33.80         22.13        22.36 o                         
 -10   6   6         18.50         18.26        24.49 o                         
  -9   6   6          6.78          6.57        11.82 o                         
  -8   6   6          2.71         -1.61         9.10 o                         
  -7   6   6         11.41          9.41         8.30 o                         
  -6   6   6        116.77        115.78        12.02 o                         
  -5   6   6       4826.18       4741.35       106.66 o                         
  -4   6   6        219.21        235.99        13.83 o                         
  -3   6   6       3540.92       3416.25        79.10 o                         
  -2   6   6        126.74        134.84         9.99 o                         
  -1   6   6        381.54        412.22        14.79 o                         
   0   6   6          3.49         12.49         4.82 o                         
   3   6   6       3464.16       3364.33        85.15 o                         
   4   6   6        207.41        191.52        13.93 o                         
   5   6   6       4466.66       4506.76       114.44 o                         
   6   6   6         41.17         42.07        11.30 o                         
   7   6   6         20.94         18.99         9.81 o                         
   8   6   6          4.02          0.03        12.59 o                         
   9   6   6         15.22          9.60        18.47 o                         
  10   6   6         11.79         30.67        38.46 o                         
  -9   7   6        885.19        886.64        49.70 o                         
  -8   7   6        241.96        219.63        17.75 o                         
  -7   7   6       1168.54       1093.06        37.07 o                         
  -6   7   6         41.17         51.69        10.21 o                         
  -5   7   6         49.50         57.34         9.80 o                         
  -4   7   6        504.30        537.56        21.81 o                         
  -3   7   6        209.19        204.53        13.26 o                         
  -2   7   6       1218.07       1191.21        33.92 o                         
  -1   7   6       2758.99       2728.29        63.14 o                         
   0   7   6       1291.13       1331.84        33.49 o                         
   1   7   6       3116.38       3034.67        68.40 o                         
   3   7   6        345.12        353.04        20.28 o                         
   4   7   6        605.78        617.69        25.00 o                         
   5   7   6         24.70         23.01        10.02 o                         
   6   7   6         24.47         36.76        10.89 o                         
   7   7   6       1161.96       1173.69        40.84 o                         
   8   7   6        162.41        172.24        19.61 o                         
   9   7   6        817.44        829.10        56.96 o                         
  -9   8   6        699.80        714.38        44.74 o                         
  -8   8   6         28.19         20.22        11.89 o                         
  -7   8   6       1939.43       1836.10        53.05 o                         
  -6   8   6         13.12         17.63         8.99 o                         
  -5   8   6        694.74        685.52        26.08 o                         
  -4   8   6        102.33        108.68        11.39 o                         
  -3   8   6       1496.49       1522.02        38.93 o                         
  -2   8   6       1394.25       1370.10        36.45 o                         
  -1   8   6       6578.71       6593.00       142.94 o                         
   0   8   6          3.30          7.78         5.74 o                         
   1   8   6       5469.17       5511.14       132.45 o                         
   2   8   6       1110.87       1092.47        37.98 o                         
   3   8   6       1058.15       1070.06        39.18 o                         
   4   8   6         62.10         57.62        11.44 o                         
   5   8   6        661.20        664.91        28.72 o                         
   6   8   6         15.80         24.04        10.60 o                         
   7   8   6       1806.39       1831.18        61.99 o                         
   8   8   6         23.25         35.64        14.58 o                         
   9   8   6        575.62        610.06        91.87 o                         
  -9   9   6        207.52        186.17        32.14 o                         
  -8   9   6        556.89        569.19        29.68 o                         
  -7   9   6        593.61        565.60        27.59 o                         
  -6   9   6        127.66        125.64        14.14 o                         
  -5   9   6        913.76        872.52        31.13 o                         
  -4   9   6        113.88         98.14        11.78 o                         
  -3   9   6        362.04        332.37        16.79 o                         
  -2   9   6          5.85          5.09         7.42 o                         
  -1   9   6       2925.34       2991.98        78.00 o                         
   0   9   6       1524.53       1486.42        40.88 o                         
   1   9   6       3005.91       3045.42        79.05 o                         
   2   9   6         18.80          7.24         8.17 o                         
   3   9   6        230.96        218.32        16.53 o                         
   4   9   6        217.28        216.84        17.96 o                         
   5   9   6        867.48        870.94        33.93 o                         
   6   9   6        155.87        178.20        17.50 o                         
   7   9   6        403.36        454.63        26.73 o                         
   8   9   6        530.76        602.24        36.48 o                         
   9   9   6        229.80        270.39        67.78 o                         
  -8  10   6         21.70          4.43        12.95 o                         
  -7  10   6         86.41         63.06        13.98 o                         
  -6  10   6        429.63        427.82        24.13 o                         
  -5  10   6       1051.25       1006.97        34.98 o                         
  -4  10   6        612.60        595.90        25.28 o                         
  -2  10   6         68.86         78.94        11.57 o                         
  -1  10   6         73.91         72.72        10.86 o                         
   0  10   6         83.76         95.62        12.96 o                         
   1  10   6         23.19         18.48         9.11 o                         
   2  10   6         59.68         52.19        11.22 o                         
   3  10   6        696.01        705.12        29.49 o                         
   4  10   6        654.80        677.10        28.95 o                         
   5  10   6       1029.65       1058.47        38.81 o                         
   6  10   6        375.04        373.35        24.14 o                         
   7  10   6         73.04         78.40        16.30 o                         
   8  10   6          7.31          6.55        18.42 o                         
  -8  11   6        610.48        664.12        50.76 o                         
  -7  11   6        194.34        173.32        19.01 o                         
  -6  11   6        303.19        293.40        21.72 o                         
  -5  11   6          0.86          2.79         9.71 o                         
  -4  11   6         31.35         40.56        11.57 o                         
  -3  11   6         62.53         58.41        12.17 o                         
  -2  11   6        683.15        650.97        27.36 o                         
  -1  11   6        395.53        407.73        21.37 o                         
   0  11   6       2030.71       2000.96        70.74 o                         
   1  11   6        348.11        349.63        20.98 o                         
   2  11   6        600.38        582.26        27.13 o                         
   3  11   6         76.40         78.49        13.28 o                         
   4  11   6          8.94          8.17        11.18 o                         
   5  11   6          0.42          2.22        10.49 o                         
   6  11   6        240.99        253.28        21.62 o                         
   7  11   6        219.52        222.66        32.74 o                         
   8  11   6        462.46        414.69        55.68 o                         
  -7  12   6         42.74         48.03        20.41 o                         
  -6  12   6        119.21        127.28        19.07 o                         
  -5  12   6        322.21        324.85        24.23 o                         
  -4  12   6       1831.26       1858.51        61.73 o                         
  -3  12   6       1274.00       1269.05        42.04 o                         
  -2  12   6        236.49        262.52        18.95 o                         
  -1  12   6        705.98        705.81        30.90 o                         
   0  12   6          0.39         -6.59        11.00 o                         
   1  12   6       1033.96       1002.09        42.61 o                         
   2  12   6        186.95        196.40        18.01 o                         
   3  12   6       1031.36       1029.27        40.63 o                         
   4  12   6       1727.17       1786.73        57.89 o                         
   5  12   6        138.00        122.18        17.32 o                         
   6  12   6        138.99        136.99        19.97 o                         
   7  12   6         34.33         44.70        29.51 o                         
  -6  13   6        655.57        717.69        52.10 o                         
  -5  13   6         34.46         12.38        12.63 o                         
  -4  13   6          3.70         -0.52        11.38 o                         
  -3  13   6          6.34          4.20        10.74 o                         
  -2  13   6        816.56        855.97        38.87 o                         
  -1  13   6         24.22         20.23        14.39 o                         
   0  13   6        875.85        909.03        44.40 o                         
   1  13   6         11.25          5.55        13.32 o                         
   2  13   6       1053.70       1112.75        43.27 o                         
   3  13   6          3.14        -11.27        10.53 o                         
   4  13   6          3.85        -13.56        11.17 o                         
   5  13   6         30.77         19.62        13.53 o                         
   6  13   6        441.50        439.77        83.79 o                         
  -5  14   6          1.98        -17.92        15.35 o                         
  -4  14   6        236.89        243.36        25.04 o                         
  -3  14   6        120.42        103.64        17.44 o                         
  -2  14   6       1094.64       1118.90        49.39 o                         
  -1  14   6        589.33        532.52        36.99 o                         
   0  14   6          3.72          0.25        14.56 o                         
   1  14   6        367.07        364.07        30.53 o                         
   2  14   6        977.14        982.95        48.77 o                         
   3  14   6        193.48        174.40        19.06 o                         
   4  14   6        272.21        243.20        22.22 o                         
   5  14   6          0.75         15.97        25.81 o                         
  -4  15   6          6.44          6.55        16.36 o                         
  -3  15   6          7.83          2.41        19.52 o                         
  -2  15   6        257.08        241.33        30.47 o                         
  -1  15   6         61.56         47.10        19.29 o                         
   0  15   6        683.66        714.64        46.47 o                         
   1  15   6         48.72         68.36        20.69 o                         
   2  15   6        357.43        348.39        34.56 o                         
   3  15   6          2.46        -13.12        17.10 o                         
   4  15   6         22.49         26.28        19.66 o                         
  -2  16   6        154.69        167.54        40.74 o                         
  -1  16   6          2.28          3.79        27.37 o                         
   0  16   6          0.18         -6.44        24.92 o                         
   1  16   6          6.57         -3.47        25.32 o                         
   2  16   6        211.07        160.62        39.39 o                         
  -9   0   7        565.91        645.79        59.82 o                         
  -3   0   7      15557.51      15786.62       538.40 o                         
   1   0   7       4839.29       5200.97       160.15 o                         
   5   0   7       8067.42       7861.33       341.01 o                         
   7   0   7       2193.12       2167.01        93.16 o                         
 -10   1   7         34.40         21.99        19.32 o                         
  -9   1   7        291.75        286.13        23.28 o                         
  -8   1   7        354.29        369.36        24.02 o                         
  -7   1   7       1904.26       1874.22        59.96 o                         
  -6   1   7        186.89        176.70        15.32 o                         
  -5   1   7       6474.30       6411.40       162.46 o                         
  -4   1   7       1301.35       1240.06        33.55 o                         
  -2   1   7       1919.58       2004.96        47.46 o                         
   0   1   7         16.86         20.17         5.02 o                         
   1   1   7       6889.20       6990.01       149.40 o                         
   3   1   7      10753.26      10782.37       245.08 o                         
   8   1   7        269.88        278.04        23.46 o                         
  10   1   7        119.08        126.01        23.74 o                         
 -10   2   7        124.34        136.14        27.25 o                         
  -8   2   7        229.84        214.61        19.46 o                         
  -6   2   7        568.91        583.84        26.96 o                         
  -5   2   7       1561.98       1586.53        40.63 o                         
  -4   2   7       2400.73       2432.52        52.88 o                         
  -2   2   7        677.18        697.23        19.71 o                         
   0   2   7       1585.39       1547.25        41.13 o                         
   1   2   7       3950.51       4198.98        92.44 o                         
   3   2   7       1692.00       1755.74        47.03 o                         
   4   2   7       1754.88       1770.16        54.22 o                         
   5   2   7       1319.01       1350.06        46.19 o                         
   6   2   7        623.06        648.79        31.05 o                         
   7   2   7       1507.52       1530.47        57.44 o                         
   9   2   7        688.91        659.27        36.54 o                         
  10   2   7         35.34         39.63        19.09 o                         
  -9   3   7        258.37        259.68        23.11 o                         
  -8   3   7        165.26        158.05        17.80 o                         
  -6   3   7       1697.79       1723.20        50.38 o                         
  -4   3   7       2690.70       2629.22        67.53 o                         
  -2   3   7        886.29        911.14        24.10 o                         
  -1   3   7       2973.35       3038.88        69.14 o                         
   0   3   7       2045.63       2005.47        47.78 o                         
   3   3   7       2491.35       2578.41        60.58 o                         
   5   3   7       3723.30       3882.42       104.98 o                         
   7   3   7        728.49        751.19        36.21 o                         
   9   3   7        420.85        417.42        28.82 o                         
  10   3   7        263.43        284.47        29.47 o                         
  -9   4   7         18.91         26.04        13.01 o                         
  -8   4   7       1290.23       1301.19        48.72 o                         
  -7   4   7       1165.63       1180.40        41.88 o                         
  -6   4   7        956.62        887.67        40.57 o                         
  -5   4   7       1621.57       1670.23        48.13 o                         
  -3   4   7        623.12        631.53        21.61 o                         
  -2   4   7       5741.85       5773.52       127.22 o                         
   0   4   7       4586.12       4592.82       101.25 o                         
   1   4   7       2561.23       2557.47        55.89 o                         
   4   4   7        755.03        775.33        27.05 o                         
   7   4   7        922.05        899.45        43.13 o                         
   9   4   7         26.21         19.27        14.47 o                         
  10   4   7        138.14        162.14        26.11 o                         
 -10   5   7        278.52        251.96        41.88 o                         
  -9   5   7         52.42         43.85        14.36 o                         
  -8   5   7        392.32        392.52        25.77 o                         
  -7   5   7        101.87         87.61        11.79 o                         
  -6   5   7       3226.51       3208.53        90.75 o                         
  -5   5   7        992.54        982.57        31.20 o                         
  -4   5   7        318.70        333.36        16.24 o                         
  -3   5   7        643.00        639.26        34.51 o                         
  -2   5   7       3602.13       3515.27       108.74 o                         
  -1   5   7        268.57        271.13        11.78 o                         
   0   5   7       3315.77       3358.71        76.68 o                         
   4   5   7        495.63        486.31        55.81 o                         
   9   5   7        102.05        109.29        19.06 o                         
  -9   6   7         29.36         19.78        13.67 o                         
  -8   6   7        903.41        907.16        39.80 o                         
  -7   6   7        169.48        164.69        15.79 o                         
  -6   6   7        494.23        467.34        25.75 o                         
  -5   6   7        477.88        455.81        20.35 o                         
  -4   6   7        342.26        319.62        16.97 o                         
  -2   6   7       9210.54       9087.53       196.41 o                         
  -1   6   7        105.85        109.31         8.26 o                         
   0   6   7       3358.49       3478.39        75.12 o                         
   1   6   7         90.84        104.37        10.42 o                         
   3   6   7       1035.28       1013.26        33.29 o                         
   4   6   7        482.06        462.04        20.59 o                         
   8   6   7        897.24        942.21        44.83 o                         
   9   6   7         14.21         33.74        15.68 o                         
  -9   7   7          6.95         -6.68        17.77 o                         
  -8   7   7        513.95        538.91        27.90 o                         
  -7   7   7        245.05        206.67        16.65 o                         
  -6   7   7        232.36        248.89        16.81 o                         
  -5   7   7         54.16         49.76         9.73 o                         
  -4   7   7       2710.94       2592.95        64.97 o                         
  -3   7   7        703.43        664.81        24.07 o                         
  -2   7   7       1299.46       1347.74        55.04 o                         
  -1   7   7         30.64         23.97         6.89 o                         
   0   7   7       2748.57       2782.62        66.52 o                         
   1   7   7         45.13         38.97         8.65 o                         
   4   7   7       2616.10       2588.70        70.29 o                         
   5   7   7        188.26        177.60        19.71 o                         
   6   7   7         74.22        116.56        36.66 o                         
   8   7   7        406.40        397.22        30.62 o                         
   9   7   7          2.30          3.21        24.45 o                         
  -9   8   7         31.39         29.84        28.25 o                         
  -8   8   7        310.75        312.34        21.38 o                         
  -7   8   7        593.23        611.23        27.41 o                         
  -6   8   7        344.57        326.35        19.16 o                         
  -5   8   7        186.97        194.09        15.38 o                         
  -4   8   7       2769.58       2701.33        74.18 o                         
  -3   8   7        567.73        553.07        22.22 o                         
  -1   8   7        123.19        114.70        11.29 o                         
   0   8   7       4835.52       4922.94       119.38 o                         
   1   8   7         46.03         46.84         9.86 o                         
   2   8   7        720.43        714.40        27.87 o                         
   3   8   7        562.27        538.08        24.32 o                         
   4   8   7       3601.26       3533.78        83.50 o                         
   5   8   7        386.49        387.04        32.98 o                         
   6   8   7        199.29        226.21        19.03 o                         
   8   8   7        569.33        528.80        72.27 o                         
   9   8   7         60.04         72.57        45.94 o                         
  -8   9   7        226.74        217.77        22.38 o                         
  -7   9   7         55.96         57.22        20.44 o                         
  -6   9   7        191.54        184.64        16.12 o                         
  -5   9   7       1386.10       1332.85        44.19 o                         
  -4   9   7       2420.73       2292.05        58.96 o                         
  -3   9   7        653.45        643.55        27.95 o                         
  -2   9   7        382.58        405.76        21.13 o                         
   0   9   7       1941.89       1953.29        67.83 o                         
   1   9   7        193.86        192.87        15.19 o                         
   2   9   7        654.20        631.93        49.05 o                         
   3   9   7       1029.09        926.54        42.64 o                         
   4   9   7       1604.52       1609.83        55.42 o                         
   6   9   7         93.72         90.56        15.30 o                         
   7   9   7        184.60        177.45        18.93 o                         
   8   9   7         83.58         86.20        26.03 o                         
  -8  10   7        231.64        244.74        33.91 o                         
  -7  10   7         25.11         19.20        12.13 o                         
  -5  10   7        818.85        807.39        30.89 o                         
  -4  10   7         33.98         32.68        10.78 o                         
  -3  10   7        811.49        782.61        60.43 o                         
  -1  10   7        597.81        614.16        26.02 o                         
   0  10   7       1619.67       1623.18        60.34 o                         
   2  10   7        290.93        259.46        18.23 o                         
   4  10   7         57.73         77.51        13.66 o                         
   6  10   7        718.04        714.58        33.03 o                         
   7  10   7         81.35         78.62        15.93 o                         
   8  10   7        324.81        317.45        46.93 o                         
  -7  11   7        442.12        414.71        31.83 o                         
  -6  11   7        829.22        735.60        82.75 o                         
  -4  11   7        226.19        193.83        17.27 o                         
  -3  11   7        225.90        244.44        18.63 o                         
  -2  11   7        431.43        430.65        23.51 o                         
   0  11   7        100.21        119.51        18.34 o                         
   1  11   7        722.47        722.11        37.34 o                         
   2  11   7        682.62        658.96        43.14 o                         
   4  11   7         71.83         62.28        13.99 o                         
   5  11   7        372.41        356.79        24.16 o                         
   6  11   7        443.28        436.81        27.28 o                         
  -7  12   7        283.77        260.81        35.51 o                         
  -6  12   7        166.30        157.14        20.32 o                         
  -5  12   7         97.67        103.96        19.92 o                         
  -4  12   7        151.57        121.87        17.52 o                         
  -3  12   7        625.19        628.57        28.46 o                         
  -2  12   7        295.66        324.29        21.13 o                         
   0  12   7         65.09         57.41        16.30 o                         
   1  12   7        369.72        353.59        27.69 o                         
   3  12   7        468.88        445.02        26.75 o                         
   4  12   7        241.79        222.43        20.30 o                         
   5  12   7        302.72        302.38        23.06 o                         
   6  12   7        398.63        328.89        47.19 o                         
  -6  13   7         77.49         79.40        26.62 o                         
  -5  13   7        296.53        314.96        28.38 o                         
  -4  13   7          8.51         -2.53        11.59 o                         
  -3  13   7        992.17       1011.71        40.43 o                         
  -2  13   7         75.75         67.98        17.62 o                         
  -1  13   7        209.72        244.26        25.25 o                         
   0  13   7        146.32        129.29        21.08 o                         
   2  13   7         27.27         20.16        15.44 o                         
   3  13   7        685.64        727.13        35.15 o                         
   4  13   7         28.33         21.18        12.99 o                         
   5  13   7        400.30        419.19        29.47 o                         
   6  13   7         25.18         29.37        23.87 o                         
  -5  14   7        303.00        336.67        39.09 o                         
  -4  14   7        123.02        120.92        22.64 o                         
  -3  14   7        187.54        202.62        24.25 o                         
  -2  14   7         66.96         65.34        21.03 o                         
  -1  14   7        526.36        538.08        77.36 o                         
   0  14   7         34.20         27.80        16.63 o                         
   1  14   7        270.87        264.23        27.12 o                         
   2  14   7        131.57        122.87        21.40 o                         
   3  14   7        238.98        229.58        26.31 o                         
   4  14   7         83.61         98.98        31.73 o                         
   5  14   7        236.99        235.02        37.37 o                         
  -3  15   7        173.75        199.61        61.95 o                         
  -2  15   7         77.68        103.16        35.20 o                         
  -1  15   7         67.00         65.15        32.48 o                         
   0  15   7         17.73         10.70        22.00 o                         
   1  15   7        110.67        127.73        26.89 o                         
   2  15   7        221.33        209.78        29.69 o                         
   3  15   7        383.23        398.24        43.69 o                         
 -10   0   8          3.53        -32.32        23.94 o                         
  -8   0   8       4222.05       4482.01       195.63 o                         
  -6   0   8        281.04        353.13        36.63 o                         
  -4   0   8        198.57        165.64        22.99 o                         
  -2   0   8       2197.07       2217.38        77.71 o                         
   0   0   8      37573.87      35917.48      1053.57 o                         
   2   0   8       2384.00       2504.79        79.02 o                         
   4   0   8         61.66         75.77        14.78 o                         
   6   0   8        156.19        172.53        21.97 o                         
   8   0   8       3352.03       3222.09       187.86 o                         
  10   0   8          4.68          1.50        35.31 o                         
 -10   1   8        171.72        178.40        37.21 o                         
  -9   1   8        415.54        462.81        29.56 o                         
  -8   1   8        115.23        110.03        16.55 o                         
  -7   1   8        895.14        887.58        36.87 o                         
  -6   1   8       1754.62       1800.82        59.51 o                         
  -5   1   8         92.19         85.35        11.83 o                         
  -4   1   8       3384.97       3431.07        85.12 o                         
  -3   1   8        342.53        356.00        14.04 o                         
  -2   1   8       1665.04       1546.38        37.81 o                         
  -1   1   8        201.45        231.54        10.68 o                         
   0   1   8         63.33         63.89         6.83 o                         
   1   1   8        259.63        281.00        12.02 o                         
   2   1   8       1464.37       1395.00        40.43 o                         
   3   1   8        555.29        513.99        51.32 o                         
   4   1   8       3512.85       3455.17        93.80 o                         
   5   1   8        221.10        193.29        16.57 o                         
   6   1   8       2061.27       2093.39        67.89 o                         
   7   1   8        870.66        906.25        40.44 o                         
   8   1   8        268.73        230.29        50.88 o                         
   9   1   8        464.43        489.38        37.54 o                         
  10   1   8        120.17         97.37        40.10 o                         
 -10   2   8        542.59        548.72        57.97 o                         
  -9   2   8         32.88         49.20        14.68 o                         
  -8   2   8        685.92        665.27        33.17 o                         
  -7   2   8        471.65        505.00        26.87 o                         
  -6   2   8       1506.18       1523.90        46.68 o                         
  -5   2   8          2.48         -0.39         7.15 o                         
  -4   2   8        110.20        113.36         9.53 o                         
  -3   2   8        664.56        711.70        21.17 o                         
  -2   2   8       2075.19       2063.06        46.89 o                         
  -1   2   8        518.70        478.69        16.95 o                         
   0   2   8        397.96        422.65        14.53 o                         
   3   2   8        392.81        442.05        21.25 o                         
   4   2   8         45.55         45.06         9.46 o                         
   5   2   8          3.28          3.55         9.11 o                         
   6   2   8       1019.34       1025.42        47.30 o                         
   8   2   8        710.55        712.60        36.66 o                         
   9   2   8         53.37         67.77        19.75 o                         
  10   2   8        587.67        592.13        67.04 o                         
 -10   3   8         86.02        125.02        34.18 o                         
  -9   3   8        200.97        255.27        22.77 o                         
  -8   3   8         13.01          8.99        11.08 o                         
  -7   3   8        206.39        225.10        19.30 o                         
  -6   3   8        621.87        603.52        28.15 o                         
  -5   3   8        713.03        693.67        25.04 o                         
  -4   3   8       2727.79       2705.77        70.26 o                         
  -3   3   8        429.06        376.78        17.69 o                         
  -2   3   8       2522.58       2478.15        54.07 o                         
  -1   3   8        448.10        418.61        15.89 o                         
   0   3   8          3.32          1.77         4.23 o                         
   1   3   8        431.95        426.59        14.99 o                         
   2   3   8       1884.78       1937.61        52.37 o                         
   3   3   8        261.18        245.79        13.03 o                         
   4   3   8       2731.83       2757.88        84.17 o                         
   5   3   8        797.42        825.87        35.31 o                         
   7   3   8        162.00        164.09        19.53 o                         
   8   3   8         33.30         27.41        13.83 o                         
   9   3   8        119.44        145.67        21.44 o                         
  10   3   8         28.86         47.42        30.41 o                         
  -9   4   8        269.48        274.24        26.40 o                         
  -8   4   8          5.93          2.46        11.85 o                         
  -7   4   8        537.83        566.40        31.61 o                         
  -6   4   8       1901.92       1936.91        62.75 o                         
  -5   4   8         82.75         89.97        10.52 o                         
  -4   4   8        358.50        333.72        26.49 o                         
  -3   4   8       1105.89       1119.29        34.65 o                         
  -2   4   8       2400.07       2357.87        57.21 o                         
  -1   4   8       2746.15       2700.85        57.38 o                         
   0   4   8         15.22         20.46         5.09 o                         
   1   4   8       2458.39       2428.16        60.85 o                         
   3   4   8       1544.07       1492.36        42.04 o                         
   4   4   8        204.31        206.63        14.21 o                         
   5   4   8         31.66         31.02        11.60 o                         
   6   4   8       1426.42       1430.26        66.52 o                         
   7   4   8        517.50        531.50        35.34 o                         
   8   4   8          6.96         13.00        14.14 o                         
   9   4   8        271.52        293.69        29.72 o                         
  -9   5   8         94.64         84.82        17.49 o                         
  -8   5   8         35.70         35.55        13.63 o                         
  -7   5   8        288.64        278.38        21.39 o                         
  -6   5   8        213.51        207.02        15.35 o                         
  -5   5   8       1474.89       1409.81        39.27 o                         
  -4   5   8        721.51        734.75        26.20 o                         
  -3   5   8       4474.37       4381.94       102.64 o                         
  -2   5   8       1948.69       1991.95        46.46 o                         
  -1   5   8        733.68        727.67        21.62 o                         
   0   5   8         30.92         39.56         6.07 o                         
   2   5   8       1484.88       1508.19        47.84 o                         
   3   5   8       4792.21       4703.44       111.16 o                         
   4   5   8        827.50        829.08        28.97 o                         
   5   5   8       1220.20       1189.82        40.59 o                         
   6   5   8        405.07        363.57        39.41 o                         
   7   5   8        115.70        130.83        31.42 o                         
   8   5   8         10.20         14.97        13.25 o                         
   9   5   8        164.02        165.59        24.15 o                         
  -9   6   8        638.35        674.30        51.60 o                         
  -8   6   8        488.81        486.69        29.79 o                         
  -7   6   8        448.67        429.66        26.93 o                         
  -6   6   8          1.91         -4.78         7.76 o                         
  -5   6   8         81.21         80.16        11.00 o                         
  -4   6   8        240.82        249.74        15.41 o                         
  -3   6   8        407.94        406.40        18.38 o                         
  -2   6   8        152.90        148.44        11.24 o                         
  -1   6   8       4074.41       4019.69        93.89 o                         
   0   6   8       1958.31       1994.37        50.18 o                         
   1   6   8       4343.81       4315.13       102.71 o                         
   2   6   8         66.92         70.68        12.80 o                         
   5   6   8         24.35         21.29         9.72 o                         
   6   6   8          3.01          3.48        11.37 o                         
   7   6   8        531.64        567.78        32.96 o                         
   8   6   8        542.85        559.90        34.48 o                         
   9   6   8        628.50        677.41        44.31 o                         
  -9   7   8        432.31        444.28        53.00 o                         
  -8   7   8          2.82         -5.12        11.74 o                         
  -7   7   8        134.70        138.57        15.27 o                         
  -6   7   8          1.59         -2.11         7.97 o                         
  -5   7   8       1104.74       1043.07        35.63 o                         
  -4   7   8         96.31         94.20        11.49 o                         
  -3   7   8       1120.83       1109.38        33.11 o                         
  -2   7   8         35.82         35.18         8.12 o                         
  -1   7   8       3954.31       3989.06        91.60 o                         
   0   7   8        136.23        137.58        13.86 o                         
   1   7   8       3218.70       3295.21        90.92 o                         
   2   7   8         16.43         19.07         8.54 o                         
   3   7   8        964.67        957.41        34.62 o                         
   4   7   8        136.08        134.87        14.12 o                         
   5   7   8       1281.69       1299.61        43.88 o                         
   6   7   8          2.55         -5.49         9.40 o                         
   7   7   8        302.68        290.74        28.86 o                         
   8   7   8          8.77         12.06        14.52 o                         
   9   7   8        299.37        289.69        37.54 o                         
  -8   8   8          2.57          2.31        11.63 o                         
  -7   8   8        521.44        546.59        26.18 o                         
  -6   8   8          3.92         -0.45         8.56 o                         
  -5   8   8        348.20        292.97        25.22 o                         
  -4   8   8         26.65         28.42         9.21 o                         
  -3   8   8        348.48        313.83        17.31 o                         
  -2   8   8        301.22        303.05        18.52 o                         
  -1   8   8       4080.94       4119.19       118.22 o                         
   0   8   8         30.09         45.38        12.80 o                         
   1   8   8       4835.18       4712.23       111.33 o                         
   2   8   8        455.27        475.75        21.77 o                         
   4   8   8         51.75         52.50        11.71 o                         
   5   8   8        155.01        146.77        15.97 o                         
   6   8   8          2.48          2.81        10.63 o                         
   7   8   8        468.85        503.71        37.37 o                         
   8   8   8          8.27         20.10        19.99 o                         
  -8   9   8         15.59         -0.16        15.38 o                         
  -7   9   8        411.85        414.61        24.50 o                         
  -6   9   8         75.06         80.40        13.25 o                         
  -5   9   8        185.62        181.43        15.62 o                         
  -4   9   8        148.07        149.55        14.05 o                         
  -3   9   8        964.54        948.69        33.52 o                         
  -2   9   8        590.18        604.42        26.81 o                         
  -1   9   8       2246.76       2247.94        76.83 o                         
   0   9   8         17.42         26.24        12.71 o                         
   1   9   8       1603.67       1644.14        58.20 o                         
   2   9   8        688.62        724.11        28.77 o                         
   3   9   8        791.04        770.45        32.33 o                         
   4   9   8        113.84        120.44        15.25 o                         
   6   9   8         75.77         86.94        15.26 o                         
   7   9   8        583.25        596.18        32.60 o                         
   8   9   8          4.83         -0.60        22.44 o                         
  -7  10   8        329.80        347.27        24.07 o                         
  -6  10   8        200.99        206.47        18.02 o                         
  -5  10   8        338.17        322.37        21.56 o                         
  -4  10   8         20.03         21.13        10.77 o                         
  -3  10   8        242.04        266.24        19.52 o                         
  -2  10   8         35.93         33.95        10.44 o                         
  -1  10   8       2014.31       2022.26        75.99 o                         
   0  10   8       2336.77       2305.07        79.46 o                         
   1  10   8       2475.18       2445.06        78.62 o                         
   2  10   8         13.29          4.35         9.73 o                         
   3  10   8        409.69        412.57        22.85 o                         
   4  10   8         61.66         60.80        13.39 o                         
   5  10   8        195.26        195.20        19.15 o                         
   6  10   8        236.25        243.88        21.07 o                         
   7  10   8        250.50        263.63        28.27 o                         
  -7  11   8        103.72         89.11        26.36 o                         
  -6  11   8        148.87        127.73        18.72 o                         
  -5  11   8        570.51        590.81        29.71 o                         
  -4  11   8       1301.12       1360.28        48.42 o                         
  -3  11   8       1064.45       1063.59        39.96 o                         
  -2  11   8         61.62         74.69        16.60 o                         
  -1  11   8        651.05        690.69        37.76 o                         
   0  11   8         74.96         61.05        16.22 o                         
   1  11   8        736.02        819.67        40.44 o                         
   2  11   8         24.92         22.70        14.31 o                         
   3  11   8       1122.33       1164.39        41.44 o                         
   4  11   8       1538.18       1599.46        51.41 o                         
   5  11   8        644.30        641.93        31.47 o                         
   6  11   8        221.56        212.89        20.94 o                         
   7  11   8         40.51         35.80        18.50 o                         
  -6  12   8        428.88        435.28        36.16 o                         
  -5  12   8         73.19         53.35        15.44 o                         
  -4  12   8        100.85         94.90        15.41 o                         
  -3  12   8        108.12         90.86        15.01 o                         
  -2  12   8        579.27        634.91        37.54 o                         
  -1  12   8        120.45        113.79        19.70 o                         
   0  12   8       1028.23       1082.42        49.50 o                         
   1  12   8        121.00        123.25        20.19 o                         
   2  12   8        813.11        832.56        41.49 o                         
   3  12   8        267.79        260.55        24.90 o                         
   4  12   8         42.99         46.46        14.09 o                         
   5  12   8        121.31        121.27        17.97 o                         
   6  12   8        445.89        419.16        34.02 o                         
  -5  13   8         34.60         17.43        17.69 o                         
  -4  13   8        868.29        871.14        40.31 o                         
  -3  13   8         15.00         18.12        16.51 o                         
  -2  13   8       1089.88       1114.24        49.47 o                         
  -1  13   8          0.88         -9.49        12.78 o                         
   0  13   8         11.35          6.99        14.72 o                         
   1  13   8          1.27         -6.66        14.25 o                         
   2  13   8        760.12        813.37        45.28 o                         
   3  13   8         46.28         40.00        17.58 o                         
   4  13   8        848.01        896.96        38.86 o                         
   5  13   8         23.85         29.74        17.18 o                         
  -4  14   8          0.30          2.90        20.27 o                         
  -3  14   8          3.04          3.28        25.56 o                         
  -2  14   8        447.15        491.01        40.34 o                         
  -1  14   8          3.21         -3.55        14.11 o                         
   0  14   8        318.71        297.79        28.80 o                         
   1  14   8          3.05        -10.56        14.25 o                         
   2  14   8        668.21        712.35        40.89 o                         
   3  14   8          1.27          0.27        17.66 o                         
   4  14   8          0.30        -14.51        19.67 o                         
  -2  15   8        492.55        518.78        61.65 o                         
  -1  15   8         96.01         91.61        34.88 o                         
   0  15   8         18.85         17.82        22.69 o                         
   1  15   8        160.35        186.89        34.37 o                         
   2  15   8        318.33        351.41        51.74 o                         
  -9   0   9         51.65         72.94        22.38 o                         
  -7   0   9        587.30        588.27        41.46 o                         
  -3   0   9       1170.42       1137.96        67.58 o                         
  -1   0   9        291.02        319.99        20.15 o                         
   5   0   9       1390.00       1469.40        68.24 o                         
   9   0   9        110.05        124.96        34.49 o                         
  -9   1   9        262.86        282.57        26.64 o                         
  -8   1   9        201.12        207.89        22.58 o                         
  -7   1   9        134.79        140.47        16.88 o                         
  -6   1   9        405.79        439.20        24.34 o                         
  -5   1   9       1213.33       1266.53        43.65 o                         
  -4   1   9        437.72        424.24        23.58 o                         
  -3   1   9       2497.42       2353.86        61.17 o                         
  -2   1   9         99.71        102.40         8.84 o                         
  -1   1   9       1737.36       1552.69        37.02 o                         
   0   1   9        455.52        433.69        15.23 o                         
   2   1   9        233.77        210.46        16.48 o                         
   4   1   9        488.14        467.49        22.46 o                         
   8   1   9        145.69        134.80        23.32 o                         
   9   1   9        133.87        125.88        28.26 o                         
  -9   2   9        215.52        183.32        21.88 o                         
  -8   2   9         81.64         83.33        15.92 o                         
  -7   2   9        278.14        288.45        21.79 o                         
  -6   2   9        190.71        178.25        16.97 o                         
  -5   2   9        519.09        492.76        24.52 o                         
  -4   2   9       1340.77       1258.75        38.87 o                         
  -3   2   9       1428.72       1429.93        41.36 o                         
  -2   2   9        784.23        783.21        24.54 o                         
  -1   2   9        582.78        586.51        25.35 o                         
   0   2   9         16.33         15.87         5.39 o                         
   4   2   9       1373.25       1336.69        48.57 o                         
   5   2   9        553.04        520.57        28.12 o                         
   7   2   9         96.44        134.22        45.79 o                         
   8   2   9         78.99         74.69        16.66 o                         
   9   2   9        442.62        407.65        48.03 o                         
  -9   3   9        444.57        462.33        36.02 o                         
  -8   3   9        124.42        146.78        18.58 o                         
  -7   3   9        866.32        905.15        38.18 o                         
  -6   3   9        100.07         94.60        13.89 o                         
  -5   3   9       1800.62       1784.84        61.65 o                         
  -4   3   9        578.05        543.96        21.23 o                         
  -3   3   9        465.64        467.92        18.65 o                         
  -2   3   9        355.67        304.13        20.06 o                         
  -1   3   9       1934.51       1771.56        41.75 o                         
   0   3   9        870.28        851.90        23.96 o                         
   2   3   9        186.74        181.80        11.66 o                         
   4   3   9        607.39        597.71        29.26 o                         
   8   3   9         39.21         47.72        19.81 o                         
   9   3   9        292.87        258.90        36.61 o                         
  -9   4   9         11.68         14.70        22.54 o                         
  -8   4   9        100.91         95.00        18.34 o                         
  -7   4   9        620.22        648.15        35.42 o                         
  -6   4   9       1139.03       1139.23        47.00 o                         
  -5   4   9        442.60        405.25        20.39 o                         
  -4   4   9        192.21        193.09        13.24 o                         
  -3   4   9        879.72        834.86        27.28 o                         
  -2   4   9        857.04        819.93        26.07 o                         
  -1   4   9        220.65        213.91        11.34 o                         
   0   4   9        760.42        734.58        21.85 o                         
   1   4   9        285.63        253.31        13.07 o                         
   4   4   9        159.43        140.56        16.47 o                         
   7   4   9        773.62        739.52        41.68 o                         
   9   4   9         15.25         14.21        19.50 o                         
  -9   5   9         29.29         25.58        25.54 o                         
  -8   5   9        224.94        244.79        22.38 o                         
  -7   5   9        478.46        476.29        27.73 o                         
  -5   5   9        271.69        242.40        16.95 o                         
  -4   5   9         27.76         27.83         8.35 o                         
  -3   5   9        872.11        841.81        27.96 o                         
  -2   5   9       3317.37       3223.42        75.85 o                         
  -1   5   9         59.29         57.04         8.16 o                         
   0   5   9        805.27        803.16        25.78 o                         
   1   5   9         78.42         79.31        10.17 o                         
   4   5   9          9.72          3.35         7.77 o                         
   6   5   9       1269.36       1250.11        51.40 o                         
   8   5   9        120.83        109.21        19.68 o                         
   9   5   9         98.50        120.30        22.88 o                         
  -9   6   9          4.92        -10.74        23.30 o                         
  -8   6   9        438.38        396.35        27.98 o                         
  -7   6   9         22.65         18.66        12.18 o                         
  -6   6   9        945.55        939.78        33.47 o                         
  -5   6   9       1308.18       1276.02        39.37 o                         
  -4   6   9        101.70        115.06        11.97 o                         
  -3   6   9        264.81        241.56        15.02 o                         
  -2   6   9       1214.09       1203.40        35.27 o                         
  -1   6   9         82.16         90.17        10.61 o                         
   0   6   9        479.73        491.53        23.69 o                         
   1   6   9        140.16        162.89        12.95 o                         
   4   6   9        128.02        126.28        14.22 o                         
   7   6   9          6.47         19.29        14.43 o                         
   8   6   9        471.27        467.60        32.79 o                         
   9   6   9         16.64          6.06        27.39 o                         
  -8   7   9        331.42        299.51        28.50 o                         
  -7   7   9        155.71        177.22        19.61 o                         
  -6   7   9         37.38         33.65        10.90 o                         
  -5   7   9        366.93        350.57        19.77 o                         
  -4   7   9        997.65        975.71        30.86 o                         
  -3   7   9        278.86        268.67        16.23 o                         
  -2   7   9       1197.81       1151.76        37.49 o                         
  -1   7   9        101.90         88.80        14.92 o                         
   0   7   9        729.46        713.69        34.13 o                         
   1   7   9         35.98         31.93         9.30 o                         
   3   7   9        316.12        305.69        18.51 o                         
   4   7   9        665.06        668.14        30.06 o                         
   5   7   9        483.79        512.57        26.09 o                         
   6   7   9        114.19        120.81        18.49 o                         
   7   7   9         45.02         50.72        16.81 o                         
   8   7   9        522.55        510.07        37.35 o                         
  -8   8   9        276.71        259.44        34.44 o                         
  -7   8   9        152.21        141.63        16.81 o                         
  -6   8   9         72.01         76.22        13.01 o                         
  -5   8   9         59.96         55.12        11.58 o                         
  -4   8   9       3166.30       3168.32        73.87 o                         
  -2   8   9        240.01        238.71        16.97 o                         
  -1   8   9        146.60        144.71        17.90 o                         
   0   8   9        892.14        840.68        38.82 o                         
   1   8   9         79.65         83.69        15.48 o                         
   2   8   9        308.45        296.99        18.60 o                         
   3   8   9        413.85        432.39        22.62 o                         
   4   8   9       2563.27       2533.35        77.09 o                         
   5   8   9        148.36        160.77        16.70 o                         
   6   8   9         86.97         70.53        17.40 o                         
   7   8   9        313.95        255.33        31.84 o                         
   8   8   9        118.35        135.87        51.77 o                         
  -8   9   9        206.21        209.18        40.94 o                         
  -7   9   9         67.26         68.13        14.39 o                         
  -6   9   9        127.01        121.84        15.52 o                         
  -4   9   9        669.19        632.25        28.61 o                         
  -3   9   9        535.20        517.00        25.09 o                         
  -2   9   9        394.16        404.47        27.58 o                         
  -1   9   9         15.16         16.20        12.22 o                         
   0   9   9       2099.25       2075.40        72.95 o                         
   1   9   9         38.52         36.62        13.79 o                         
   2   9   9        307.93        319.54        20.36 o                         
   5   9   9        431.06        434.32        25.45 o                         
   6   9   9        171.00        151.22        20.05 o                         
   7   9   9         31.11         39.61        18.08 o                         
  -7  10   9         64.52         61.55        18.36 o                         
  -4  10   9        161.59        174.15        17.25 o                         
  -3  10   9        349.20        336.22        21.65 o                         
  -1  10   9        189.78        198.47        22.10 o                         
   0  10   9        561.51        541.93        32.75 o                         
   1  10   9        329.35        324.52        25.36 o                         
   2  10   9        599.81        562.85        33.56 o                         
   3  10   9        415.17        421.04        23.83 o                         
   4  10   9        147.57        166.94        17.78 o                         
   5  10   9        172.33        173.37        18.50 o                         
   6  10   9        227.71        229.15        21.16 o                         
   7  10   9         55.34         57.68        27.56 o                         
  -6  11   9        134.31        186.59        58.21 o                         
  -4  11   9         60.38         45.54        13.15 o                         
  -1  11   9        323.55        300.67        25.89 o                         
   0  11   9        285.15        286.34        25.74 o                         
   1  11   9        182.59        199.14        22.95 o                         
   2  11   9        273.94        272.86        25.41 o                         
   3  11   9        168.29        162.73        18.14 o                         
   4  11   9        181.35        166.01        18.30 o                         
   5  11   9        620.53        626.00        32.00 o                         
   6  11   9        399.05        393.09        29.19 o                         
  -6  12   9        220.55        251.97        34.70 o                         
  -5  12   9        121.85        133.90        23.51 o                         
  -4  12   9         37.55         17.50        13.68 o                         
  -3  12   9        259.29        276.71        26.67 o                         
  -2  12   9        287.52        306.02        27.58 o                         
  -1  12   9        296.28        265.17        26.06 o                         
   0  12   9          1.39         -1.71        13.27 o                         
   2  12   9        592.83        566.21        78.26 o                         
   4  12   9         34.36         28.93        13.78 o                         
   5  12   9         85.51        119.85        20.45 o                         
   6  12   9         95.81         81.40        27.91 o                         
  -5  13   9        137.18        160.34        30.96 o                         
  -4  13   9          8.95         25.99        28.80 o                         
  -3  13   9        213.57        217.06        26.08 o                         
  -2  13   9         95.43        100.41        20.72 o                         
   0  13   9         28.93          4.10        15.13 o                         
   1  13   9        362.11        358.80        30.58 o                         
   2  13   9        178.60        181.18        24.04 o                         
   3  13   9        343.30        341.89        30.34 o                         
   4  13   9          8.54         -6.78        17.82 o                         
  -3  14   9        316.57        325.18        49.72 o                         
  -2  14   9         53.99         57.44        25.03 o                         
  -1  14   9        268.09        272.62        37.63 o                         
   0  14   9          4.98        -10.31        18.80 o                         
   1  14   9        499.67        523.52        57.75 o                         
   2  14   9         19.65          9.91        25.35 o                         
   3  14   9        330.02        336.28        50.23 o                         
   0  15   9          1.55         -1.75        25.86 o                         
  -8   0  10        205.69        188.96        28.98 o                         
  -6   0  10         87.07        103.67        20.78 o                         
  -4   0  10       1036.52       1078.94        55.01 o                         
  -2   0  10       2694.82       2775.16        78.77 o                         
   0   0  10        562.52        552.55        24.68 o                         
   2   0  10       2041.88       2128.66       124.33 o                         
   4   0  10       1137.04       1172.84        57.16 o                         
   6   0  10        263.92        230.73        47.58 o                         
   8   0  10        112.85        129.54        33.53 o                         
  -9   1  10         14.12         20.55        25.25 o                         
  -8   1  10        648.48        743.16        40.78 o                         
  -7   1  10        181.64        174.50        20.72 o                         
  -6   1  10         80.59         87.26        15.78 o                         
  -5   1  10        252.07        230.14        19.95 o                         
  -4   1  10         81.70         71.56        11.32 o                         
  -3   1  10          6.46          7.34         6.65 o                         
  -2   1  10        550.17        572.83        21.30 o                         
  -1   1  10        323.40        346.87        14.47 o                         
   0   1  10      19863.46      19639.78       409.70 o                         
   1   1  10        577.93        531.35        53.42 o                         
   2   1  10        747.72        742.63        27.63 o                         
   3   1  10         17.68         19.30         9.17 o                         
   4   1  10         38.66         37.57        10.50 o                         
   5   1  10        326.11        297.71        22.25 o                         
   6   1  10         99.74        109.43        16.90 o                         
   7   1  10         63.17         51.27        20.70 o                         
   8   1  10        792.58        851.22        48.60 o                         
   9   1  10          5.72          6.86        26.42 o                         
  -9   2  10        490.73        547.06        82.00 o                         
  -8   2  10        139.02        167.73        20.08 o                         
  -7   2  10        277.44        308.49        23.56 o                         
  -6   2  10          9.23          5.38         9.65 o                         
  -5   2  10        260.26        230.44        17.93 o                         
  -4   2  10       1417.28       1439.62        51.65 o                         
  -3   2  10        146.21        152.65        12.32 o                         
  -2   2  10       1498.69       1460.25        37.64 o                         
  -1   2  10       1397.93       1404.92        32.67 o                         
   0   2  10         49.32         56.10         9.02 o                         
   1   2  10       1066.21       1056.76        33.37 o                         
   2   2  10        878.07        981.67        72.09 o                         
   3   2  10         50.48         55.20        12.83 o                         
   4   2  10       1438.96       1427.52        59.37 o                         
   6   2  10         19.49         19.23        12.56 o                         
   7   2  10        285.89        271.30        23.94 o                         
   8   2  10         74.92         70.37        20.62 o                         
   9   2  10        558.93        614.12        74.52 o                         
  -9   3  10          9.35         31.52        24.80 o                         
  -8   3  10         82.50         85.08        16.50 o                         
  -7   3  10        642.54        646.44        32.56 o                         
  -6   3  10        758.40        802.94        37.16 o                         
  -5   3  10        934.51        919.29        38.17 o                         
  -4   3  10        327.95        320.24        17.89 o                         
  -3   3  10         30.38         29.84         8.01 o                         
  -2   3  10       4833.19       4946.45       119.33 o                         
  -1   3  10        934.12        936.31        30.57 o                         
   0   3  10        425.29        442.05        18.09 o                         
   2   3  10       5874.54       6036.64       142.44 o                         
   3   3  10         35.15         41.27        11.84 o                         
   4   3  10        346.41        333.02        23.14 o                         
   5   3  10        701.19        716.83        36.08 o                         
   6   3  10        637.34        626.12        39.07 o                         
   7   3  10        703.37        683.42        40.58 o                         
   8   3  10         32.49         26.39        14.73 o                         
   9   3  10         27.69         23.96        26.71 o                         
  -9   4  10          8.87          0.65        23.41 o                         
  -8   4  10         41.41         45.18        14.81 o                         
  -7   4  10        192.57        198.93        19.87 o                         
  -6   4  10        118.89        124.86        16.32 o                         
  -5   4  10        564.08        586.95        28.57 o                         
  -4   4  10        124.42        123.25        11.86 o                         
  -3   4  10       4993.35       4868.90       112.68 o                         
  -2   4  10        184.81        188.38        12.67 o                         
  -1   4  10         40.40         47.75         8.78 o                         
   0   4  10          2.90          8.02         6.97 o                         
   1   4  10         65.75         60.42         9.56 o                         
   3   4  10       5281.12       5142.95       146.99 o                         
   4   4  10         55.93         66.82        14.10 o                         
   5   4  10        616.49        667.26        33.87 o                         
   6   4  10        202.21        205.65        21.04 o                         
   7   4  10        107.19         99.42        18.16 o                         
   8   4  10         41.03         36.41        15.31 o                         
   9   4  10         15.45          5.23        26.71 o                         
  -9   5  10        297.82        290.70        44.41 o                         
  -8   5  10         66.03         68.32        16.16 o                         
  -7   5  10        568.48        613.71        32.70 o                         
  -6   5  10         69.19         62.85        13.73 o                         
  -5   5  10        879.35        891.30        30.27 o                         
  -4   5  10         74.82         80.94        10.91 o                         
  -3   5  10         61.24         68.72        10.07 o                         
  -2   5  10        587.28        601.40        22.98 o                         
  -1   5  10        947.64        963.80        35.02 o                         
   0   5  10         58.72         48.61        12.19 o                         
   1   5  10        825.66        841.01        30.52 o                         
   2   5  10        623.42        640.97        25.54 o                         
   3   5  10        163.11        166.65        14.58 o                         
   4   5  10         39.42         25.49        12.40 o                         
   5   5  10        652.96        680.00        37.30 o                         
   6   5  10         79.70         61.29        16.17 o                         
   7   5  10        671.77        716.47        38.37 o                         
   8   5  10         57.51         67.59        18.50 o                         
  -8   6  10          8.97          7.92        14.11 o                         
  -7   6  10         31.61         23.60        12.91 o                         
  -6   6  10         54.15         54.95        13.75 o                         
  -5   6  10       1754.28       1778.98        49.61 o                         
  -4   6  10         24.62         18.14         8.61 o                         
  -3   6  10       1036.63       1059.09        34.21 o                         
  -2   6  10        100.48         94.99        11.81 o                         
  -1   6  10         69.37         63.96        14.06 o                         
   0   6  10         24.74         24.04        11.55 o                         
   1   6  10         20.99         31.01         9.32 o                         
   2   6  10         84.29         76.84        11.60 o                         
   3   6  10       1133.76       1139.62        37.83 o                         
   4   6  10         78.96         58.72        16.25 o                         
   5   6  10       1555.40       1589.65        62.95 o                         
   6   6  10         15.76          1.61        12.75 o                         
   7   6  10         18.79         25.34        15.67 o                         
   8   6  10         17.50         16.02        17.46 o                         
  -8   7  10         57.65         71.67        37.63 o                         
  -7   7  10        542.81        568.88        32.17 o                         
  -6   7  10        211.03        221.13        17.53 o                         
  -5   7  10         56.42         56.93        11.43 o                         
  -4   7  10        518.99        467.35        22.66 o                         
  -3   7  10         26.01         19.56         8.84 o                         
  -1   7  10        126.13        147.66        18.29 o                         
   0   7  10        381.18        411.25        26.09 o                         
   1   7  10        204.22        228.63        20.20 o                         
   2   7  10        981.90       1008.55        35.58 o                         
   3   7  10         26.92         32.86        10.51 o                         
   4   7  10        654.60        605.14        26.88 o                         
   5   7  10         16.78         14.27        15.21 o                         
   6   7  10        142.95        149.04        23.31 o                         
   7   7  10        538.74        557.94        35.49 o                         
   8   7  10         40.33         16.88        28.85 o                         
  -7   8  10       1068.72       1139.12        52.03 o                         
  -6   8  10         17.59         17.33        10.76 o                         
  -5   8  10        122.27        136.35        14.89 o                         
  -4   8  10        123.22        106.21        14.09 o                         
  -3   8  10         96.98        114.72        13.78 o                         
  -2   8  10        794.81        757.74        38.59 o                         
  -1   8  10       2034.64       2022.03        70.53 o                         
   0   8  10         24.83         15.90        12.00 o                         
   1   8  10       1896.04       1929.34        69.34 o                         
   2   8  10        873.46        836.07        32.02 o                         
   3   8  10         43.72         37.79        11.43 o                         
   4   8  10        128.73        136.04        15.52 o                         
   5   8  10        181.43        210.35        22.36 o                         
   6   8  10         34.85         27.37        16.35 o                         
   7   8  10       1107.46       1147.08        59.55 o                         
  -7   9  10        248.03        276.29        27.22 o                         
  -6   9  10         94.33         87.90        15.73 o                         
  -5   9  10        387.50        362.55        22.83 o                         
  -4   9  10         42.78         40.46        12.17 o                         
  -3   9  10         11.69          4.25        12.72 o                         
  -2   9  10          4.48         -6.23        11.78 o                         
  -1   9  10        125.22        134.69        19.26 o                         
   0   9  10        501.58        474.97        30.03 o                         
   1   9  10        173.77        188.80        21.02 o                         
   2   9  10          2.70         -2.07        11.80 o                         
   3   9  10          4.97          7.25        10.61 o                         
   4   9  10        115.84        126.66        16.15 o                         
   5   9  10        252.57        272.67        23.67 o                         
   6   9  10        102.05         88.34        20.20 o                         
   7   9  10        105.75        165.69        41.36 o                         
  -6  10  10        237.12        224.82        22.64 o                         
  -5  10  10        198.30        168.71        18.38 o                         
  -4  10  10        170.03        168.23        17.63 o                         
  -3  10  10        143.55        162.57        21.68 o                         
  -2  10  10         15.68          4.68        13.21 o                         
  -1  10  10         11.87          1.35        12.56 o                         
   0  10  10         26.69         16.29        13.50 o                         
   1  10  10         23.17         13.48        13.81 o                         
   2  10  10         10.14          5.73        12.81 o                         
   3  10  10         80.00         89.31        16.77 o                         
   4  10  10        248.15        258.10        20.99 o                         
   5  10  10        335.31        342.85        25.41 o                         
   6  10  10        252.50        248.12        30.80 o                         
  -6  11  10         89.34         89.11        22.69 o                         
  -5  11  10          5.63          7.38        12.52 o                         
  -4  11  10          7.73         11.82        14.41 o                         
  -3  11  10         31.92         25.50        15.88 o                         
  -2  11  10        184.84        163.50        22.45 o                         
  -1  11  10          3.20          0.11        13.33 o                         
   0  11  10        391.52        429.08        31.09 o                         
   1  11  10          2.71         -6.83        13.35 o                         
   2  11  10        107.44         96.00        19.58 o                         
   3  11  10         12.43          8.89        14.46 o                         
   4  11  10         14.57         14.99        12.60 o                         
   5  11  10          1.64         -6.40        13.34 o                         
   6  11  10         67.66         49.06        25.30 o                         
  -5  12  10         51.71         59.96        20.76 o                         
  -4  12  10        489.06        516.59        53.39 o                         
  -3  12  10        400.93        352.12        30.59 o                         
  -2  12  10          4.86          8.16        14.61 o                         
  -1  12  10        436.28        393.72        31.58 o                         
   0  12  10          1.66        -14.83        14.00 o                         
   1  12  10        492.79        467.92        33.66 o                         
   2  12  10          3.84         12.44        15.48 o                         
   3  12  10        497.94        524.13        34.79 o                         
   4  12  10        507.76        533.62        36.34 o                         
   5  12  10         17.84         25.04        16.60 o                         
  -4  13  10          0.33        -10.23        25.78 o                         
  -3  13  10         37.16         20.24        22.47 o                         
  -2  13  10        209.22        258.55        37.55 o                         
  -1  13  10          2.25         -6.64        14.21 o                         
   0  13  10        129.49        147.95        22.93 o                         
   1  13  10          2.26        -12.46        14.32 o                         
   2  13  10        353.58        383.06        35.41 o                         
   3  13  10         13.50          5.03        24.38 o                         
   4  13  10          0.13          1.97        27.93 o                         
  -2  14  10        412.16        483.04        57.22 o                         
  -1  14  10        321.44        322.38        48.59 o                         
   0  14  10          1.98        -12.34        24.08 o                         
   1  14  10        270.77        267.98        68.83 o                         
   2  14  10        324.13        299.26        58.21 o                         
  -9   0  11         76.82         85.29        46.54 o                         
  -7   0  11         37.62         21.69        17.80 o                         
  -5   0  11       1774.42       1891.81        85.61 o                         
  -3   0  11       2939.54       2881.07       113.09 o                         
  -1   0  11       1705.38       1747.56        57.15 o                         
   5   0  11       1932.87       1921.15       110.04 o                         
   7   0  11        103.37        100.01        30.71 o                         
   9   0  11         38.87         28.28        42.80 o                         
  -9   1  11         94.77         95.83        34.08 o                         
  -8   1  11        113.24        103.53        17.74 o                         
  -7   1  11        150.55        165.93        19.04 o                         
  -6   1  11         76.93         67.87        15.22 o                         
  -5   1  11       1041.95       1081.46        40.54 o                         
  -4   1  11        557.53        557.36        26.43 o                         
  -3   1  11        433.36        492.65        27.85 o                         
  -2   1  11        593.60        562.24        21.15 o                         
  -1   1  11        320.29        380.99        17.08 o                         
   0   1  11         21.84         31.06         8.72 o                         
   4   1  11        643.71        619.02        31.86 o                         
   6   1  11        269.45        253.33        54.47 o                         
   7   1  11         60.08         71.95        28.85 o                         
   8   1  11        206.94        216.47        28.08 o                         
   9   1  11        298.36        340.57        69.73 o                         
  -9   2  11        409.03        429.03        52.88 o                         
  -8   2  11         32.87         29.82        15.65 o                         
  -7   2  11        138.94        162.57        21.60 o                         
  -6   2  11        323.24        308.02        24.25 o                         
  -5   2  11        129.09        132.52        19.12 o                         
  -4   2  11        414.94        426.87        29.03 o                         
  -3   2  11        168.56        184.62        13.85 o                         
  -2   2  11         33.59         33.37         8.06 o                         
   0   2  11        261.09        277.54        14.82 o                         
   1   2  11        769.29        847.44        32.40 o                         
   2   2  11        113.87        123.07        13.47 o                         
   3   2  11        111.60        108.45        15.68 o                         
   4   2  11        601.80        567.59        29.80 o                         
   5   2  11         44.28         34.31        16.79 o                         
   6   2  11        140.76        124.87        18.82 o                         
   7   2  11        207.58        206.50        27.28 o                         
   8   2  11        108.41        108.28        23.35 o                         
  -8   3  11         42.45         41.29        18.43 o                         
  -7   3  11        269.98        306.43        26.93 o                         
  -6   3  11        308.60        315.04        25.10 o                         
  -5   3  11        305.27        296.18        21.21 o                         
  -4   3  11        847.90        874.83        34.42 o                         
  -3   3  11       1057.01       1014.31        32.04 o                         
   0   3  11        165.44        174.43        13.58 o                         
   1   3  11        976.45        986.73        30.39 o                         
   2   3  11        270.37        276.66        21.11 o                         
   4   3  11        795.34        817.01        38.66 o                         
   7   3  11        328.64        345.96        30.98 o                         
   8   3  11         52.17         42.34        23.13 o                         
  -8   4  11        322.13        313.80        31.92 o                         
  -7   4  11        632.96        655.67        32.64 o                         
  -5   4  11        582.50        590.60        29.02 o                         
  -4   4  11         63.58         56.05        11.00 o                         
  -3   4  11         52.50         45.47         9.38 o                         
  -2   4  11        647.90        647.10        25.99 o                         
  -1   4  11        718.31        736.26        32.09 o                         
   0   4  11        345.31        347.20        22.72 o                         
   1   4  11        474.24        525.04        23.94 o                         
   3   4  11        157.75        156.53        17.22 o                         
   4   4  11         99.95         91.20        15.79 o                         
   6   4  11        969.37        967.55        44.91 o                         
   7   4  11        360.26        399.11        31.10 o                         
  -8   5  11         71.26         86.01        31.61 o                         
  -7   5  11         80.36         77.84        16.51 o                         
  -5   5  11        288.86        307.74        21.53 o                         
  -4   5  11          6.92          5.79         8.26 o                         
  -3   5  11        196.55        170.60        13.77 o                         
  -2   5  11       1192.57       1173.28        42.75 o                         
  -1   5  11         25.65         37.68        12.46 o                         
   0   5  11        268.22        318.03        22.83 o                         
   1   5  11         23.31         39.00         9.73 o                         
   4   5  11          9.20          7.35        11.86 o                         
   5   5  11        142.70        142.82        27.24 o                         
   6   5  11        526.25        563.11        34.36 o                         
   7   5  11        269.26        242.32        27.69 o                         
   8   5  11        191.38        213.34        31.97 o                         
  -8   6  11        262.37        284.56        44.70 o                         
  -7   6  11         51.81         43.69        14.76 o                         
  -5   6  11        306.93        307.03        21.04 o                         
  -4   6  11         27.92         16.21         9.14 o                         
  -3   6  11        602.09        605.27        23.96 o                         
  -1   6  11        216.97        193.75        19.22 o                         
   0   6  11         90.74        108.24        16.00 o                         
   1   6  11         68.85         77.33        14.88 o                         
   2   6  11        405.32        409.60        23.50 o                         
   3   6  11        429.81        426.18        29.04 o                         
   4   6  11         86.51         70.50        17.43 o                         
   5   6  11        563.85        500.43        36.53 o                         
   6   6  11        526.36        543.41        34.82 o                         
   7   6  11        182.50        186.33        23.35 o                         
   8   6  11        316.79        323.55        49.89 o                         
  -7   7  11         63.42         63.86        17.33 o                         
  -6   7  11         31.94         30.41        13.15 o                         
  -5   7  11         54.09         51.30        11.86 o                         
  -4   7  11        840.07        808.08        30.53 o                         
  -3   7  11        246.04        234.94        22.45 o                         
  -1   7  11          4.39          9.37        11.88 o                         
   0   7  11        207.33        213.96        20.79 o                         
   1   7  11          2.17         -6.91        10.64 o                         
   2   7  11        566.33        605.53        27.11 o                         
   3   7  11         96.93         87.05        13.66 o                         
   4   7  11        800.73        845.94        41.05 o                         
   5   7  11        126.68        132.38        19.92 o                         
   6   7  11          9.48         13.63        16.28 o                         
   7   7  11        222.57        202.72        24.28 o                         
  -7   8  11        135.01        134.61        28.54 o                         
  -6   8  11        148.50        154.15        18.14 o                         
  -5   8  11        110.56        113.92        15.84 o                         
  -4   8  11        778.85        818.73        33.37 o                         
  -3   8  11        131.63        133.23        19.38 o                         
  -2   8  11         33.57         40.58        14.96 o                         
  -1   8  11         28.15         32.79        14.49 o                         
   0   8  11        717.25        712.57        36.69 o                         
   1   8  11         35.64         35.71        14.02 o                         
   2   8  11         70.29         82.94        16.53 o                         
   3   8  11         50.78         41.13        12.17 o                         
   5   8  11         46.28         68.27        18.69 o                         
   6   8  11         77.72         65.44        19.12 o                         
   7   8  11         39.17         38.74        32.60 o                         
  -6   9  11         50.74         39.99        14.65 o                         
  -5   9  11        307.94        312.80        22.64 o                         
  -4   9  11        966.45        901.93        65.12 o                         
  -3   9  11         91.59         87.42        21.00 o                         
  -2   9  11         74.66         79.53        17.63 o                         
  -1   9  11          1.79        -16.82        12.02 o                         
   0   9  11        270.18        284.61        24.99 o                         
   1   9  11          1.84         -8.89        11.82 o                         
   2   9  11         65.52         77.99        17.41 o                         
   3   9  11        232.51        227.57        20.48 o                         
   4   9  11        589.43        620.41        34.01 o                         
   5   9  11         89.61        120.16        55.51 o                         
   6   9  11         28.00         28.08        19.79 o                         
  -6  10  11         96.91         67.59        18.61 o                         
  -5  10  11        222.90        239.64        25.31 o                         
  -4  10  11         28.19         13.19        15.08 o                         
  -3  10  11        406.65        446.43        31.45 o                         
  -2  10  11        254.26        271.70        29.02 o                         
  -1  10  11        128.48        141.94        21.32 o                         
   0  10  11        416.13        422.55        30.69 o                         
   1  10  11        179.49        208.91        22.88 o                         
   2  10  11        125.07        115.79        20.54 o                         
   3  10  11        246.90        252.48        25.69 o                         
   4  10  11         63.56         65.05        15.30 o                         
   6  10  11        317.98        228.38        45.01 o                         
  -5  11  11        274.59        306.09        46.43 o                         
  -4  11  11         62.53         36.68        19.86 o                         
  -3  11  11         37.07         43.49        16.93 o                         
  -2  11  11        293.98        305.39        28.30 o                         
  -1  11  11         52.97         57.48        18.00 o                         
   0  11  11         34.64         41.67        16.82 o                         
   1  11  11        120.02        133.52        21.47 o                         
   2  11  11        314.82        317.81        28.45 o                         
   3  11  11        114.58        147.60        22.76 o                         
   4  11  11         21.36         26.01        16.67 o                         
   5  11  11         82.43         71.58        21.89 o                         
  -4  12  11         26.75         46.07        29.84 o                         
  -3  12  11        171.97        179.31        31.79 o                         
  -2  12  11        149.30        169.06        23.30 o                         
  -1  12  11        432.72        440.60        37.13 o                         
   0  12  11         54.63         40.87        17.14 o                         
   1  12  11        250.02        258.37        27.84 o                         
   2  12  11         57.95         59.59        19.02 o                         
   3  12  11         71.74         65.27        24.03 o                         
   4  12  11         37.16         33.09        22.98 o                         
  -2  13  11         11.25         27.61        29.52 o                         
  -1  13  11         75.38         89.12        34.51 o                         
   0  13  11         32.44         60.35        30.12 o                         
   1  13  11        176.94        202.58        41.37 o                         
   2  13  11         14.78          4.41        26.10 o                         
  -8   0  12       1992.39       2005.09       162.20 o                         
  -6   0  12         81.75         78.49        21.98 o                         
  -4   0  12        137.46        129.31        20.80 o                         
  -2   0  12       1228.54       1160.94        58.07 o                         
   0   0  12       8629.05       8516.21       375.72 o                         
   2   0  12       1482.77       1406.21        66.32 o                         
   4   0  12         53.32         43.66        23.45 o                         
   6   0  12         27.99         25.65        23.71 o                         
   8   0  12       1574.76       1716.00       165.64 o                         
  -8   1  12         76.87         58.27        29.39 o                         
  -7   1  12        417.98        427.20        28.37 o                         
  -6   1  12        652.95        680.11        33.99 o                         
  -5   1  12         29.02         35.40        11.87 o                         
  -4   1  12        721.26        774.18        35.96 o                         
  -3   1  12        195.56        193.08        16.21 o                         
  -2   1  12        252.77        294.71        19.94 o                         
  -1   1  12          3.99          7.82         8.76 o                         
   0   1  12         19.03         28.20        10.16 o                         
   1   1  12          8.21          2.19         8.70 o                         
   2   1  12        235.92        238.21        19.87 o                         
   3   1  12        361.55        335.16        25.40 o                         
   4   1  12        757.59        804.23        42.61 o                         
   5   1  12        100.96        103.69        20.33 o                         
   6   1  12        832.61        877.62        47.42 o                         
   7   1  12        456.91        440.06        36.72 o                         
   8   1  12        180.33        195.48        41.23 o                         
  -8   2  12        280.45        295.30        43.61 o                         
  -7   2  12        194.12        232.85        24.73 o                         
  -6   2  12        695.40        735.85        38.19 o                         
  -5   2  12         25.50         22.26        12.27 o                         
  -4   2  12        103.32        105.28        13.96 o                         
  -3   2  12        221.74        212.12        16.39 o                         
  -2   2  12        386.79        428.35        21.18 o                         
  -1   2  12         49.34         61.61        11.79 o                         
   0   2  12        281.01        249.61        16.28 o                         
   1   2  12        150.55        145.17        17.34 o                         
   3   2  12        108.96        105.02        16.24 o                         
   4   2  12         30.23         30.90        13.21 o                         
   5   2  12         42.70         31.92        13.73 o                         
   8   2  12        320.58        341.55       128.31 o                         
  -8   3  12          5.04         28.58        35.46 o                         
  -7   3  12         98.74         88.13        18.43 o                         
  -6   3  12        163.97        197.33        22.67 o                         
  -5   3  12        194.67        202.18        21.44 o                         
  -4   3  12        954.69        964.83        42.67 o                         
  -3   3  12         61.37         71.56        12.18 o                         
  -2   3  12        659.02        653.14        28.72 o                         
  -1   3  12         56.59         74.81        12.38 o                         
   0   3  12         10.66         14.32         9.12 o                         
   1   3  12         49.26         61.05        13.50 o                         
   2   3  12        533.07        539.50        30.54 o                         
   3   3  12         20.37         18.30        12.33 o                         
   4   3  12       1037.91       1063.20        45.74 o                         
   5   3  12        276.51        276.17        23.66 o                         
   6   3  12        274.98        271.48        24.91 o                         
   7   3  12        117.38        121.32        23.90 o                         
   8   3  12          5.88        -23.33        24.72 o                         
  -8   4  12          4.02          3.61        24.79 o                         
  -7   4  12        124.69        142.65        19.76 o                         
  -6   4  12       1031.88       1062.93        42.44 o                         
  -5   4  12         17.90         15.67        10.92 o                         
  -4   4  12        276.78        286.25        20.51 o                         
  -3   4  12        397.47        394.40        20.09 o                         
  -2   4  12        677.45        679.30        30.94 o                         
  -1   4  12        505.58        505.15        25.21 o                         
   0   4  12         93.35         96.76        15.18 o                         
   1   4  12        395.95        409.25        23.21 o                         
   3   4  12        666.59        572.77        46.43 o                         
   4   4  12        225.07        248.61        22.86 o                         
   5   4  12         17.80         -1.28        12.63 o                         
   6   4  12        790.90        805.97        43.52 o                         
   7   4  12        122.37        135.83        21.65 o                         
   8   4  12          2.05        -16.75        26.34 o                         
  -7   5  12        217.77        205.78        26.37 o                         
  -6   5  12         59.88         62.59        15.41 o                         
  -5   5  12        508.32        536.07        28.03 o                         
  -4   5  12        307.77        314.88        22.07 o                         
  -3   5  12       1426.05       1423.99        51.47 o                         
  -2   5  12        865.99        833.25        40.06 o                         
  -1   5  12        362.06        367.99        25.48 o                         
   0   5  12          0.27          7.05        10.77 o                         
   2   5  12        928.11        922.22        40.79 o                         
   3   5  12       1597.77       1624.72        65.43 o                         
   4   5  12        465.98        447.38        28.84 o                         
   5   5  12        366.58        356.82        28.69 o                         
   6   5  12        112.54        120.19        20.24 o                         
   7   5  12         76.05         82.04        22.01 o                         
  -7   6  12        110.08        108.21        22.27 o                         
  -6   6  12         24.16         14.75        12.41 o                         
  -5   6  12         27.73         27.04        12.28 o                         
  -4   6  12        228.88        213.79        16.32 o                         
  -3   6  12        137.57        142.84        19.63 o                         
  -2   6  12        118.89        115.97        17.62 o                         
  -1   6  12       1314.39       1337.36        54.21 o                         
   0   6  12       1000.58       1014.26        44.37 o                         
   1   6  12       1422.13       1465.29        54.64 o                         
   2   6  12         68.63         62.10        15.20 o                         
   3   6  12        349.02        319.35        24.16 o                         
   4   6  12         91.00         78.85        17.50 o                         
   5   6  12          8.96          8.30        15.71 o                         
   6   6  12         40.42         28.91        16.33 o                         
   7   6  12        164.61        169.63        30.71 o                         
  -7   7  12         31.25         30.13        21.40 o                         
  -6   7  12          3.95          0.34        12.01 o                         
  -5   7  12        334.88        303.30        23.27 o                         
  -4   7  12         64.17         48.13        16.38 o                         
  -3   7  12        449.71        483.74        30.98 o                         
  -2   7  12         38.82         33.67        14.47 o                         
  -1   7  12       1876.32       1811.75        61.69 o                         
   0   7  12         14.85         19.92        13.48 o                         
   1   7  12       1294.96       1260.81        55.84 o                         
   2   7  12         71.18         67.81        15.89 o                         
   3   7  12        352.37        377.65        28.30 o                         
   4   7  12        138.07        133.42        20.23 o                         
   5   7  12        359.65        294.23        27.31 o                         
   6   7  12          2.19         -4.85        16.18 o                         
   7   7  12         77.77         73.77        48.78 o                         
  -6   8  12         15.69         10.85        18.38 o                         
  -5   8  12        163.27        166.20        20.07 o                         
  -4   8  12          1.00          5.53        13.39 o                         
  -3   8  12         78.46         83.26        18.38 o                         
  -2   8  12        117.95        106.21        19.01 o                         
  -1   8  12       1798.23       1805.76        70.67 o                         
   0   8  12         17.80         18.59        14.20 o                         
   1   8  12       2200.53       2138.09        72.81 o                         
   2   8  12        265.00        255.89        26.84 o                         
   3   8  12        166.09        175.61        26.22 o                         
   4   8  12          3.02         -1.15        14.05 o                         
   5   8  12        104.95        106.64        20.84 o                         
   6   8  12         11.78         10.33        20.88 o                         
  -6   9  12         21.35          6.58        15.91 o                         
  -5   9  12         64.54         42.47        19.64 o                         
  -4   9  12         45.06         45.17        16.98 o                         
  -3   9  12        550.65        524.86        33.39 o                         
  -2   9  12        290.27        294.60        26.99 o                         
   0   9  12         95.11        104.95        19.23 o                         
   1   9  12        715.26        775.76        40.58 o                         
   2   9  12        225.11        269.46        25.67 o                         
   3   9  12        327.09        313.53        32.40 o                         
   4   9  12         17.94         10.64        15.00 o                         
   5   9  12        205.64        226.77        41.95 o                         
   6   9  12         12.59        -11.84        27.43 o                         
  -5  10  12        159.88        151.36        30.52 o                         
  -4  10  12         25.17         14.88        17.32 o                         
  -3  10  12        122.66        159.13        22.89 o                         
  -2  10  12         15.11         14.38        15.88 o                         
  -1  10  12        955.44        971.61        48.88 o                         
   0  10  12       1188.92       1257.90        55.60 o                         
   1  10  12       1102.77       1136.37        51.02 o                         
   2  10  12          7.51         -0.81        14.59 o                         
   3  10  12        121.98        136.55        21.67 o                         
   4  10  12         41.15         27.68        46.09 o                         
   5  10  12        134.72        141.63        29.44 o                         
  -4  11  12        563.77        490.24        58.32 o                         
  -3  11  12        596.00        545.41        40.98 o                         
  -2  11  12         81.28         98.31        20.96 o                         
  -1  11  12        281.53        279.30        28.37 o                         
   0  11  12        118.14        114.07        21.15 o                         
   1  11  12        423.38        385.65        30.81 o                         
   2  11  12         25.08         23.41        17.20 o                         
   3  11  12        448.11        463.82        43.71 o                         
   4  11  12        647.86        660.45        63.53 o                         
  -3  12  12         71.46         79.14        39.43 o                         
  -2  12  12        277.86        310.89        49.80 o                         
  -1  12  12         61.94         51.93        30.07 o                         
   0  12  12        529.85        577.66        48.94 o                         
   1  12  12         32.39         38.25        22.36 o                         
   2  12  12        441.69        454.73        43.51 o                         
   3  12  12        110.54        102.39        39.20 o                         
  -7   0  13        851.30        883.02        58.58 o                         
  -5   0  13       2328.53       2425.17       109.42 o                         
  -3   0  13        932.04       1084.23        95.39 o                         
   1   0  13        771.09        753.09        45.92 o                         
  -6   1  13        158.45        149.50        18.81 o                         
  -5   1  13        587.02        649.59        56.82 o                         
  -4   1  13        266.97        249.84        19.88 o                         
  -3   1  13       2027.80       2001.02        61.55 o                         
   0   1  13        274.32        262.81        19.10 o                         
   1   1  13        705.41        768.74        32.94 o                         
   2   1  13        160.47        178.89        19.14 o                         
   4   1  13        197.59        184.23        20.86 o                         
   6   1  13         54.78         42.03        23.24 o                         
   7   1  13        682.39        678.00        53.60 o                         
  -7   2  13        398.33        431.29        35.87 o                         
  -6   2  13        154.86        157.37        19.19 o                         
  -5   2  13        818.93        855.71        36.62 o                         
  -4   2  13        885.09        915.56        39.44 o                         
  -3   2  13       1175.81       1188.27        42.68 o                         
  -1   2  13        449.93        498.75        28.41 o                         
   0   2  13          6.63          8.91        12.16 o                         
   2   2  13        167.09        173.33        21.73 o                         
   3   2  13       1114.06       1168.32        49.31 o                         
   4   2  13       1212.54       1281.86        49.84 o                         
   5   2  13        756.91        738.80        40.28 o                         
   6   2  13        197.31        205.98        26.65 o                         
  -7   3  13        480.09        497.95        37.56 o                         
  -6   3  13        118.97        122.41        18.17 o                         
  -5   3  13        908.37        938.08        39.27 o                         
  -4   3  13        484.38        515.02        27.20 o                         
  -2   3  13        577.95        590.22        28.44 o                         
  -1   3  13       1711.86       1784.73        57.39 o                         
   0   3  13        918.08        930.89        55.04 o                         
   2   3  13        390.26        428.16        32.19 o                         
   3   3  13        715.31        700.13        36.47 o                         
   4   3  13        266.57        341.91        65.69 o                         
  -7   4  13        240.96        206.88        40.03 o                         
  -6   4  13        894.69        949.86        46.32 o                         
  -5   4  13        305.03        303.12        26.06 o                         
  -4   4  13        245.96        252.52        23.08 o                         
  -3   4  13        729.41        623.22        69.58 o                         
  -2   4  13        587.71        634.17        30.57 o                         
  -1   4  13        197.92        209.80        20.37 o                         
   0   4  13        651.83        666.05        38.59 o                         
   3   4  13        427.88        416.33        31.63 o                         
   4   4  13        319.56        333.96        26.47 o                         
   5   4  13        644.33        531.05        67.04 o                         
   7   4  13        273.76        300.50        47.50 o                         
  -7   5  13        116.93         79.43        31.32 o                         
  -6   5  13        230.78        237.62        22.86 o                         
  -5   5  13        111.05        112.83        17.50 o                         
  -4   5  13         95.94        103.91        20.69 o                         
  -3   5  13        462.49        420.93        29.02 o                         
  -2   5  13       2628.66       2480.56        83.99 o                         
  -1   5  13        153.62        166.77        20.12 o                         
   0   5  13       1403.97       1458.07        56.22 o                         
   1   5  13        104.26        126.51        25.52 o                         
   4   5  13         31.44         31.31        16.97 o                         
   5   5  13        336.61        291.97        29.07 o                         
   7   5  13         38.25         25.69        23.48 o                         
  -6   6  13        512.54        526.82        37.56 o                         
  -5   6  13        371.46        362.95        28.81 o                         
  -4   6  13        219.82        205.61        29.80 o                         
  -3   6  13        132.19        153.99        28.87 o                         
  -2   6  13        891.30        967.33        45.01 o                         
  -1   6  13          3.73          3.68        13.01 o                         
   0   6  13        715.08        726.07        37.25 o                         
   1   6  13          4.46          1.38        18.91 o                         
   3   6  13        307.05        312.87        25.72 o                         
   4   6  13        227.46        208.40        23.29 o                         
  -6   7  13         66.97         67.77        22.18 o                         
  -5   7  13         87.78         72.58        24.63 o                         
  -4   7  13        503.93        529.33        33.64 o                         
  -3   7  13        171.02        175.80        22.64 o                         
  -2   7  13       1338.43       1300.87        54.99 o                         
  -1   7  13         87.59         81.21        17.76 o                         
   0   7  13       1282.94       1295.73        53.69 o                         
   1   7  13         26.55         31.40        14.60 o                         
   3   7  13        205.49        219.41        26.55 o                         
   4   7  13        391.07        374.82        29.81 o                         
   5   7  13        104.28        111.39        20.68 o                         
   6   7  13         94.50        123.55        37.33 o                         
  -5   8  13        161.03        143.50        50.73 o                         
  -4   8  13       1709.28       1756.19        66.09 o                         
  -3   8  13        236.71        238.93        25.72 o                         
  -2   8  13        159.19        199.51        23.84 o                         
  -1   8  13         26.91         36.99        16.15 o                         
   0   8  13        630.12        590.88        35.43 o                         
   1   8  13         57.77         32.52        15.44 o                         
   2   8  13        401.57        378.27        39.15 o                         
   3   8  13        318.41        277.16        35.73 o                         
   4   8  13       1290.40       1318.37        69.53 o                         
   5   8  13         93.70         98.41        26.61 o                         
  -4   9  13        293.02        279.09        42.32 o                         
  -3   9  13        263.82        237.85        25.70 o                         
  -2   9  13        419.50        413.10        31.26 o                         
  -1   9  13         30.62         28.17        16.23 o                         
   0   9  13       1589.40       1530.24        62.25 o                         
   1   9  13         41.92         44.46        16.98 o                         
   2   9  13        253.76        253.67        29.52 o                         
   3   9  13         76.44         79.16        46.98 o                         
   4   9  13        416.13        398.77        75.42 o                         
   5   9  13        502.40        537.52        47.56 o                         
  -4  10  13         50.77         53.57        32.51 o                         
  -3  10  13         83.58         76.44        26.74 o                         
  -2  10  13         73.85         65.11        19.60 o                         
  -1  10  13         68.69         89.50        20.29 o                         
   0  10  13        251.84        259.53        26.73 o                         
   1  10  13        239.98        260.75        26.18 o                         
   2  10  13        250.64        232.23        33.80 o                         
   3  10  13        274.19        240.01        65.09 o                         
   4  10  13         70.78         64.04        55.07 o                         
  -3  11  13        229.87        277.43        47.01 o                         
  -2  11  13        273.74        248.11        43.21 o                         
  -1  11  13        244.82        210.91        41.53 o                         
   0  11  13        120.51        134.20        28.49 o                         
   1  11  13        136.77        124.04        27.90 o                         
   2  11  13         84.78         60.91        23.98 o                         
   0  12  13          0.43         12.20        27.34 o                         
  -6   0  14        323.66        341.90        36.60 o                         
  -4   0  14       1300.75       1453.36        89.09 o                         
   0   0  14        482.45        554.04        50.06 o                         
   2   0  14       1357.17       1395.16        71.21 o                         
   4   0  14       1402.06       1364.84        89.70 o                         
  -7   1  14        157.72        141.40        49.23 o                         
  -6   1  14        213.18        204.90        24.02 o                         
  -5   1  14         66.30         51.20        14.59 o                         
  -4   1  14         99.71         90.49        15.48 o                         
  -3   1  14          1.94          4.57        12.82 o                         
  -2   1  14        424.07        433.58        47.18 o                         
  -1   1  14        183.36        180.29        32.09 o                         
   0   1  14       8553.85       8619.85       272.77 o                         
   1   1  14        351.77        345.98        27.64 o                         
   2   1  14        715.35        693.87        34.88 o                         
   3   1  14          0.78          5.55        14.96 o                         
   4   1  14         90.50        100.04        21.44 o                         
   5   1  14         89.01         86.43        21.17 o                         
   6   1  14        137.97        106.45        29.27 o                         
   7   1  14         51.74         48.45        32.82 o                         
  -7   2  14        163.88        189.84        39.25 o                         
  -6   2  14        160.18        181.83        21.16 o                         
  -5   2  14        195.56        183.22        19.96 o                         
  -4   2  14       1449.61       1463.61        56.90 o                         
  -3   2  14        163.65        153.87        21.26 o                         
  -1   2  14        671.39        712.82        39.11 o                         
   0   2  14         81.46         72.62        25.38 o                         
   1   2  14        410.34        469.08        34.79 o                         
   2   2  14        683.40        687.09        35.37 o                         
   3   2  14         59.85         60.17        16.61 o                         
   4   2  14       1436.83       1422.87        58.74 o                         
   6   2  14        249.19        269.22        37.11 o                         
   7   2  14        158.46        165.23        42.25 o                         
  -7   3  14        476.41        426.82        52.29 o                         
  -6   3  14        614.83        620.49        45.97 o                         
  -5   3  14        395.36        385.61        25.72 o                         
  -4   3  14         68.29         69.02        18.70 o                         
  -3   3  14         42.64         48.97        16.44 o                         
  -2   3  14       2242.68       2358.35        93.63 o                         
  -1   3  14        805.08        856.46        57.21 o                         
   0   3  14          3.82          1.57        16.46 o                         
   1   3  14       1265.97       1197.26        62.66 o                         
   2   3  14       3154.94       3085.01       143.33 o                         
   3   3  14        142.07        147.31        20.54 o                         
   4   3  14        153.81        159.37        21.64 o                         
   5   3  14        226.92        206.91        24.96 o                         
   6   3  14        387.32        406.98        44.74 o                         
   7   3  14        418.65        332.86        52.21 o                         
  -6   4  14        160.43        163.56        24.90 o                         
  -5   4  14        541.41        619.98        36.02 o                         
  -4   4  14        357.79        392.51        32.04 o                         
  -3   4  14       2518.62       2387.20        91.57 o                         
  -2   4  14        369.53        364.93        30.29 o                         
  -1   4  14         91.32         73.75        19.03 o                         
   0   4  14         15.29          8.23        18.05 o                         
   1   4  14         67.86         69.95        21.91 o                         
   3   4  14       2505.71       2376.06        92.88 o                         
   4   4  14        237.02        264.37        26.19 o                         
   5   4  14        573.14        567.68        46.41 o                         
   6   4  14        305.42        307.92        31.61 o                         
  -6   5  14          3.37          7.54        20.25 o                         
  -5   5  14        442.38        430.57        34.95 o                         
  -4   5  14         21.48          5.75        17.45 o                         
  -2   5  14        316.20        300.69        26.32 o                         
  -1   5  14       1116.41       1137.30        48.83 o                         
   0   5  14        128.54        158.63        28.50 o                         
   1   5  14       1078.01       1122.79        65.88 o                         
   2   5  14        403.36        440.79        39.91 o                         
   3   5  14        428.81        419.77        30.63 o                         
   4   5  14         32.57         62.37        19.50 o                         
   5   5  14        206.17        200.38        24.77 o                         
   6   5  14         10.29         -2.00        20.50 o                         
  -6   6  14         70.34         60.88        23.67 o                         
  -5   6  14       1136.89       1121.36        82.68 o                         
  -4   6  14         11.97         -7.51        16.00 o                         
  -3   6  14        990.01       1058.95        54.54 o                         
  -2   6  14          3.37         -5.26        13.46 o                         
  -1   6  14        196.62        163.86        21.27 o                         
   0   6  14         38.42         45.07        18.29 o                         
   1   6  14         57.43         47.55        26.50 o                         
   2   6  14          6.69         -8.92        17.69 o                         
   3   6  14        944.15       1007.53        64.31 o                         
   4   6  14          8.96          7.47        14.86 o                         
   5   6  14       1052.20       1095.23        58.55 o                         
   6   6  14         33.76         29.03        40.10 o                         
  -5   7  14         94.59         50.58        43.09 o                         
  -4   7  14        182.50        151.21        28.98 o                         
  -3   7  14         61.83         46.01        17.47 o                         
  -2   7  14        156.84        144.53        21.68 o                         
  -1   7  14        556.25        649.67        38.49 o                         
   0   7  14        221.95        260.98        25.12 o                         
   1   7  14        764.30        819.36        68.48 o                         
   2   7  14        352.73        314.85        35.97 o                         
   3   7  14        216.47        265.86        34.49 o                         
   4   7  14        253.22        234.20        29.44 o                         
   5   7  14         45.50         33.96        22.43 o                         
  -4   8  14         58.24         36.89        28.21 o                         
  -3   8  14        244.13        254.96        26.94 o                         
  -2   8  14        322.46        296.14        28.17 o                         
  -1   8  14       1183.70       1198.92        52.12 o                         
   0   8  14         15.79          4.78        14.24 o                         
   1   8  14        907.35        866.62        64.56 o                         
   2   8  14        350.85        313.83        38.56 o                         
   3   8  14        137.52        156.19        31.18 o                         
   4   8  14         54.84         34.57        46.39 o                         
  -4   9  14         25.74         32.09        23.12 o                         
  -3   9  14         55.93         60.89        25.14 o                         
  -2   9  14          2.33        -11.58        15.49 o                         
  -1   9  14        404.57        410.11        32.94 o                         
   0   9  14        286.43        303.59        28.53 o                         
   1   9  14        559.42        594.48        42.06 o                         
   2   9  14          5.19         -2.09        44.29 o                         
   3   9  14        100.08        102.35        53.72 o                         
   4   9  14         78.06         62.70        54.02 o                         
  -2  10  14         14.07          4.15        27.14 o                         
  -1  10  14          3.67          4.55        19.89 o                         
   0  10  14         49.88         50.03        23.57 o                         
   1  10  14          3.98         13.83        19.46 o                         
   2  10  14         20.07         38.01        47.13 o                         
  -5   0  15        801.90        858.44        72.71 o                         
   1   0  15        594.58        527.42        49.41 o                         
   3   0  15        419.02        534.04        71.82 o                         
   5   0  15       1102.59       1112.00        78.38 o                         
  -6   1  15         35.11         57.88        23.92 o                         
  -5   1  15        549.91        553.18        34.68 o                         
  -4   1  15        263.73        300.56        29.43 o                         
  -2   1  15        224.34        184.50        46.09 o                         
   0   1  15         16.27         91.43        38.16 o                         
   1   1  15        586.72        607.09        79.38 o                         
   2   1  15         75.97         59.44        16.93 o                         
   3   1  15        874.46        911.22        49.45 o                         
   4   1  15        273.77        273.63        35.11 o                         
   6   1  15        122.82        136.44        39.44 o                         
  -6   2  15        112.35         87.68        25.52 o                         
  -5   2  15         74.43         71.02        18.24 o                         
  -4   2  15        151.54        144.81        23.65 o                         
  -3   2  15        139.84        149.87        25.96 o                         
  -2   2  15         21.30         27.43        20.93 o                         
   0   2  15        209.67        242.75        31.36 o                         
   1   2  15        489.73        516.96        41.97 o                         
   2   2  15         40.62         38.13        16.92 o                         
   3   2  15         74.69         94.77        21.74 o                         
   4   2  15        288.68        290.14        30.09 o                         
   5   2  15         59.89         92.91        22.98 o                         
   6   2  15         54.22         14.95        30.45 o                         
  -6   3  15        163.07        146.91        36.22 o                         
  -5   3  15        174.42        187.75        31.98 o                         
  -4   3  15        425.16        464.90        35.67 o                         
  -3   3  15        570.37        568.52        38.44 o                         
  -2   3  15         59.71         75.42        39.80 o                         
   0   3  15         75.90         93.59        24.36 o                         
   1   3  15        463.64        450.56        41.09 o                         
   2   3  15        206.26        195.42        29.41 o                         
   4   3  15        361.99        366.33        30.09 o                         
   6   3  15         50.17         39.71        30.69 o                         
  -5   4  15        310.12        236.39        41.52 o                         
  -4   4  15         44.88         52.70        22.81 o                         
  -3   4  15         21.45          2.61        17.93 o                         
  -1   4  15        453.80        410.89        38.93 o                         
   0   4  15        282.70        333.87        36.73 o                         
   1   4  15        277.91        285.45        35.59 o                         
   2   4  15        110.91        117.70        26.83 o                         
   3   4  15         44.10         42.82        19.70 o                         
   4   4  15         58.42         56.46        20.09 o                         
   5   4  15         90.66         90.42        23.91 o                         
  -5   5  15        360.47        318.42        66.59 o                         
  -4   5  15         34.77          9.08        24.93 o                         
  -3   5  15         86.60         85.52        24.92 o                         
  -2   5  15        632.55        672.32        43.40 o                         
  -1   5  15          5.53         -3.93        18.60 o                         
   0   5  15        194.89        226.75        33.27 o                         
   1   5  15          6.48         -4.52        18.62 o                         
   2   5  15       1000.91        948.37        58.42 o                         
   3   5  15        303.98        259.53        33.91 o                         
   4   5  15         53.33         36.24        19.83 o                         
   5   5  15        210.46        188.08        31.75 o                         
  -4   6  15         52.68         19.93        26.98 o                         
  -3   6  15        377.54        330.43        36.67 o                         
  -2   6  15        726.81        668.83        39.10 o                         
  -1   6  15         54.92         48.11        19.17 o                         
   0   6  15        121.48        129.00        29.24 o                         
   1   6  15         40.06          5.21        20.67 o                         
   3   6  15        208.35        192.44        34.10 o                         
   4   6  15         54.02         50.27        24.44 o                         
   5   6  15        420.94        444.92        57.77 o                         
  -4   7  15        708.87        750.71        93.97 o                         
  -3   7  15         21.31         16.94        21.25 o                         
  -2   7  15        146.33        127.48        21.98 o                         
  -1   7  15          4.58         -5.03        16.14 o                         
   0   7  15        153.51        132.53        29.89 o                         
   1   7  15          3.40         -3.10        19.26 o                         
   2   7  15        426.17        352.84        64.79 o                         
   3   7  15         23.97         42.35        47.28 o                         
   4   7  15        781.16        800.84       106.69 o                         
  -3   8  15         42.54         27.01        24.14 o                         
  -2   8  15        136.27        161.02        26.77 o                         
  -1   8  15          3.18        -21.77        16.53 o                         
   0   8  15        550.76        457.74        43.10 o                         
   1   8  15          7.97          5.32        28.25 o                         
   2   8  15        115.85         81.70        52.82 o                         
   3   8  15         13.98         36.51        46.84 o                         
  -2   9  15         65.33         46.05        30.59 o                         
  -1   9  15         22.23         14.98        22.11 o                         
   0   9  15        186.74        147.96        36.94 o                         
   1   9  15          8.48        -18.70        43.09 o                         
   2   9  15        189.27        242.86        66.74 o                         
  -4   0  16         60.63         63.00        39.65 o                         
  -2   0  16         74.59         60.00        34.71 o                         
   0   0  16       4801.24       4965.14       337.72 o                         
   2   0  16         92.04         71.86        31.35 o                         
   4   0  16         44.86         65.12        30.18 o                         
  -5   1  16         21.01         36.06        41.30 o                         
  -4   1  16        309.83        295.76        44.22 o                         
  -3   1  16         18.90          4.60        20.90 o                         
  -2   1  16        315.48        290.14        55.66 o                         
  -1   1  16         23.44         23.02        21.73 o                         
   0   1  16         64.78         84.54        39.35 o                         
   1   1  16         12.71         25.87        20.31 o                         
   2   1  16        202.75        161.76        35.07 o                         
   3   1  16         54.68         68.22        20.53 o                         
   4   1  16        331.04        319.58        32.62 o                         
   5   1  16         73.50         44.48        31.70 o                         
  -5   2  16          9.22          9.18        27.27 o                         
  -4   2  16         22.36         36.45        25.90 o                         
  -3   2  16         18.13          5.62        20.24 o                         
  -1   2  16         63.20         66.74        40.85 o                         
   0   2  16         42.62         85.14        40.70 o                         
   1   2  16        167.79        168.87        28.65 o                         
   2   2  16        661.03        629.28        48.50 o                         
   3   2  16          5.87         17.86        17.68 o                         
   4   2  16         25.46          9.86        21.80 o                         
   5   2  16          3.56         -2.63        27.19 o                         
  -4   3  16        381.16        384.72        55.29 o                         
  -3   3  16        157.83        181.80        51.62 o                         
  -2   3  16        248.77        205.45        54.02 o                         
  -1   3  16         76.86        109.83        44.44 o                         
   0   3  16          0.47          6.65        18.84 o                         
   1   3  16         51.02         71.97        24.64 o                         
   2   3  16        120.79        107.18        27.59 o                         
   3   3  16         88.26         76.09        25.27 o                         
   4   3  16        372.08        345.90        87.39 o                         
  -4   4  16          9.71        -22.98        24.01 o                         
  -3   4  16         65.89         56.86        43.69 o                         
  -1   4  16        217.91        231.18        56.11 o                         
   0   4  16         20.22         27.90        22.12 o                         
   1   4  16        192.68        206.29        32.47 o                         
   2   4  16        718.16        751.92        56.11 o                         
   3   4  16        185.58        181.22        32.50 o                         
   4   4  16          5.00         -2.84        29.48 o                         
  -4   5  16         58.98         13.32        39.65 o                         
  -3   5  16        803.28        815.35        95.32 o                         
  -1   5  16         62.60         49.63        29.33 o                         
   0   5  16          4.45         -5.90        20.67 o                         
   1   5  16        176.18        192.96        32.02 o                         
   2   5  16        118.28        103.38        28.54 o                         
   3   5  16        935.58        931.66        76.52 o                         
   4   5  16         68.82         56.05        33.69 o                         
  -3   6  16         32.98         12.55        25.31 o                         
  -2   6  16         31.86         30.36        28.33 o                         
  -1   6  16        321.58        300.75        47.56 o                         
   0   6  16        270.34        313.99        49.73 o                         
   1   6  16        366.51        292.90        47.29 o                         
   2   6  16         20.97         21.40        42.80 o                         
   3   6  16        115.30         74.52        52.37 o                         
  -2   7  16         30.81         40.75        29.06 o                         
  -1   7  16        678.08        529.95        59.20 o                         
   0   7  16         29.33         10.24        29.21 o                         
   1   7  16        450.50        406.40        80.95 o                         
   2   7  16          8.87        -11.22        41.30 o                         
   0   8  16          0.48         -4.34        43.39 o                         
  -1   0  17         42.65         55.21        35.76 o                         
   3   0  17        729.77        774.57        69.17 o                         
  -2   1  17          9.92         16.01        30.08 o                         
  -1   1  17        405.80        426.31        70.18 o                         
   0   1  17         63.97         78.41        42.20 o                         
   2   1  17         34.27          5.84        35.91 o                         
   3   1  17        153.17        158.20        31.24 o                         
  -2   2  17        211.77        245.25        57.16 o                         
   0   2  17          3.06         15.71        35.01 o                         
   1   2  17        372.39        402.05        51.05 o                         
   2   2  17         61.46         51.96        31.66 o                         
   3   2  17        229.15        135.27        52.82 o                         
   0   3  17        173.62        122.10        47.73 o                         
   1   3  17        223.25        211.02        32.83 o                         
   2   3  17         78.88         63.30        26.80 o                         
   3   3  17        100.98         86.79        54.92 o                         
   0   4  17        139.94        137.69        37.30 o                         
   1   4  17         93.11         96.70        27.61 o                         
   2   4  17        407.67        421.26        54.94 o                         
   0   5  17        244.15        219.54        42.80 o                         
   1   5  17         37.64         39.95        46.09 o                         
   2   5  17        150.95        177.02        61.95 o                         
                                                                                
